# Supplementary material for: The Virome of Healthy Honey Bee Colonies: Ubiquitous Occurrence of Known and New Viruses in Bee Populations
Source: mSystems. 2022 May 9;7(3):e00072-22. doi: 10.1128/msystems.00072-22 (PMC9239248; doi:10.1128/msystems.00072-22)
Supplement: TABLE S1 [file msystems.00072-22-s0004.xlsx]

## Sheet: Filtered(all_viral)
Name	A10	A11	A12	A13	A1	A2	A3	A4	A5	A6	A7	A8	A9	B10	B11	B12	B13	B1	B2	B3	B4	B5	B6	B7	B8	B9	C10	C11	C12	C13	C1	C2	C3	C4	C5	C6	C7	C8	C9
BeeCelsaA10_NODE_6_length_3242_cov_66.907109	206.445	6637.17	0	28.857	0	0	0	0	0	0	0.0347	0	0	127.161	5863.97	15.0247	0	0	0	0	0	0	0	0	0.0582	0	158.86	4238.29	12.1473	0	0	2.3639	0	0	0	0	0	0	0
BeeCelsaA10_NODE_27_length_1764_cov_20.815649	55.7486	190.375	0	21.0106	0	0	0	0	1.1416	0	0	0	0	644.953	344.659	17.2401	0	0	0	0	0	0	0	0	0	0	393.615	131.824	8.9816	0	0	0	0	0	0	0	0	0	0
BeeCelsaA10_NODE_61_length_955_cov_190.447608	85.532	4020.11	0	9.9281	0	0	0	0	0.0379	0	0	0	0	283.931	3484.26	3.4889	0	0	0	0	0	1.3647	0	0	0	0	67.4588	853.071	43.119	0	0	1.0954	0.0928	0	0	0	0	0	0
BeeCelsaA10_NODE_77_length_852_cov_1.261935	2.6921	0	0	0	0	0	0	0	0	0.2977	0	0	0	0	0	0	0	0	0	0	0	0	0	0	0	0	0	0	0	2.8724	0	0	0	0	0	0	0	0	0
BeeCelsaA10_NODE_87_length_766_cov_2.941945	5.6547	0	0	0	0	0	0	1.9821	0	0	0	0	0.0537	0	0	0	0	0	0	0	0	0	0	0	0	0	0	0	0	0	0	0	0	0	0	0	0.0896	0	0
BeeCelsaA11_NODE_3_length_32036_cov_57.760443	0.6767	101.633	0	0.0137	0	0	0.0778	0	0.2653	0	0	0	0	9.3641	74.1872	0	0	0.5224	0	0.3078	0.4004	0	0	0.4961	0	0	3.5412	10.0737	0	0	0	0	0	0	1.3671	0	0	0	0
BeeCelsaA11_NODE_22_length_5755_cov_55.890807	1.8693	136.837	0	0	0	0	0	0	0	0	0	0	0	0.2515	106.188	0	0	0	0	0	0	0	0	0	0	0	7.2719	79.8187	0	0	0	0	0	0	0	0	0	0	0
BeeCelsaA11_NODE_56_length_2762_cov_4.550466	0	13.4796	0	0	0	0	0	0	0	0	0	0	0	0	0.7525	0	0	0	0	0	0	0	0	0	0	0	0	0	0	0	0	0	0	0	0	0	0	0	0
BeeCelsaA11_NODE_98_length_2053_cov_7.906377	0	12.6872	0	0	0	3.8825	0	0	0	0	0	0	0	0	2.4668	0	0	0	0.1053	1.815	0	0	0	0	0.0931	0	0	0	0	0	0	0	1.4687	0	0.2502	0	0	0	0
BeeCelsaA11_NODE_99_length_2040_cov_6.506368	0	15.8229	0	0	0	0	0	0	0	0	0	0	0	0.7561	2.9804	0	0	0	0	0	0	0	0	0	0	0	0	0.0319	0	0	0	0	0	0	0	0	0	0	0
BeeCelsaA11_NODE_111_length_1907_cov_2.498907	0	5.7282	0	0	0	0	0	0	0	0	0	0	0	1.1388	0.8775	0	0	0	0	0	0	0	0	0	0	0	0	0.127	0	0	0	0	0	0	4.7747	0	0	0	0
BeeCelsaA11_NODE_134_length_1727_cov_3.795152	0.0181	9.1381	0	0	0	0	0	0	0	0	0	0	0	1.1822	2.3941	0	0	0	0	0	0	0	0	0	0	0	0.0651	0.3196	0	0	0	0	0	0	0	0	0	0	0
BeeCelsaA11_NODE_135_length_1725_cov_4.260316	0	9.614	0	0	0	0	0	0	0	0	0	0	0	0	0.7154	0	0	0	0	0	0	0	0	0	0	0	0	0.0456	0	0	0	0	0	0	0	0	0	0	0
BeeCelsaA11_NODE_151_length_1612_cov_3.828013	0	9.8473	0	0	0	0	0	0	0	0	0	0.0473	0	0	0	0	0	0	0	0	0	0	0	0	0	0	0	0	0	0	0.5202	0	0	0	0	0	0	0	0
BeeCelsaA11_NODE_170_length_1546_cov_4.094622	0	8.5945	0	0	0	0	0	0	0	0	0	0	0	0	1.3078	0	0	0	0	0	0	0	0	0	0	0	0	0	0	0	0	0	0	0	0	0	0	0	0
BeeCelsaA11_NODE_232_length_1276_cov_2.643870	0	6.183	0	0	0	0	0	0	0	0	0	0	0	0	0.2622	0	0	0	0	0	0	0	0	0	0	0	0	0	0	0	0	0	0	0	0	0	0	0	0
BeeCelsaA11_NODE_237_length_1260_cov_9.820795	0	21.8978	0	0	0	0	0	0	0	0	0	0	0	0	0	0	0	0	0	0	0	0	0	0	0	0	0	0	0	0	0	0	0	0	0	0	0	0	0
BeeCelsaA11_NODE_250_length_1215_cov_20.600176	0.1295	48.9209	0	1.409	0.0051	0	0	0	0	0	0	0	0	14.1408	1.1151	0.6608	0	0	0	0	0	0	0	0	0.1459	0	2.6012	21.7616	0	0	0	0	0	0	0	0	0	0.0658	0
BeeCelsaA11_NODE_256_length_1205_cov_3.559397	0.1658	9.1886	0	0	0	0	0	0	0	0	0	0	0	0.2943	0.9948	0	0	0	0	0	0	0	0	0	0	0	0.657	0.5285	0	0	0	0	0	0	0	0	0	0	0
BeeCelsaA11_NODE_285_length_1148_cov_222.755369	10.337	2072.91	0	3.8815	0	0	0	0	0	0	0	0	0	11.7228	717.816	5.9293	0	0	0	0	0	0	0	0	0	0	16.3076	125.269	2.3576	0	0	0	0	0	0	0	0	0	0
BeeCelsaA11_NODE_292_length_1135_cov_1.913043	0	3.8526	0	0	0	0	0	0	0	0	0	3.9758	0	0.0726	0.7943	0	0	0	0	0	0	0	0	0	3.0649	0	0	0.0836	0	0	0	0	0	0	0	0	0	1.0484	0
BeeCelsaA11_NODE_311_length_1100_cov_4.062561	0	7.6284	0	0	0	0	0	0	0	0	0	0	0	0	0.9886	0	0	0	0	0	0	0	0	0	0	0	0	0	0	0	0	0	0	0	0	0	0	0	0
BeeCelsaA11_NODE_335_length_1058_cov_11.434251	0	27.3149	0	0	0	0	0	0	0	0	0	0	0	0.2429	4.0271	0	0	0	0	0	0	0	0	0	0	0	0	0	0	0	0	0	0	0	0	0	0	0	0
BeeCelsaA11_NODE_399_length_951_cov_15.450801	0.2129	30.2523	0	0.1314	0	0	0.0946	0	0	0.0972	0	0	0	2.7424	9.9198	0	0	0.59	0	0.1419	0.1708	0	0	0.0959	0	0	0.0355	1.0749	0	0	0	0	0	0	0.2418	0	0	0	0
BeeCelsaA11_NODE_454_length_873_cov_3.619347	0	10.6137	0	0	0	0	0	0	0	0	0	0	0	0	0.2446	0	0	0	0	0	0	0	0	0	0	0	0	0	0	0	0	0	0	0	0	0	0	0	0
BeeCelsaA11_NODE_457_length_872_cov_3.612579	0	9.2951	0	0	0	0	0	0	0	0	0	0	0	0	0.9799	0	0	0	0	0	0	0	0	0	0	0	0	0.0616	0	0	0	0	0	0	0	0	0	0	0
BeeCelsaA11_NODE_478_length_853_cov_3.087629	0	9.5373	0	0	0	0	0	0	0	0	0	0	0	0	0.6047	0	0	0	0	0	0	0	0	0	0	0	0	0	0	0	0	0	0	0	0	0	0	0	0
BeeCelsaA11_NODE_501_length_830_cov_1.501992	0	3.5708	0	0	0	0	0	0	0	0	0	0	0	0	0.3991	0	0	0	0	0	0	0	0	0	0	0	0	0	0	0	0	0	0	0	0	0	0	0	0
BeeCelsaA11_NODE_542_length_795_cov_2.903900	0	6.0644	0	0	0	0	0	0	0	0	0	0	0	0	0.7033	0	0	0	0	0	0	0	0	0	0	0	0	0.2433	0	0	0	0	0	0	0	0	0	0	0
BeeCelsaA11_NODE_625_length_734_cov_4.226788	0	9.0085	0	0	0	0	0	0	0	0	0	0	0	0	0.8895	0	0	0	0	0	0	0	0	0	0	0	0	0.2687	0	0	0	0	0	0	0	0	0	0	0
BeeCelsaA11_NODE_629_length_731_cov_103.720183	8.6274	1407.54	0	2.5197	0	0	0	0	0	0	0	0	0	2.7966	404.867	0.6684	0	0	0	0	0	0	0	0	0	0	12.9145	51.3966	0.5863	0	0	0.2632	0	0	0	0	0	0	0
BeeCelsaA11_NODE_692_length_689_cov_1.584967	0	3.8336	0	0	0	0	0	0	0	0	0	0	0	0.3526	1.2857	0	0	0	0	0	0	0	0	0	0	0	1.3436	0	0	0	0	0	0	0	0	0	0	0	0
BeeCelsaA11_NODE_812_length_638_cov_8.852050	0	20.2051	0	0	0	0	0	0	0	0	0	0	0	0.1348	0	0	0	0	0	0	0	0	0	0	0	0	0	0	0	0	0	0	0	0	0	0	0	0	0
BeeCelsaA11_NODE_819_length_637_cov_1.473214	0	3.7123	0	0	0	0	0	0	0	0	0	0	0	0	0.7299	0	0	0	0	0	0	0	0	0	0	0	0	0	0	0	0	0	0	0	0	0	0	0	0
BeeCelsaA11_NODE_824_length_635_cov_1.831541	0	3.8919	0	0.9784	0	0	0	0	0	0	0	0	0	0	0	0.6483	0	0	0	0	0	0	0	0	0	0	0	0	0	0	0	0	0	0	0	0	0	0	0
BeeCelsaA11_NODE_853_length_625_cov_1.385036	0	2.982	0	0	0	0	0	0	0	0	0	0	0	0.3932	0	0	0	0	0	0	0	0	0	0	0	0	0	0	0	0	0	0	0	0	0	0	0	0	0
BeeCelsaA11_NODE_869_length_619_cov_1.503690	0	3.5151	0	0	0	0	0	0	0	0	0	0	0	0	0	0	0	0	0	0	0	0	0	0	0	0	0	0	0	0	0	0	0	0	0	0	0	0	0
BeeCelsaA11_NODE_954_length_595_cov_1.610039	0	3.6897	0	0	0	0	0	0	0	0	0	0	0	0.3543	0.499	0	0	0	0	0	0	0	0	0	0	0	0.2746	0	0	0	0	0	0	0	0	0	0	0	0
BeeCelsaA11_NODE_1057_length_567_cov_2.132653	0	4.767	0	0	0	0	0	0	0	0	0	0	0	0	0.3297	0	0	0	0	0	0	0	0	0	0	0	0	0	0	0	0	0	0	0	0	0	0	0	0
BeeCelsaA11_NODE_1309_length_531_cov_1.724670	0	3.7271	0	0	0	0	0	0	0	0	0	0	0	0	0	0	0	0	0	0	0	0	0	0	0	0	0	0	0	0	0	0	0	0	0	0	0	0	0
BeeCelsaA11_NODE_1333_length_527_cov_1146.004444	75.7967	4356.83	0	12.5816	0	0	0	0	0	0	0	0.4232	0	248.537	3153.94	2.7991	0	0	0	0	0	3.3759	0	0	0	0	86.7849	483.272	61.6761	0	0	0.8322	0	0	0.2459	0	0	0	0
BeeCelsaA11_NODE_1407_length_518_cov_1.600907	0	3.9543	0	0	0	0	0	0	0	0	0	0	0	0	0.4327	0	0	0	0	0	0	0	0	0	0	0	0	0	0	0	0	0	0	0	0	0	0	0	0
BeeCelsaA12_NODE_94_length_1959_cov_2.358661	0	0	3.8917	0	0	0	0	0.109	2.3403	9.4914	0.0465	6.6463	0	0	0	0	7.2588	0	0	0	0	0	2.6546	0.0433	6.1345	0	0	0	0	37.7674	0	0	0	0	0	1.1702	0.2129	0.5832	0
BeeCelsaA12_NODE_146_length_1627_cov_7.475484	0	0	8.8312	0	0	0	0	0	0.0683	0	0	0.089	0	0	0	0	0	0	0	0	0	0	0	0	0.0906	0	0	0	0	5.5909	0	0	0	0	0	0	0	0	0
BeeCelsaA12_NODE_172_length_1536_cov_10.435915	0	0	23.2163	0	0	0	0	0	0.039	0	0	0	0	0	0	0	3.787	0	0	0	0	0	0	0	0.1317	0	0	0	0	1.7618	0	0	0	0	0	0	0	0	0
BeeCelsaA12_NODE_179_length_1518_cov_687.081194	5492.82	0.2961	1780.11	0	0	0	0	0	0	0	0	0	0	5874.07	0	0.1801	0.6513	0	0	0	0	0	0	0	0	0	5842.88	0.1357	0	0.5485	0	0	0	0	0	0	0	0	0
BeeCelsaA12_NODE_214_length_1426_cov_3.333580	0	0	8.507	0	0	0	0	0	0	0	0	0	0	0.6471	0	0	0	0	0	0	0	0	0	0	0	0	0	0	0.7898	0	0	0	0	0	1.2163	0	0	0	0
BeeCelsaA12_NODE_239_length_1373_cov_5.656636	0	0	13.7261	4.8289	0.1802	0	0	0	1.8035	0	0	0	0	0	0	0	0	0	0	0	0	0	0	0	0	0	0	0	0	0	0	0.2648	0	0	0.374	0	0	0.6233	0.0828
BeeCelsaA12_NODE_253_length_1353_cov_3.536050	0	0	8.7119	0	0	0	0	0	0	0	0	0	0	0	0	0	0.7812	0	0	0	0	0	0	0	0	0	0	0	0	0.626	0	0	0	0	0	0	0	0	0
BeeCelsaA12_NODE_255_length_1351_cov_2.249608	0	0	5.2257	0	0	0	0	0	0	0	0	0	0	0	0	0	0.2266	0	0	0	0	0	0	0	0	0	0	0	0	0.3673	0	0	0	0	0	0	0	0	0
BeeCelsaA12_NODE_308_length_1256_cov_20.422392	0	0	50.0388	0	0	0	0	0	0.3837	0.4682	0	0	0	0	0	0	56.4274	0	0	0	0	0.2535	0	0	0	0	0	0	0	52.6312	0	0	0	0	0	0	0	0	0
BeeCelsaA12_NODE_326_length_1234_cov_2.111495	0	0	5.0121	0	0	0	0	0	0	0	0	0	0	0	0	0	0.8036	0	0	0	0	0	0.0283	0	0	0	0	0	0	2.5294	0	0	0	0	0	0	0	0	0
BeeCelsaA12_NODE_384_length_1163_cov_0.963168	0	0	2.3598	0	0	0	0	0	0	0	0	0	0	0	0	0	0.1708	0	0	0	0	0	0	0	0	0	0	0	0	0.1966	0	0	0	0	0	0	0	0	0
BeeCelsaA12_NODE_440_length_1096_cov_5.103042	0	0	13.7244	0	0	0	0	0	0.7426	0	0.2893	1.1253	0	0	0	0	4.9647	0	0	0	0	0	0	0	1.6458	0	0	0	0	4.9112	0	0	0	0	0	0	0	0.0604	0
BeeCelsaA12_NODE_448_length_1085_cov_4.710317	0	0	10.7549	0	0	0	0	0	0.496	0.0196	0	0.3026	0	0	0	0	3.9264	0	0	0	0	0.58	0.0196	0	0.1634	0	0	0	0	7.1243	0	0	0	0	0	0	0	0	0
BeeCelsaA12_NODE_449_length_1083_cov_4.413519	0	0	9.4002	0	0	0	0	0	0	0	0	0	0	0	0	0	0.654	0	0	0	0	0	0	0	0	0	0	0	0	5.9193	0	0	0	0	0	0	0	0	0
BeeCelsaA12_NODE_506_length_1035_cov_3.870564	0	0	7.1279	0	0	0	0	0	0	0	0	0	0	0	0	0	3.4487	0	0	0	0	0	0	0	0	0	0	0	0	5.6948	0	0	0	0	0	0	0	0	0
BeeCelsaA12_NODE_536_length_1000_cov_3.780065	0	0	8.325	2.835	1.0013	0	0	0	13.1038	0	0	0.0362	0	0	0	0	0	0	0	0	0	0	0	0	0.7575	0	0	0	0.5263	0	0	2.39	0	0	3.0062	0	0	1.0612	0.1262
BeeCelsaA12_NODE_572_length_978_cov_1.327414	0	0	2.6926	0	0	0	0	0	0	2.3712	0	0	0	0	0	0	1.7742	0	0	0	0	0	0	0	0	0	0	0	0	0.338	0	0	0	0	0	0	0	0	0
BeeCelsaA12_NODE_581_length_971_cov_3.218121	0	0	3.9151	0	0	0	0	0	13.2239	0	0	0.1532	0	0	0	0	9.9807	0	0	0	0	0	0	0	0	0	0	0	0	36.269	0	0	0	0	0	0	0	0	0
BeeCelsaA12_NODE_672_length_910_cov_1.987995	0	0	4.6126	0	0	0	0	0	0	0	0	0.5934	0	0	0	0	0	0	0	0	0	0	0	0	0	0	0	0	0	0.6992	0	0	0	0	0	0	0	0	0
BeeCelsaA12_NODE_688_length_898_cov_1.610231	0	0	4.2153	0	0	0	0	0	0.0569	0.8125	0	1.5014	0	0	0	0	0.5597	0	0	0	0	0	0	0	0.9667	0	0.2389	0	0	0.7069	0	0	0	0	0	0	0	0.1736	0
BeeCelsaA12_NODE_768_length_858_cov_1.610755	0	0	4.3576	2.4462	0	0	0	0	1.7951	0	0	0	0	0.1919	0	0	0	0	0.2602	0	0	0	0	0	0	0	0	0	0.064	0	0	0.1352	0	0	0	0	0	1.8924	0.1279
BeeCelsaA12_NODE_826_length_834_cov_1.635403	0	0	3.8668	0	0	0	0	0	0	0	0	0	0	0	0	0	0.2395	0	0	0	0	0	0	0	0	0	0	0	0	1.1991	0	0	0	0	0	0	0	0	0
BeeCelsaA12_NODE_836_length_830_cov_2.843293	0	0	7.9518	0	0	0	0	0	0	0	0	0	0	0	0	0	0	0	0	0	0	0	0	0	0	0	0	0	0	0.7696	0	0	0	0	0	0	0	0	0
BeeCelsaA12_NODE_899_length_803_cov_2.866391	0	0	6.4681	0	0	0	0	0	0	0	0	0	0	0	0	0	0.8476	0	0	0	0	0	0	0	0	0	0	0	0	1.5537	0	0	0	0	0	0	0	0	0
BeeCelsaA12_NODE_906_length_798_cov_3.525659	0	0	7.5	0	0	0	0	0	0	0	0	0	0	0	0	0	1.5812	0	0	0	0	0	0	0	0	0	0	0	0	5.8641	0	0	0	0	0	0	0	0	0
BeeCelsaA12_NODE_950_length_778_cov_1.798859	0	0	3.6731	0	0	0	0	0	0	0	0	0	0	0	0	0	1.6458	0	0	0	0	0	0	0	0	0	0	0	0	7.0385	0	0	0	0	0	0	0	0	0
BeeCelsaA12_NODE_951_length_778_cov_1.459344	0	0	3.6314	0	0	0	0	0	0	0	0	0	0	0	0	0	0	0	0	0	0	0	0	0.0801	0.7821	0	0	0	0	1.4038	0	0	0	0	0	0	0	0	0
BeeCelsaA12_NODE_972_length_772_cov_2.634532	0	0	6.4256	0.5841	0	0	0	0	0.7362	0	0	0	0	0.2994	0	0	0	0	0	0	0	0	0	0	0	0	0	0	0	0	0	0.0971	0	0	0.3819	0	0	0.5275	0.0841
BeeCelsaA12_NODE_982_length_768_cov_3.845152	0	0	9.1981	0	0	0	0	0.8312	29.3068	1.3669	0	2.711	0	0	0	0	3.0974	0	0	0	0	1.0097	0	0	4.2045	0	0	0	0	0.9253	0	0	0	0	0	0	0	0.112	0
BeeCelsaA12_NODE_1007_length_754_cov_1.799114	0	0	4.6987	0	0	0	0	0	0	0	0	0	0	0	0	0	1.3013	0	0	0	0	0	0	0	0	0	0	0	0	0.8709	0	0	0	0	0	0	0	0	0
BeeCelsaA12_NODE_1045_length_740_cov_2.523379	0	0	5.4037	0	0	0	0	0	0	0	0	0	0	0	0	0	0	0	0	0	0	0	0	0	0	0	0	0	0	1.6351	0	0	0	0	0	0	0	0	0
BeeCelsaA12_NODE_1117_length_715_cov_1.293103	0	0	2.4921	0	0	0	0	0.5515	5.9738	0	0	0	0	0	0	0	0.3124	0	0	0	0	0.0716	0	0	0.2286	0	0	0	0	0	0	0	0	0	0	0	0	0	0
BeeCelsaA12_NODE_1244_length_676_cov_2.240401	0	0	4.8137	0	0	0	0	0	0	0	0	0	0	0	0	0	0.1255	0	0	0	0	0	0	0	0	0	0	0	0	2.2804	0	0	0	0	0	0	0	0	0
BeeCelsaA12_NODE_1248_length_675_cov_1.861204	0	0	5.1867	0	0	0	0	0	0.3087	0	0	0.2384	0	0	0	0	0.3549	0	0	0	0	0	0	0	0	0	0	0	0	3.1109	0	0	0	0	0	0	0	0	0
BeeCelsaA12_NODE_1268_length_671_cov_1.683502	0	0	3.5959	0	0	0	0	0	0	0	0	0	0	0	0	0	0.2235	0	0	0	0	0	0	0	0	0	0	0	0	2.352	0	0	0	0	0	0	0	0	0
BeeCelsaA12_NODE_1388_length_639_cov_1.348754	0	0	2.6569	0	0	0	0	0	0	0	0	0	0	0	0	0	0.4795	0	0	0	0	0	0	0	0	0	0	0	0	0	0	0	0	0	0	0	0	0	0
BeeCelsaA12_NODE_1426_length_630_cov_2.141049	0	0	4.6052	0	0	0	0	0	0	0	0	0	0	0	0	0	0.5377	0	0	0	0	0	0	0	0	0	0	0	0	3.1429	0	0	0	0	0	0	0	0	0
BeeCelsaA12_NODE_1444_length_626_cov_1.670310	0	0	3.5199	0	0	0	0	0	0	0	0	0	0	0	0	0	0	0	0	0	0	0	0	0	0	0	0	0	0	0.2749	0	0	0	0	0	0	0	0	0
BeeCelsaA12_NODE_1571_length_604_cov_1.225806	0	0	3.6322	0	0	0	0	0	0	0	0	0	0	1.0186	0	0	0	0	0	0	0	0	0	0	0.1364	0	0	0	0.4421	0	0.2996	0	0	0	0	0	0	0	0
BeeCelsaA12_NODE_1684_length_580_cov_2.781312	0	0	6.3858	2.472	1.681	0	0	0	1.5259	0	0	0	0	0	0	0	0	0	0	0	0	0	0	0	0.6358	0	0	0	0	0	0	1.1659	0	0	1.25	0	0	5.2263	0
BeeCelsaA12_NODE_1710_length_576_cov_1.725451	0	0	3.9134	0	0	0	0	0	0	0	0	0	0	0	0	0	0.3052	0	0	0	0	0	0	0	0	0	0	0	0	0	0	0	0	0	0	0	0	0	0
BeeCelsaA12_NODE_1732_length_571_cov_2.356275	0	0	5.14	0	0	0	0	0	0	0	0	0	0	0	0	0	1.4398	0	0	0	0	0	0	0	0	0	0	0	0	1.0788	0	0	0	0	0	0	0	0	0
BeeCelsaA12_NODE_1804_length_563_cov_1.086420	0	0	3.0399	0	0	0	0	0	0	0	0	0	0	0	0	0	0.1552	0	0	0	0	0	0	0	0	0	0	0	0	0	0	0	0	0	0	0	0	0	0
BeeCelsaA12_NODE_1831_length_559_cov_2.597510	0	0	6.51	0	0	0	0	0	0	0	0	0	0	0	0	0	0	0	0	0	0	0	0	0	0	0	0	0	0	0	0	1.4744	0	0	0	0	0	0.3341	0
BeeCelsaA12_NODE_1844_length_558_cov_1.530146	0	0	3.3281	0	0	0	0	0	0	0	0	0	0	0	0	0	0	0	0	0	0	0	0	0	0	0	0	0	0	0	0	0	0	0	0	0	0	0	0
BeeCelsaA12_NODE_1852_length_557_cov_1.183333	0	0	3.4877	0	0	0	0	0	0	0	0	0	0	0	0	0	0.0045	0	0	0	0	0	0	0	0	0	0	0	0	1.4116	0	0	0	0	0	0	0	0	0
BeeCelsaA12_NODE_1898_length_549_cov_1.849576	0	0	3.6599	0	0	0	0	0	0	0	0	0	0	0	0	0	0.6984	0	0	0	0	0	0	0	0	0	0	0	0	0	0	0	0	0	0	0	0	0	0
BeeCelsaA12_NODE_1912_length_546_cov_3.115139	0	0	6.7466	0	0	0	0	0	0	0	0	0	0	0	0	0	0.7123	0	0	0	0	0	0	0	0	0	0	0	0	3.653	0	0	0	0	0	0	0	0	0
BeeCelsaA12_NODE_1966_length_539_cov_2.116883	0	0	4.8568	0	0	0	0	0	0	0	0	0	0	0	0	0	0.358	0	0	0	0	0	0	0	0	0	0	0	0	0.3256	0	0	0	0	0	0	0	0	0
BeeCelsaA12_NODE_1968_length_539_cov_1.523810	0	0	3.127	0	0	0	0	0	0	0	0	0	0	0	0	0	1.6236	0	0	0	0	0	0	0	0	0	0	0	0	0.3649	0	0	0	0	0	0	0	0	0
BeeCelsaA12_NODE_1979_length_537_cov_2.897826	0	0	6.4919	0	0	0	0	0	0	0	0	0	0	0	0	0	1.5522	0	0	0	0	0	0	0	0	0	0	0	0	1.1531	0	0	0	0	0	0	0	0	0
BeeCelsaA12_NODE_1990_length_536_cov_0.967320	0	0	3.6093	0	0	0	0	0	0	0	0	0	0	0	0	0	0	0	0	0	0	0	0	0	0	0	0	0	0	0	0	0	0	0	0	0	0	0	0
BeeCelsaA12_NODE_2022_length_531_cov_1.900881	0	0	4.0753	0	0	0	0	0	0	0	0	0	0	0	0	0	0	0	0	0	0	0	0	0	0	0	0	0	0	0.5553	0	0	0	0	0	0	0	0	0
BeeCelsaA12_NODE_2075_length_524_cov_0.706935	0	0	1.5381	0	0	0	0	0	0	0	0	0	0	0	0	0	0	0	0	0	0	0	0	0	0	0	0	0	0	0	0	0	0	0	0	0	0	0	0
BeeCelsaA12_NODE_2139_length_515_cov_3.232877	0	0	7.414	0.7603	0	0	0	0	0	0	0	0	0	0.385	0	0	0	0	0	0	0	0	0	0	0.5448	0	0	0	0	0	0	0.6707	0	0	0	0	0	0.3898	0
BeeCelsaA12_NODE_2156_length_513_cov_2.467890	0	0	5.2506	0	0	0	0	0	1.1144	0	0	0.6423	0	0	0	0	0	0	0	0	0	0	0	0	0.2287	0	0	0	0	2.2676	0	0	0	0	0	0	0	0	0
BeeCelsaA12_NODE_2185_length_510_cov_1.256351	0	0	2.5564	0	0	0	0	0	0	0	0	0	0	0	0	0	0	0	0	0	0	0	0	0	0	0	0	0	0	0	0	0	0	0	0	0	0	0	0
BeeCelsaA13_NODE_13_length_3432_cov_15.958271	0	0	0	38.9836	0	0	0	0	0	0	0	0.7385	0	0	0	35.8303	0	0	0	0	0	0	0	0	0.2178	0	0	0	15.2254	0	0	0	0	0	0	0	0	0.5069	0
BeeCelsaA13_NODE_31_length_1971_cov_4.025343	0	0	0.3291	10.2815	0.3925	0	0	0	2.9201	0	0	0	0	0	0	0	0	0	0.0412	0	0	0	0	0	0.3405	0	0	0	0	0	0	0.5231	0	0	0	0	0	1.416	0.0323
BeeCelsaA13_NODE_34_length_1881_cov_2.043237	0	0	0	4.5748	0	0	0	0	0	0	0	0	0	0.0478	0	0	0	0	0	0	0	0	0	0	0	0	0	0	0	0	0	0	0	0	0	0	0	0	0
BeeCelsaA13_NODE_50_length_1462_cov_5.558845	0	0	0.7103	14.0137	0.3479	0	0	0	1.0171	0	0	0	0	0	0	0	0	0	0	0	0	0	0	0	2.3462	0	0	0	1.0051	0	0	0.4829	0	0	0.8137	0	0	0.659	0
BeeCelsaA13_NODE_53_length_1441_cov_2.735337	0	0	5.7181	6.5048	0.3617	0	0	0	2.0546	0	0	0	0.0043	0	0	0	0	0	0	0	0	0	0	0	0.4796	0	0	0	0	0	0.0243	0.7684	0	0	0.2879	0	0	1.1587	0
BeeCelsaA13_NODE_58_length_1376_cov_2.949192	0	0	7.8993	7.4982	0.1606	0	0	0	3.8884	0	0	0	0	0	0	0	0	0	0	0	0	0	0	0	1.8911	0	0	0	0.1779	0	0	1.5762	0	0	1.4029	0	0	3.4401	0.0735
BeeCelsaA13_NODE_60_length_1327_cov_3.412000	0	0	0.9878	7.7554	0.2775	0	0	0	0.4478	0	0	0	0	0	0	0	0	0	0	0	0	0	0	0	0.8316	0	0	0	0.1223	0	0	0.096	0	0	0.4694	0	0	0.9699	0
BeeCelsaA13_NODE_66_length_1287_cov_3.524793	0	0	1.4888	7.1271	0.3909	0	0	0	0.9661	0	0	0	0	0	0	0	0	0	0	0	0	0	0	0	1.7391	0	0	0	0.4985	0	0.0019	2.0417	0	0	0.2299	0	0	2.1387	0.1406
BeeCelsaA13_NODE_70_length_1243_cov_3.524014	0	0.1296	0	8.6141	0	0	0	0	0	0	0	0	0	0.0854	0	2.3106	0	0	0	0	0	0	0	0	0.3427	0.1407	0	0	0	0	0	0	0	0	0	0	0	0	0.3789
BeeCelsaA13_NODE_80_length_1153_cov_4.397770	0	0	7.3954	11.2254	0	0	0	0	2.4301	0	0	0	0	0	0	0	0	0	0.0054	0	0	0	0	0	2.377	0	0	0	0.6349	0	0.2113	0.39	0	0	1.3543	0	0	0.1181	0.0184
BeeCelsaA13_NODE_85_length_1113_cov_4.830116	0	0	1.8159	11.1661	0.6577	0.0797	0	0	0	0	0	0	0	0.1829	0	0	0	0	0	0	0	0	0	0	1.1582	0	0	0	0.3333	0	0	0.4501	0	0	0	0	0	1.3771	0
BeeCelsaA13_NODE_86_length_1110_cov_7.058083	0	0	3.152	17.3198	0	0	0	0	1.1745	0	0	0	0	0.0011	0	0	0	0	0.0236	0	0	0	0	0	0	0	0	0	0.0428	0	0	0.6813	0	0	0.1802	0	0	0.7207	0
BeeCelsaA13_NODE_101_length_1019_cov_1.384289	0	0	0	3.0037	0	0	0	0	0	0	0	0	0	0	0	0	0	0	0	0	0	0	0	0	0	0	0	0	0	0	0	0	0	0	0	0	0	0	0
BeeCelsaA13_NODE_108_length_985_cov_2.273128	0	0	0	5.526	0	0	0	0	0	0	0	0	0	0	0	0	0	0	0	0	0	0	0	0	0	0	0	0	0	0	0	0	0	0	0	0	0	0	0
BeeCelsaA13_NODE_114_length_961_cov_6.949095	0	0	0	15.3563	0	0	0	0	0	0	0	0	0.8244	0.1118	0	3.0468	0	0	0	0	0	0	0	0	0.2458	1.5319	0	0	1.0078	0	0	0	0	0	0	0	0	0	1.3173
BeeCelsaA13_NODE_117_length_946_cov_60.115075	884.441	6044.02	0.3786	122.736	0.2414	0	0	0.0211	0.0501	0	0.3232	3.0435	0	2289.91	5575.51	43.9815	0.0963	0	0	0	0	17.3285	0	0.0989	2.434	0	490.245	3961.3	983.957	0	0	4.3245	0.9459	0	0	0	0	0.0937	0
BeeCelsaA13_NODE_124_length_905_cov_2.733092	0	0	0	6.4566	0	0	0	0	0	0	0	0	0	0	0	0	0	0	0	0	0	0	0	0	0	0	0	0	0	0	0	0	0	0	0	0	0	0	0
BeeCelsaA13_NODE_147_length_837_cov_1.510526	0	0	0	3.4039	0	0	0	0	0	0	0	0	0	0.0715	0	0	0	0	0	0	0	0	0	0	0	0	0.2653	0	0	0	0	0	0	0	0	0	0	0	0
BeeCelsaA13_NODE_166_length_771_cov_1.726225	0	0	1.7147	3.9854	0	0	0	0	0.8979	0	0	0	0	0.06	0	0	0	0	0	0	0	0	0	0	1.6937	0	0	0	0.5932	0	0	0.3809	0	0	0.1767	0	0	0.3225	0
BeeCelsaA13_NODE_192_length_703_cov_1.884984	0	0	0	4.2558	0	0	0	0	0	0	0	0	0	0	0	0	0	0	0	0	0	0	0	0	0	0	0	0	0	0	0	0	0	0	0	0	0	0	0
BeeCelsaA13_NODE_203_length_670_cov_1.623946	0	0	1.3843	3.1437	0	0	0	0	0.334	0	0	0	0	0.1567	0	0	0	0	0	0	0	0	0	0	0.2369	0	0	0	0	0	0	0	0	0	0.0504	0	0	0.4459	0
BeeCelsaA13_NODE_206_length_660_cov_1.440823	0	0	0	3.6686	0	0	0	0	0	0	0	0	0	0	0	0	0	0	0	0	0	0	0	0	0	0	0	0	0	0	0	0	0	0	0	0	0	0	0
BeeCelsaA13_NODE_212_length_655_cov_1.505190	0	0	0	3.1867	0	0	0	0	0	0	0	0	0	0	0	0	0	0	0	0	0	0	0	0	0	0	0	0	0	0	0	0	0	0	0	0	0	5.9962	0
BeeCelsaA13_NODE_217_length_645_cov_1.241197	0	0	0	2.6306	0	0	0	0	0	0	0	0	0	0	0	0	0	0	0	0	0	0	0	0	0	0	0	0	0	0	0	0	0	0	0	0	0	0	0
BeeCelsaA13_NODE_224_length_632_cov_6.688288	0	0	1.5791	16.1265	0	0	0	0	0.6067	0	0	0	0	0.1008	0	0	0	0	0	0	0	0	0	0	0.2767	0	0	0	0	0	0	0.4091	0	0	0	0	0	0.251	0.2688
BeeCelsaA13_NODE_225_length_632_cov_2.486486	0	0	0	5.1897	0	0	0	0	0	0	0	0	0	0	0	0	0	0	0	0	0	0	0	0	0	0	0	0	0	0	0	0	0	0	0	0	0	0	0
BeeCelsaA13_NODE_231_length_612_cov_2.512150	0	0	0	5.6265	0	0	0	0	0	0	0	0	0	0	0	0	0	0	0	0	0	0	0	0	0	0	0	0	0	0	0	0	0	0	0	0	0	0	0
BeeCelsaA13_NODE_248_length_586_cov_2.056974	0	0	0.0085	5.0617	1.7319	0	0	0	0	0	0	0	0	0	0	0	0	0	0	0	0	0	0	0	1.017	0	0	0	0.3128	0	0.1085	0.683	0	0	1.4362	0	0	0.1277	0
BeeCelsaA13_NODE_249_length_583_cov_2.478261	0	0	0	5.9251	0	0	0	0	0	0	0	0	0	0	0	0	0	0	0	0	0	0	0	0	0	0	0	0	0	0	0	0	0	0	0	0	0	0	0
BeeCelsaA13_NODE_250_length_583_cov_1.444664	0	0	0	3.5418	0	0	0	0	0	0	0	0	0	0	0	0	0	0	0	0	0	0	0	0	0	0	0	0	0	0	0	0	0	0	0	0	0	0	0
BeeCelsaA13_NODE_251_length_582_cov_3.661386	0	0	0.3841	9.0043	0	0	0	0	5.4142	0	0	0	0	0	0	0	0	0	0	0	0	0	0	0	0	0	0	0	0.1545	0	0	0.8026	0	0	0	0	0	1.5944	0
BeeCelsaA13_NODE_267_length_566_cov_3.016360	0	0	0	7.1498	0	0	0	0	0	0	0	0	0	0	0	4.2797	0	0	0	0	0	0	0	0	0	0	0	0	7.3656	0	0	0	0	0	0	0	0	0	0
BeeCelsaA13_NODE_273_length_557_cov_1.581250	0	0	0	3.774	0	0	0	0	0	0	0	0	0	0	0	0	0	0	0	0	0	0	0	0	0	0	0	0	0	0	0	0	0	0	0	0	0	0	0
BeeCelsaA13_NODE_279_length_548_cov_2.014862	0	0	0	4.7477	0	0	0	0	0	0	0	0	0	0	0	0	0	0	0	0	0	0	0	0	0	0	0	0	0	0	0	0	0	0	0	0	0	0	0
BeeCelsaA13_NODE_284_length_543_cov_4.002146	0	0	0	9.3747	0	0	0	0	0	0	0	0	0	0	0	0	0	0	0	0	0	0	0	0	0	0	0	0	0	0	0	0	0	0	0	0	0	0	0
BeeCelsaA13_NODE_286_length_541_cov_2.308190	0	0	0	4.6189	0	0	0	0	0	0	0	0	0	0	0	0	0	0	0.6928	0	0	0	0	0	0	0	0	0	0.0855	0	0	0	0	0	0	0	0	0.1755	0
BeeCelsaA13_NODE_290_length_537_cov_1.486957	0	0	0	2.993	0	0	0	0	0	0	0	0	0	0	0	0	0	0	0	0	0	0	0	0	0	0	0	0	0	0	0	0	0	0	0	0	0	0	0
BeeCelsaA13_NODE_296_length_531_cov_1.114537	0	0	0	2.2259	0	0	0	0	0	0	0	0	0	0	0	0	0	0	0	0	0	0	0	0	0	0	0	0	0	0.9835	0	0	0	0	0	0	0	0	0
BeeCelsaA13_NODE_301_length_525_cov_0.765625	0	0	0	1.1948	0	0	0	0	0	0	0	0	0	0	0	1.0974	0	0	0	0	0	0	0	0	0	0	0	0	0	0	0	0	0	0	0	0	0	0	0
BeeCelsaA13_NODE_302_length_524_cov_1.599553	0	0	0	3.3024	0	0	0	0	0	0	0	0	0	0	0	0	0	0	0	0	0	0	0	0	0	0	0	0	0	0	0	0	0	0	0	0	0	0	0
BeeCelsaA13_NODE_318_length_513_cov_1.252294	0	0	0	2.6813	0	0	0	0	0	0	0	0	0	0	0	0	0	0	0	0	0	0	0	0	0	0	0	0	0	0	0	0	0	0	0	0	0	0	0
BeeCelsaA1_NODE_2_length_19282_cov_162.523632	0	0	0	0	310.791	0	0	0	0	0	0	0	0	0	0	0	0	0	0	0	0	0	0	0	0	0	0	0	0	0	0	0	0	0	0	0	0	0	0
BeeCelsaA1_NODE_4_length_14979_cov_16.125621	0	0	0	0	33.748	0.8947	0	0	0	0	0	0	0	0	0	0	0	0	0	0	0	0	0.702	0	0	0	0	0	0	0	0	0	0	0	0.7488	0	0	0	0
BeeCelsaA1_NODE_40_length_3430_cov_4.712198	0	0	0.7977	0	10.1596	0	0	0.742	4.3542	0.2638	0	0.0339	0	0	0	0	0.0762	3.4224	0	0	0	0.1498	0	0	4.3714	0	0	0	0	3.4836	0	0	0	0	0	0	0	0.8025	0
BeeCelsaA1_NODE_41_length_3365_cov_333.708333	0	0	0	0	748.937	0	0	0	0	0	0	0	0	0	0	0	0	0	0	0	0	0	0	0	0	0	0	0	0	0	6.2469	0	0	0	0	0	0	0	0
BeeCelsaA1_NODE_55_length_2922_cov_5.995079	0	0	0.8319	0	13.58	0	0	0.334	2.296	0	0	0.006	0	0	0	0	0.5381	2.8507	0	0	0	0	0	0	3.1317	0	0	0	0	2.485	0.1702	0	0	0	0	0	0	0.979	0
BeeCelsaA1_NODE_77_length_2517_cov_7.266393	0	0	0	0	14.4794	0.1261	0	0	0	0	0	0	0	0	0	0	0	0	0	0	0	0	0.6179	0	0	0	0	0	0	0	0	0	0	0	0.5578	0	0	0	0
BeeCelsaA1_NODE_104_length_2210_cov_25.767464	0	0	0	0	64.1357	0	0	0	0	0	0	0	0	0	0	0	0	0	0	0	0	0	0	0	0	0	0	0	0	0	1.1957	0	0	0	0	0	0	0	0
BeeCelsaA1_NODE_115_length_2141_cov_2.903585	0	0	0	0	7.0607	0	0	0	0	0	0	0	0	0	0	0	0	0	0	0	0	0	0	0	0	0	0	0	0	0	0	0	0	0	0	0	0	0	0
BeeCelsaA1_NODE_166_length_1862_cov_9.649300	0	0	0	0	22.198	0	0	0	0	0	0	0	0	0	0	0	0	0	0	0	0	0	0	0	0	0	0	0	0	0	0.2705	0	0	0	0	0	0	0	0
BeeCelsaA1_NODE_201_length_1728_cov_4.509994	0	0	0	0	9.9704	0	0	0	0	0	0	0	0	0	0	0	0	0.4212	0	0	0	0	0	0	0	0	0	0	0	0	0	0	0	0	0	0	0	0	0
BeeCelsaA1_NODE_202_length_1710_cov_7.687691	0	0	0	0	19.981	0	0	0	0	0	0	0	0	0	0	0	0	0	0	0	0	0	0	0	0	0	0	0	0	0	0	0	0	0	0	0	0	0	0
BeeCelsaA1_NODE_204_length_1693_cov_5.793936	0	0	0	0	14.231	0	0	0	0	0	0	0	0	0	0	0	0	1.197	0	0	0	0	0	0	0	0	0	0	0	0	0	0	0	0	0	0	0	0	0
BeeCelsaA1_NODE_205_length_1690_cov_48.088035	0	0	0	0	95.909	0	0	0	0	0	0	0	0	0	0	0	0	0	0	0	0	0	0	0	0	0	0	0	0	0	1.4334	0	0	0	0	0	0	0	0
BeeCelsaA1_NODE_215_length_1656_cov_5.804940	0	0	0	0	13.8281	0	0	0	2.1697	0	0	0	0	0	0	0	0	42.1199	0	0	0	0.5792	0	0	0	0	0	0	0	0	8.0784	0	0	0.1373	0.0385	0	0	0	0
BeeCelsaA1_NODE_226_length_1623_cov_16.936611	0	0	0	0	33.9069	0	0	0	0	0	0	0	0	0	0	0	0	76.1601	0	0	0	0	0	0	0	0	0	0	0	0	1.6205	0	0	0	0	0	0	0	0
BeeCelsaA1_NODE_327_length_1367_cov_4.640310	0	0	0	0	11.2438	0	0	0	0	0	0	0	0	0	0	0	0	0	0	0	0	0	0	0	0	0	0	0	0	0	0.0192	0	0	0	0	0	0	0	0
BeeCelsaA1_NODE_342_length_1339_cov_21.507924	0	0	0	0	51.096	0	0	0	0	0	0	0	0	0	0	0	0	0	0	0	0	0	0	0	0	0	0	0	0	0	0.781	0	0	0	0	0	0	0	0
BeeCelsaA1_NODE_363_length_1308_cov_9.703493	0	0	0	0	18.8321	0	0	0	0	0	0	0	0	0	0	0	0	0	0	0	0	0	0	0	0	0	0	0	0	0	0	0	0	0	0	0	0	0	0
BeeCelsaA1_NODE_395_length_1266_cov_13.948696	0	0	0	0	31.575	0	0	19.0464	3.9152	0	0	0	0	0	0	0	0	0	0	0	0.9389	0.6884	0	0	0	0	0	0	0	0	2.789	0.0108	0	0	0	0	0	0	0
BeeCelsaA1_NODE_472_length_1147_cov_21.516822	0	0	0	0	58.2383	0	0	0.0533	1.3036	0	0	0	0	0	0	0	0	9.0696	0	0	0	8.0174	0	0	0	0	0	0	0	0	11.3732	0	0	0.0751	0	0	0	0	0
BeeCelsaA1_NODE_487_length_1133_cov_2.987689	0	0	0	0	4.7266	0	0	3.4653	0	0	0	0	0	0	0	0	0	0	0	0	0	0	0	0	0	0	0	0	0	0	0.1588	0	0	0	0	0	0	0	0
BeeCelsaA1_NODE_519_length_1106_cov_4.974733	0	0	0	0	10.3634	0	0	0	0	0	0	0	0	0	0	0	0	4.1874	0	0	0	0	0	0	0	0	0	0	0	0	0.4481	0	0	0	0	0	0	0	0
BeeCelsaA1_NODE_537_length_1081_cov_4.158367	0	0	0	0	7.0705	0	0	0	4.4231	0	0	0	0	0	0	0	0	15.6439	0	0	0	0.1561	0	0	0	0	0	0	0	0	3.5746	0	0	0	0	0	0	0	0
BeeCelsaA1_NODE_561_length_1055_cov_12.284254	0	0	0	0	22.0107	0	0	0.0805	0.9716	3.3006	0	0.3669	0	0	0	0	1.3834	264.603	0	0	0	0	0	0	0.3988	0	0	0	0	3.6402	9.2083	0	0	0	0	0	0	0.0556	0
BeeCelsaA1_NODE_657_length_996_cov_3.672470	0	0	0	0	8.9586	0	0	0	0	0	0	0	0	0	0	0	0	0	0	0	0	0	0	0	0	0	0	0	0	0	0.406	0	0	0	0	0	0	0	0
BeeCelsaA1_NODE_662_length_994_cov_3.256270	0	0	0	0	7.7073	0	0	0	0	0	0	0	0	0	0	0	0	0.2098	0	0	0	0	0	0	0	0	0	0	0	0	1.3618	0	0	0	0	0	0	0	0
BeeCelsaA1_NODE_719_length_955_cov_3.701595	0.4196	0.149	0	0	6.3869	5.2993	0.1673	0	7.4065	0	0	0.1438	323.712	1.1307	8.6562	0	0	67.583	2.3359	1.4235	1.6654	0.9033	0.2993	0.0248	0	928.383	0.5268	0.0484	0	0	0.3464	2.4693	2.902	0.7752	28.6732	0.0458	0	0	398.512
BeeCelsaA1_NODE_750_length_942_cov_7.631214	0	0	0	0	18.7984	0	0	0	0	0	0	0	0	0	0	0	0	0	0	0	0	0	0	0	0	0	0	0	0	0	5.1393	0	0	0	0	0	0	0	0
BeeCelsaA1_NODE_772_length_932_cov_2.376608	0	0	0	0	5.4973	0	0	0	0	0	0	0.0523	0	0	0	0	0	12.1327	0	0	0	0	0	0	0	0	0	0	0	0	0	0	0	0	0	0	0	0.0456	0
BeeCelsaA1_NODE_795_length_925_cov_2.918632	0	0	0	0	5.8097	0	0	0	0.4291	0	0	0.1012	0	0	0	0	0	7.7625	0	0	0	0	0	0	1.5749	0	0	0	0	0	0.1066	0	0	0	0	0	0	0.0486	0
BeeCelsaA1_NODE_808_length_920_cov_2.106762	0	0	0	0	4.3302	0	0	0	0	0	0	0	0	0	0	0	0	6.2663	0	0	0	0	0	0	0	0	0	0	0	0	0.1685	0	0	0	0	0	0	0	0
BeeCelsaA1_NODE_820_length_916_cov_1.848629	0	0	0	0	4.8965	0	0	0.3488	0.451	0	0	0	0	0	0.0313	0	0	0	0	0	0	0	0	0	0	0	0	0	0	0	0.2902	0	0	0	0	0	0	0	0
BeeCelsaA1_NODE_835_length_908_cov_1.732852	0	0	0	0	3.9437	0	0	0.0055	0	0	0	0	0	0	0	0	0	0	0	0	0	0	0	0	0	0	0	0	0	0	0	0	0	0	0	0	0	0	0
BeeCelsaA1_NODE_860_length_897_cov_1.568293	0	0	0	0	3.758	0	0	1.3616	0.0584	0	0	0	0	0	0	0	0	0	0	0	0	0	0	0	0	0	0	0	0	0	0	0	0	0	0	0	0	0	0
BeeCelsaA1_NODE_908_length_877_cov_46.728750	0	0	0	0	128.37	0	0	0.5391	0	0	0.0441	0	0	0	0	0	0	0.4083	0	0	0.4595	11.7738	0	0	0	0	0	0	0	0	25.9104	0.3969	0	0.1593	0	0	0	0	0
BeeCelsaA1_NODE_928_length_869_cov_6.007576	0	0	0	0	14.3501	0	0	0	0	0	0	0	0	0	0	0	0	2.4806	0	0	0	0	0	0	0	0	0	0	0	0	0.01	0	0	0	0	0	0	0	0
BeeCelsaA1_NODE_936_length_866_cov_1.245881	0	0	0	0.6009	2.2061	0	0	0	0	0	0	0	0	0	0	1.3876	0	0.8919	0	0	0	0	0	0	0	0	0	1.9481	0	0	0	0	0	0	0	0	0	0	0
BeeCelsaA1_NODE_1062_length_819_cov_1.944744	0	0	0	0	7.6956	0	0	0	0	0	0	0	0	0	0	0	0	0	0	0	0	0.3881	0	0	0	0	0	0	0	0	0.8874	0	0	0	0	0	0	0	0
BeeCelsaA1_NODE_1067_length_816_cov_1.619756	0	0	0	0	4.1223	0	0	0	0	0	0	0	0	0	0	0	0	6.2982	0	0	0	0	0	0	0	0	0	0	0	0	0.552	0	0	0	0	0	0	0	0
BeeCelsaA1_NODE_1157_length_788_cov_3.724332	0	0.3734	0	0.0696	8.0696	0.3892	0	1.7864	3.9715	0.163	0	0.5364	0	0	0.4541	0.1044	0.8734	8.3813	0.7453	0	0	0.5396	0	0.1171	0.6519	0	0.7642	0	0	0	0.2547	0	0	0	0	0	0	0.0807	0
BeeCelsaA1_NODE_1313_length_742_cov_3.437594	0	0	0	0	8.2323	0	0	0	0	0	0	0	0	0	0	0	0	2.367	0	0	0	0	0	0	0	0	0	0	0	0	4.2323	0	0	0	0	0	0	0	0
BeeCelsaA1_NODE_1375_length_725_cov_2.492284	0	0	0	0	5.3253	0	0	0	0	0	0	0	0	0	0	0	0	0	0	0	0	0	0	0	0	0	0	0	0	0	0	0	0	0	0	0	0	0	0
BeeCelsaA1_NODE_1474_length_703_cov_5.000000	0	0	0	0	10.6679	0	0	0	0	0	0	0	0	0.0941	0	0	0	2.238	0	0	0	0	0	0	0	0	0	0	0	0	0.6448	0	0	0	0	0	0	0	0
BeeCelsaA1_NODE_1512_length_698_cov_2.528180	0	0	0	0	3.7536	0	0	0	0	0	0	0	0	0	0	0	0	3.8393	0	0	0	0	0	0	0	0	0	0	0	0	0	0	0	0	0	0	0	0	0
BeeCelsaA1_NODE_1791_length_650_cov_8.221640	0	0	0	0	24.3865	0	0	0	1.9231	0	0	0	0	0	0	0	0	2.0846	0	0	0	0.7404	0	0	0	0	0	0	0	0	1.7	0	0	0	0	0	0	0	0
BeeCelsaA1_NODE_1937_length_627_cov_1.583636	0	0	0	0	2.8787	0	0	0	0	0	0	0	0	0	0	0	0	1.6918	0	0	0	0	0	0	0	0	0	0	0	0.6282	0	0	0	0	0	0	0	0	0
BeeCelsaA1_NODE_1987_length_619_cov_1.658672	0	0	0	0	2.4165	0	0	0	0	0	0	0	0	0	0	0	0	2.5915	0	0	0	0	0	0	0	0	0	0	0	0	0	0	0	0	0	0	0	0	0
BeeCelsaA1_NODE_2119_length_600_cov_2.831740	0	0	0	0	17.6667	0	0	0	0	0	0	0	0	0	0	0	0	3.1646	0	0	0	0.775	0	0	0	0	0	0	0	0	2.5104	0	0	0	0	0	0	0	0
BeeCelsaA1_NODE_2177_length_591_cov_13.354086	0	0	0	0	46.4059	0	0	0.1459	0.2875	0	0	0	0	0	0	0	0	2.8499	0	0	0	0.1924	0	0	0	0	0	0	0	0	9.7569	0	0	0	0	0	0	0	0
BeeCelsaA1_NODE_2212_length_587_cov_9.680392	0	0	0	0	23.8089	0	0	0	0	0	0.5096	0.0786	0	0	0	0	0	9.3737	0.7601	0	0	0	0	0.5902	0.1571	0	0	0	0	0	2.5329	0	0	0	0	0	0	0	0
BeeCelsaA1_NODE_2223_length_586_cov_2.080550	0	0	0	0	4.5191	0	0	0	0.1	0	0	0	0	0	0	0	0	0	0	0	0	0.4404	0	0.0787	0	0	0	0	0	0	0	0	0	0	0	0	0.0787	0	0
BeeCelsaA1_NODE_2419_length_567_cov_1.197959	0	0	0	0	2.1187	0	0	0	0	0	0	0	0	0	0	0	0	0.1978	0	0	0	0	0	0	0	0	0	0	0	0	0	0	0	0	0	0	0	0	0
BeeCelsaA1_NODE_2502_length_558_cov_2.220374	0	0	0	0	4.9487	0	0	0	0	0	0	0	0	0	0	0	0	0	0	0	0	0	0	0	0	0	0	0	0	0	0	0	0	0	0	0	0	0	0
BeeCelsaA1_NODE_2527_length_557_cov_1.508333	0	0	0	0	3.7584	0	0	0	0	0	0	0	0	0	0	0	0	0.3378	0	0	0	0.4318	0	0	0	0	0	0	0	0	0	0	0	0	0	0	0	0	0
BeeCelsaA1_NODE_2629_length_547_cov_1.382979	0	0	0	0	3.5194	0	0	0	0	0	0	0	0	0	0	0	0	0	0	0	0	0	0	0.451	0	0	0	0	0	0	0.6515	0	0	0	0	0	0.3531	0	0
BeeCelsaA1_NODE_2679_length_542_cov_1.481720	0	0	0	0	3.1498	0	0	0	0	0	0	0	0	0	0	0	0	0.6244	0	0	0	0	0	0	0	0	0	0	0	0	0.6106	0	0	0	0	0	0	0	0
BeeCelsaA1_NODE_2920_length_520_cov_2.659142	0	0	0	0	5.7644	0.6154	0	0.1899	0.4591	0	0	0.1923	0	0	0	0	0	205.099	0	0	0	0	0	0	2.8197	0	0	0	0	0	0.6995	0	0	31.9014	89.2404	0.1106	0	0.1202	0
BeeCelsaA1_NODE_2960_length_518_cov_1.342404	0	0	0	0	2.7356	0	0	0	2.7909	0	0	0	0	0	0	0	0	0.6755	0	0	0	0	0	0	0	0	0	0	0	0	0	0	0	0	0	0	0	0	0
BeeCelsaA1_NODE_3150_length_503_cov_1.361502	0	0	0	0	2.5285	0	0	0	0	0	0	0	0	0	0	0	0	1.995	0	0	0	0	0	0	0	0	0	0	0	0	0	0	0	0	0	0	0	0	0
BeeCelsaA1_NODE_3168_length_502_cov_1.284706	0	0	0	0	2.9602	0	0	0	0	0	0	0	0	0	0	0	0	0	0	0	0	0	0	0	0	0	0	0	0	0	0	0	0	0	0	0	0	0	0
BeeCelsaA2_NODE_6_length_18181_cov_21.952718	0	0	0	0	0	49.2492	0	0	0	0	0	0	0	0	0	0	0	0	9.3814	0	0	0	0	0	0	0	0	0	0	0	0	2.6475	0	0	0.3026	0	0	0	0
BeeCelsaA2_NODE_8_length_17831_cov_78.787485	0	0	0	0	0	151.871	7.3467	0	0	0	0	0	0	0	0	0	0	0	0	15.748	0	0	0	0	0	0	0	0	0	0	0	1.511	0	0	0	0	0	0	0
BeeCelsaA2_NODE_10_length_16606_cov_15.402565	0	0.142	0	0	0	36.866	0	0.0315	21.0628	0	0	0.1374	0	0	0	0	0.0693	0.317	20.8414	4.3596	0	0	0	0	0.0301	0	0	0	0	0.3462	0	1.0598	22.5031	0	2.6938	0	0	0	0
BeeCelsaA2_NODE_16_length_10013_cov_7.461755	0	0	0	0	0	18.3213	0	0	0	0	0	0	0	0	0	0	0	0	0.0106	0	0	0	0	0	1.2055	0.7919	0	0	0	0	0.0652	0.619	0	1.0311	3.9109	0	0	0	0.882
BeeCelsaA2_NODE_19_length_9361_cov_14.161568	0	0	0	0	0	36.06	0	0	0	0	0	0	0	0	0	0	0	0	6.5118	0	0	0	0	0	0	0	0	0	0	0	0	2.0784	0	0	0	0	0	0	0
BeeCelsaA2_NODE_32_length_6945_cov_4.501165	0	0	0	0	0	12.3903	0	0	0	0	0	0	0	0	0	0	0	0	0.0628	0	0	0	0	0	1.3392	0.4479	0	0	0	0	0	0.0965	0	0.8015	3.2248	0	0	0	1.4859
BeeCelsaA2_NODE_36_length_6375_cov_12.318514	0	0	0	0	0	33.5713	0	0	0	0	0	0	0	0	0	0	0	0	5.9183	0	0	0	0	0	0	0	0	0	0	0	0	1.3556	0	0	0.3025	0	0	0	0
BeeCelsaA2_NODE_50_length_5387_cov_6.300565	0	0	0	0	0	17.6108	0	0	0	0	0	0	0	0	0	0	0	0	0	0	0	0	0	0	2.3433	0.7393	0	0	0	0	0	0.2013	0	1.502	4.3934	0	0	0	1.8515
BeeCelsaA2_NODE_65_length_4612_cov_14.814553	0	0	0	0	0	37.9688	3.8401	0	0	0	0	0	0	0	0	0	0	0	0	0	0	0	0	0	0	0	0	0	0	0	0	0	0	0	0	0	0	0	0
BeeCelsaA2_NODE_67_length_4304_cov_3.890466	0	0	0	0	0	10.4358	0.5854	0	0	0	0	0	0	0	0	0	0	0	0.5177	0	0	0	0	0	0	0	0	0	0	0	0	0	0	0	0.2613	0	0	0	0
BeeCelsaA2_NODE_69_length_4177_cov_7.101951	0	0	0	0	0	20.9321	0	0	0	0	0	0	0	0	0	0	0	0	0	0	0	0	0	0	1.7625	0.5073	0	0	0	0	0.0305	0.1286	0	1.1283	5.8229	0	0	0.0218	1.2836
BeeCelsaA2_NODE_79_length_3861_cov_5.615222	0	0	0	0	0	14.8164	0	0	0	0	0	0	0	0	0	0	0	0	0.1774	0	0	0	0	0	1.5316	0.877	0	0	0	0	0.2506	0.7229	0	0.5918	2.561	0	0	0	1.2846
BeeCelsaA2_NODE_83_length_3763_cov_36.719750	0	0	0	0	0	89.1431	11.1986	0	0	1.5762	0.0395	0.1083	0	0	0	0	0	0	0	2.2381	2.1146	0	1.2119	0.0156	0.0379	0	0	0	0	0	0	0.2292	0.441	2.4112	35.4062	0.2013	0	0	0
BeeCelsaA2_NODE_84_length_3725_cov_22.669682	0	15.1674	0	0	0	34.0835	0.2596	0	0	0	0.1027	0	0	0	4.3747	0	0	0	33.8225	2.9031	0	0	0	0	0	0	0	0	0	0	0	1.5978	2.3133	0	0	0	0	0	0
BeeCelsaA2_NODE_85_length_3725_cov_8.463816	0	0	0	0	0	23.5421	0	0	0	0	0	0	0	0	0	0	0	0	0	0	0	0	0	0	2.0443	1.5646	0	0	0	0	0.1221	0.74	0	1.4431	4.7061	0	0	0	2.2405
BeeCelsaA2_NODE_89_length_3668_cov_6.253968	0	0	0	0	0	16.3471	0	0	0	0	0	0	0	0	0	0	0	0	3.9438	0	0	0	0	0	0	0	0	0	0	0	0	0	0	0	0	0	0	0	0
BeeCelsaA2_NODE_96_length_3430_cov_5.615270	0	0	0	0	0	14.4173	0	0	0	0	0	0	0	0	0	0	0	0	0.113	0	0	0	0	0	2.3998	0.5762	0	0	0	0	0.0871	0.5569	0	1.1363	5.8932	0	0	0	2.2143
BeeCelsaA2_NODE_103_length_3340_cov_17.634692	0	0	0	0	0	45.5786	0	0	0	0	0	0	0	0	0	0	0	0	6.5397	0	0	0	0	0	0	0	0	0	0	0	0	2.2208	0	0	0	0	0	0	0
BeeCelsaA2_NODE_104_length_3335_cov_14.371087	0	0	0	0	0	42.4586	0	0	0	0	0	0	0	0	0	0	0	0	7.7014	0	0	0	0	0	0	0	0	0	0	0	0	1.5077	0	0	0	0	0	0	0
BeeCelsaA2_NODE_155_length_2738_cov_8.856821	0	0	0	0	0	23.2222	0	0	0	0	0	0	0	0	0	0	0	0	0.0949	0	0	0	0	0	0.8974	0.2176	0	0	0	0	0	0.4037	0	0.4795	0.1537	0	0	0	0.1569
BeeCelsaA2_NODE_160_length_2693_cov_5.849006	0	0	0	0	0	16.8483	0	0	0	0	0	0	0.0339	0	0	0	0	0	0.2408	0	0	0	0	0	2.9944	0.6385	0	0	0	0	0	0.9179	0	0.1304	3.3545	0	0	0	1.0316
BeeCelsaA2_NODE_178_length_2475_cov_8.059216	0	0	0	0	0	22.8854	0	0	0	0	0	0	0	0	0	0	0	0	0	0	0	0	0	0	2.208	0.263	0	0	0	0	0.1782	1.3862	0	1.3438	0.9187	0	0	0	0.2711
BeeCelsaA2_NODE_191_length_2373_cov_157.611934	0	0	0	0	0	427.99	28.8462	0	0	0.1401	0	0	0	0	0	0	0	0	16.8452	6.4139	0.6288	0	0	0	0	0	0	0	0	0	0	12.1137	5.3433	0.2275	12.5698	0	0	0	0
BeeCelsaA2_NODE_196_length_2328_cov_15.566415	0	0	0	0	0	46.3965	0	0	0	0	0	0	0	0	0	0	0	0	1.1202	0	0	0	0	0	0	0	0	0	0	0	0	2.4152	0	0	0	0	0	0	0
BeeCelsaA2_NODE_210_length_2262_cov_124.128146	0	0	0	0	0	318.227	35.1221	0	0	1.9006	0	0	0	0	0	0	0	0	28.5083	1.6442	0.6624	0	0	0	0	0	0	0	0	0	0	16.9536	3.7188	0.0204	8.8547	0	0	0	0
BeeCelsaA2_NODE_221_length_2227_cov_29.439070	0	0	0	0	0	77.7891	0.1122	0	0	0	0	0	0	0	0	0	0	0	1.4453	0	0	0	0	0	0	0	0	0	0	0	0	3.6568	2.5143	0	0	0	0	0	0
BeeCelsaA2_NODE_236_length_2161_cov_3.661708	0	0	0	0	0	8.9566	0.0347	0	0	0	0	0	0	0	0	0	0	0	0.1914	0	0	0	0	0	0	0	0	0	0	0	0	0.0254	0	0	0	0	0	0	0
BeeCelsaA2_NODE_240_length_2144_cov_9.817126	0	0	0	0	0	26.5262	0.6346	0	0	0	0	0	0	0	0	0	0	0	0.8881	0	0	0	0	0	0	0	0	0	0	0	0	0.2185	0.9645	0	0	0	0	0	0
BeeCelsaA2_NODE_291_length_1898_cov_3.318506	0	0	0	0	0	7.7664	0	0	0	0	0	0	0	0	0	0	0	0	0.9822	0	0	0	0	0	0	0	0	0	0	0	0	0	0	0	0	0	0	0	0
BeeCelsaA2_NODE_303_length_1873_cov_5.133073	0	0	0	0	0	14.6671	0	0	0	0	0	0	0	0	0	0	0	0	0	0	0	0	0	0	0.7131	1.2755	0	0	0	0	0.026	0.5377	0	1.4496	3.5751	0	0	0	1.0454
BeeCelsaA2_NODE_324_length_1796_cov_4.817917	0	0	0	0	0	13.7517	0	0	0	0	0	0	0	0	0	0	0	0	0	0	0	0	0	0	2.1766	0.1328	0	0	0	0	0	1.0174	0	1.162	6.1759	0	0	0	0.9214
BeeCelsaA2_NODE_338_length_1766_cov_6.134399	0	0	0	0.0587	0	16.7235	0	0	0	0	0	0	0	0	0	0	0	0.0785	0	0	0	0	0	0	0	0	0	0	0	0	0	0	0	0	4.0467	0	0	0	0
BeeCelsaA2_NODE_364_length_1697_cov_4.141975	0	0	0	0	0	10.6593	0.5732	0	0	0	0	0	0	0	0	0	0	0	1.0478	0	0	0	0	0	0	0	0	0	0	0	0	0	0	0.103	0.2907	0	0	0	0
BeeCelsaA2_NODE_388_length_1659_cov_9.342604	0	0	0	0	0	24.6561	2.3657	0	0	0	0	0	0	0	0	0	0	0	0	0	0	0	0	0	0	0	0	0	0	0	0	0	0	0	0.082	0	0	0	0
BeeCelsaA2_NODE_436_length_1568_cov_3.770624	0	0	0	0	0	9.7962	0	0	0	0	0	0	0	0	0	0	0	0	12.3185	0	0	0	0	0	0	0	0	0	0	0	0	2.9761	0	0	0	0	0	0	0
BeeCelsaA2_NODE_443_length_1548_cov_3.073419	0	0	0	0	0	8.5419	0	0	0	0	0	0	0	0	0	0	0	0	0.3911	0	0	0	0	0	0	0	0	0	0	0	0	0	0	0	0	0	0	0	0
BeeCelsaA2_NODE_448_length_1538_cov_3.679671	0	0	0	0	0.0357	9.8969	0	0	0	0	0	0	0	0	0	0	0	1.2979	3.4968	0	0	0	0	0	0	0	0	0	0	0	0	3.8547	0	0	0	0	0	0	0
BeeCelsaA2_NODE_634_length_1279_cov_3.959235	0	0	0	0	0	11.6868	0	0	0	0	0	0	0	0	0	0	0	0	0	0	0	0	0	0	2.0254	0.439	0	0	0	0	0	0	0	0	0.3385	0	0	0	0.0995
BeeCelsaA2_NODE_635_length_1277_cov_3.653333	0	0	0	0	0	8.1505	4.1085	0.0039	0.0137	0	0	0	0	0	0	0	0	0	0.261	13.3314	0	0	0	0	0	0	0	0	0	0	0	0	2.0694	0.0938	12.2434	0	0	0	0
BeeCelsaA2_NODE_667_length_1245_cov_2.281678	0	0.1294	0	0	0	5.4824	0	0.2357	4.5627	0	0	0	0	0	0	0	0	0	0.1906	4.3912	0	0	0	0	0	0	0	0	0	0	0	0.1083	0.1354	0	0.0291	0	0	0	0
BeeCelsaA2_NODE_669_length_1241_cov_4.003436	0	0	0	0	0	10.4471	0.8661	0.1349	7.9547	0	0	0	0	0	0	0	0	0	0.5166	4.4693	0	0.0201	0	0	0	0	0	0	0	0	0	0.4431	0	0	0	0	0	0	0
BeeCelsaA2_NODE_678_length_1234_cov_3.081245	0	0	0	0	0	7.8765	0.6022	1.9362	18.5881	0	0	0	0	0	0	0	0	0	2.0911	5.1012	0	0	0	0	0	0	0	0	0	0	0	0.3431	0.0577	0	0	0	0	0	0
BeeCelsaA2_NODE_687_length_1223_cov_3.534031	0	0	0	0	0	7.7937	0	0	0	0	0	0	0	0	0	0	0	0	0.5403	0	0	0	0	0	0	0	0	0	0	0	0	0.0419	0	0	0	0	0	0	0
BeeCelsaA2_NODE_736_length_1174_cov_5.103920	0	0	0	0	0.2691	12.0298	0	0.0287	0	0	0	0.1745	0.1564	0	0	0	0	17.184	0.1543	0	0	0	1.0649	0	12.6915	0.0394	0	0	0	0	5.5287	1.3606	0.2287	76.2426	207.774	3.0064	0	0.4713	1.7851
BeeCelsaA2_NODE_771_length_1141_cov_1.635338	0	0	0	0	0	3.9551	0.3209	0	0	0	0	0	0	0	0	0	0	0	0	0.954	0	0	0	0	0	0	0	0	0	0	0	0	1.7021	0	0	0	0	0	0
BeeCelsaA2_NODE_773_length_1137_cov_2.153774	0	0	0	0	0	5.0033	0	0	0	0	0	0	0	0	0	0	0	0	1.8946	0	0	0	0	0	0	0	0	0	0	0	0	0.0329	0	0	0	0	0	0	0
BeeCelsaA2_NODE_810_length_1111_cov_1.812379	0	0	0	0	0	3.0416	0.1125	0	4.5714	0	0	0	0	0	0	0	0	0	0.1845	1.4758	0	0	0	0	0	0	0	0	0	0	0	0	0	0.0427	0	0	0	0	0
BeeCelsaA2_NODE_825_length_1097_cov_3.195098	0	0	0	0	0	7.8305	0	0	0	0	0	0	0	0	0	0	0	0	0.0796	0	0	0	0	0	0	0	0	0	0	0	0	0	0	0	0	0	0	0	0
BeeCelsaA2_NODE_846_length_1084_cov_4.730884	0	0	0	0	0	11.6094	1.826	0	0	0	0	0	0	0	0	0	0	0	0	0	0	0	0	0	0	0	0	0	0	0	0	0	0.3641	0	0.0219	0	0	0	0
BeeCelsaA2_NODE_872_length_1074_cov_2.415246	0	0	0	0	0	7.736	0	0	0	0	0	0	0	0	0	0	0	0	0	0	0	0	0	0	0	0	0	0	0	0	0	0	0	0	0.1035	0	0	0	0
BeeCelsaA2_NODE_908_length_1048_cov_3.606591	0	0	0	0	0	10.4714	0	0	0	0	0	0	0	0	0	0	0	0	0	0	0	0	0	0	0.3845	0.1821	0	0	0	0	0	0	0	2.6524	1.6714	0	0	0	0.4952
BeeCelsaA2_NODE_948_length_1018_cov_3.464400	0	0	0	0	0	7.761	0	0	0	0	0	0	0	0	0	0	0	0	0.1728	0	0.0208	0	0	0	0	0	0	0	0	0	0	0	0.7892	0	0.6998	0	0	0	0
BeeCelsaA2_NODE_996_length_988_cov_2.381998	0	0	0	0	0	5.6553	0	0	0	0	0	0	0	0	0	0	0	0	1.7361	0	0	0	0	0	0	0	0	0	0	0	0	0	0	0	0	0	0	0	0
BeeCelsaA2_NODE_1047_length_956_cov_1.795222	0	0	0	0	0	4.4504	0.6266	0	0	0	0	0	0	0	0	0	0	0	0.6554	0	0	0	0	0	0	0	0	0	0	0	0	0	0	0	0	0	0	0	0
BeeCelsaA2_NODE_1064_length_947_cov_5.873563	0	1.5455	0	0	0	17.5204	0	0	0	0	0	0	0	0	11.0343	0	0	0.2437	0.2464	1.1318	0	0	0	0	0	0	0	0	0	0	0	0.0501	0.7325	0	0	0	0	0	0
BeeCelsaA2_NODE_1103_length_922_cov_3.586982	0	0	0	0	0	8.4472	0.6016	0	0	0	0	0	0	0	0	0	0	0	0.9851	0	0	0	0	0	0	0	0	0	0	0	0	0.7642	0	0	1.8062	0	0	0	0
BeeCelsaA2_NODE_1130_length_908_cov_1.309266	0	0	0	0	0	3.2005	0.3736	0.5714	1.7033	0	0	0	0	0	0	0	0	0	1.5852	2.3585	0	0.2198	0	0	0	0	0	0	0	0	0	0.0261	0.0192	0	0	0	0	0	0
BeeCelsaA2_NODE_1133_length_907_cov_2.719277	0	0	0	0	0	6.9354	0.0935	0	12.9972	0	0	0	0	0	0	0	0	0	0.3329	4.0041	0	0	0	0	0	0	0	0	0	0	0	0	0.967	0	1.1128	0	0	0	0
BeeCelsaA2_NODE_1159_length_897_cov_2.456098	0	0	0	0	0	7.2197	0.6592	0	0	0	0	0	0	0	0	0	0	0.057	0.7469	0	0	0	0	0	0	0	0	0	0	0	0	1.5716	0.2337	0	0.4172	0	0	0	0
BeeCelsaA2_NODE_1169_length_890_cov_2.635916	0	0	0	0	0	6.5702	0.4874	0.6011	7.0478	0	0	0	0	0	0	0	0	0	0.1896	4.3694	0	0	0	0	0	0	0	0	0	0	0	0	0.5772	0	0	0	0	0	0
BeeCelsaA2_NODE_1192_length_880_cov_1.009963	0	0	0	0	0	3.0696	0	0	0	0	0	0	0	0	0	0	0	0	0	0	0	0	0	0	0	0	0	0	0	0	0	0	0	0	0	0	0	0	0
BeeCelsaA2_NODE_1203_length_877_cov_2.975000	0	0	0	0	0	7.5676	0	0	0	0	0	0	0	0	0	0	0	0	2.6259	0	0	0	0	0	0	0	0	0	0	0	0	0.3115	0	0	0	0	0	0	0
BeeCelsaA2_NODE_1209_length_875_cov_2.578947	0	0	0	0	0	7.0799	0	0	0	0	0	0	0	0	0	0	0	0	0.4308	0	0	0	0	0	0	0	0	0	0	0	0	0	0	0	0	0	0	0	0
BeeCelsaA2_NODE_1268_length_848_cov_10.134890	0	0	0	0	0	25.5324	1.825	0	0	0	0	0	0	0	0	0	0	0	0	0	0.1294	0	0	0	0	0	0	0	0	0	0	0	0.7471	0	5.8529	0	0	0	0
BeeCelsaA2_NODE_1270_length_848_cov_1.732815	0	0	0	0	0	5.025	1.1618	0	0	0	0	0	0	0	0	0	0	0	0.2794	0.0456	0	0	0	0	0	0	0	0	0	0	0	1.6471	4.5544	0	0	0	0	0	0
BeeCelsaA2_NODE_1275_length_845_cov_2.720052	0	0	0	0	0	6.7681	1.0369	0	0	0	0	0	0	0	0	0	0	0	2.0222	0	0.065	0	0	0	0	0	0	0	0	0	0	0	0.5613	0	1.0133	0	0	0	0
BeeCelsaA2_NODE_1293_length_839_cov_1.574803	0	0	0	0	0	4.4339	0	0	0	0	0	0	0	0	0	0	0	0	0.8737	0	0	0	0	0	0	0	0	0	0	0	0	0	0	0	0	0	0	0	0
BeeCelsaA2_NODE_1302_length_834_cov_2.457067	0	0	0	0	0	5.6063	0	0	0	0	0	0	0	0	0	0	0	0	0	0	0	0	0	0	0	0	0	0	0	0	0	0	0	0	0	0	0	0	0
BeeCelsaA2_NODE_1318_length_828_cov_2.921438	0	0	0	0	0	6.9744	0	0	0	0	0	0	0	0	0	0	0	0	0	0	0	0	0	0	0	0	0	0	0	0	0	0	0	0	0	0	0	0	0
BeeCelsaA2_NODE_1329_length_824_cov_3.315930	0	0	0	0	0	4.2606	0	0	0	0	0	0	0	0	0	0	0	0	1.9591	0	0	0	0	0	0	0	0	0	0	0	0	0.047	0	0	0	0	0	0	0
BeeCelsaA2_NODE_1361_length_811_cov_8.247956	0	0	0	0	0	22.6379	0	0	0	0.4792	0	0	0	0	0	0	0	0	0.7427	0	0	0	0	0	0	0	0	0	0	0	0	0	0	0	0	0	0	0	0
BeeCelsaA2_NODE_1397_length_800_cov_1.242047	0	0	0	0	0	4.1687	0.8828	0	0	0	0	0	0	0	0	0	0	0	1.4	0	0.3828	0	0	0	0	0	0	0	0	0	0	0	0	0.2875	0	0	0	0	0
BeeCelsaA2_NODE_1407_length_797_cov_1.484722	0	0	0	0	0	3.59	0	0	0	0	0	0	0	0	0	0	0	0	0	0	0	0	0	0	0	0	0	0	0	0	0	0.4977	0	0	0	0	0	0	0
BeeCelsaA2_NODE_1421_length_791_cov_2.711485	0	0	0	0	0	6.1248	0	0	0	0	0	0	0	0	0	0	0	0	0.2875	0	0	0	0	0	0	0	0	0	0	0	0	0	0	0	0	0	0	0	0
BeeCelsaA2_NODE_1450_length_779_cov_8.568376	0	0	0	0	0	22.0688	0	0	0	0	0	0	0	0	0	0	0	0	0.6128	0	0	0	0	0	0.0016	0.72	0	0	0	0	0.1952	1.1344	0	0	2.2704	0	0	0	0
BeeCelsaA2_NODE_1562_length_740_cov_2.500754	0	0	0	0	0	5.9392	0.1926	0	0	0	0	0	0	0	0	0	0	0	0	0	0	0	0	0	0	0	0	0	0	0	0	0	1.1537	0	1.2264	0	0	0	0
BeeCelsaA2_NODE_1565_length_740_cov_1.380090	0	0	0	0	0	3.6537	0.2736	0	4.522	0	0	0	0	0	0	0	0	0	0.174	3.4189	0	0	0	0	0	0	0	0	0	0	0	0	0	0	0.1892	0	0	0	0
BeeCelsaA2_NODE_1574_length_737_cov_2.087879	0	0	0	0	0	4.4382	0	0	0	0	0	0	0	0	0	0	0	0	0.1946	0	0	0	0	0	0	0	0	0	0	0	0	0	0	0	0	0	0	0	0
BeeCelsaA2_NODE_1602_length_727_cov_5.244615	0	0	0	0	0	16.0789	0	0	0	0	0	0	0	0	0	0	0	0	0	0	0	0	0	0	1.3379	1.0926	0	0	0	0	0	0.1595	0	1.0617	5.048	0	0	0	0.8508
BeeCelsaA2_NODE_1626_length_719_cov_4.831776	0	0	0	0	0	10.695	0	0	0	0	0	0	0	0	0	0	0	0	2.3068	0	0	0	0	0	0	0	0	0	0	0	0	0	0	0	0	0	0	0	0
BeeCelsaA2_NODE_1628_length_719_cov_3.132399	0	0	0	0	0	8.9341	0	0	0	0	0	0	0	0	0	0	0	0	0.513	0	0	0	0	0	0	0	0	0	0	0	0	0	0	0	0	0	0	0	0
BeeCelsaA2_NODE_1640_length_717_cov_1.728125	0	0	0	0	0	4.4626	0.9235	0	0	0	0	0	0	0	0	0	0	0	0.4417	0	0	0	0	0	0	0	0	0	0	0	0	0	0	0.7096	2.1148	0	0	0	0
BeeCelsaA2_NODE_1670_length_709_cov_1.699367	0	0	0	0	0	3.5501	0.1916	1.0228	0.8647	0	0	0	0	0	0	0	0	0	0.3392	1.0264	0	0.2179	0	0	0	0	0	0	0	0	0	0.5325	0	0	0	0	0	0	0
BeeCelsaA2_NODE_1696_length_703_cov_1.359425	0	0	0	0	0	3.4032	1.0853	0.1066	0.3925	0	0	0	0	0	0	0	0	0	1.4156	1.6341	0	0.071	0.2167	0	0	0	0	0	0	0	0	0	0	0	0	0	0	0	0
BeeCelsaA2_NODE_1706_length_700_cov_4.162119	0	0	0	0	0	17.0571	0	0	0	0	0	0	0	0	0	0	0	0	0	0	0	0	0	0	0.2732	0.0964	0	0	0	0	0	0.0375	0	0.0732	0	0	0	0	0
BeeCelsaA2_NODE_1710_length_700_cov_2.139647	0	0	0	0	0	6.6125	0	0	0	0	0	0	0	0	0	0	0	0	0	0	0	0	0	0	1.1946	0.2125	0	0	0	0	0	0	0	0	0.9179	0	0	0	0.1
BeeCelsaA2_NODE_1783_length_682_cov_1.895868	0	0	0	0	0	5.4414	0	0	0	0	0	0	0	0	0	0	0	0	0.8626	0	0	0	0	0	0	0	0	0	0	0	0	0	0	0	0	0	0	0	0
BeeCelsaA2_NODE_1790_length_677_cov_2.940000	0	0	0	0	0	7.1492	1.1289	0	0	0	0	0	0	0	0	0	0	0	1.0239	0.954	0	0	0	0	0	0	0	0	0	0	0	0	2.2597	0	0	0	0	0	0
BeeCelsaA2_NODE_1817_length_671_cov_2.299663	0	0	0	0	0	5.8808	0	0	0	0.527	0	0	0	0	0	0	0	0	0	0	0	0	0	0	0	0	0	0	0	0	0	0	0	0	0	0	0	0	0
BeeCelsaA2_NODE_1842_length_667_cov_1.137288	0	0	0	0	0	2.8374	0	0	0	0	0	0	0	0	0	0	0	0	0.9234	0	0	0	0	0	0	0	0	0	0	0	0	0.1196	0	0	0	0	0	0	0
BeeCelsaA2_NODE_1850_length_665_cov_1.719388	0	0	0	0	0	2.137	0.3846	0	1.5553	0	0	0	0	0	0	0	0	0	0	1.9531	0	0	0	0	0	0	0	0	0	0	0	0.2739	0	0	0.2308	0	0	0	0
BeeCelsaA2_NODE_1899_length_653_cov_2.225694	0	0	0	0	0	5.239	0	0	0	0	0	0	0	0	0	0	0	0	0	0	0	0	0	0	0	0	0	0	0	0	0	0	0	0	0	0	0	0	0
BeeCelsaA2_NODE_1929_length_649_cov_1.610140	0	0	0	0	0	3.8311	0	0	0	0	0	0	0	0	0	0	0	0	0	0	0	0	0	0	0	0	0	0	0	0	0	0	0	0	0	0	0	0	0
BeeCelsaA2_NODE_1941_length_647_cov_1.819298	0	0	0	0	0	3.9017	0	0	0	0	0	0	0	0	0	0	0	0	0.4008	0	0	0	0	0	0	0	0	0	0	0	0	0.3719	0	0	0	0	0	0	0
BeeCelsaA2_NODE_1956_length_645_cov_3.329225	0	0	0	0	0	7.4545	0	0	0	0	0	0	0	0	0	0	0	0	1.7447	0	0	0	0	0	0	0	0	0	0	0	0	0	0	0	0	0	0	0	0
BeeCelsaA2_NODE_1984_length_640_cov_0.690941	0	0	0	0	0	2.0566	0	0	0	0	0	0	0	0	0	0	0	0	0	0	0	0	0	0	0	0	0	0	0	0	0	0.5586	0	0	0	0	0	0	0
BeeCelsaA2_NODE_1993_length_637_cov_1.257143	0	0	0	0	0	2.9119	0	0	0	0	0	0	0	0	0	0	0	0	0	0	0	0	0	0	0	0	0	0	0	0	0	1.182	0	0	0	0	0	0	0
BeeCelsaA2_NODE_2001_length_634_cov_1.357271	0	0	0	0	0	3.2421	0	0	0	0	0	0	0	0	0	0	0	0	0	0	0	0	0	0	0	0	0	0	0	0	0	0	0	0	0	0	0	0	0
BeeCelsaA2_NODE_2014_length_631_cov_4.788809	0	0	0	0	0	11.6772	0	0	0	0	0	0	0	0	0	0	0	0	0	0	0	0	0	0	0	0.5149	0	0	0	0	0.297	0.2693	0	0.2158	0	0	0	0	0
BeeCelsaA2_NODE_2092_length_618_cov_3.401109	0	0	0	0	0	8.2157	1.5565	0	0	0	0	0	0	0	0	0	0	0	3.1149	0	0	0	0	0	0	0	0	0	0	0	0	0	0	0	0	0	0	0	0
BeeCelsaA2_NODE_2121_length_613_cov_2.188433	0	0	0	0	0	5.0631	0	0	0	0	0	0	0	0	0	0	0	0	0.5764	0	0.1466	0	0	0	0	0	0	0	0	0	0	0.5295	0	0.9308	0.4277	0	0	0	0
BeeCelsaA2_NODE_2151_length_608_cov_1.497175	0	0	0	0	0	3.8566	0	0	0	0	0	0	0	0	0	0	0	0	0.8299	0	0	0	0	0	0	0	0	0	0	0	0	0	0	0	0	0	0	0	0
BeeCelsaA2_NODE_2189_length_602_cov_2.775238	0	0	0	0	0	6.9461	0.4253	0	0	0	0	0	0	0	0	0	0	0	3.4917	0	0	0	0	0	0	0	0	0	0	0	0	0.1411	0	0	0.3755	0	0	0	0
BeeCelsaA2_NODE_2263_length_587_cov_2.052941	0	0	0	0	0	4.9788	0	0	0	0	0	0	0	0	0	0	0	0	0	0	0	0	0	0	0	0	0	0	0	0	0	0	0	0	0	0	0	0	0
BeeCelsaA2_NODE_2295_length_582_cov_6.362376	0	0	0	0	0	15.0429	0	0	0	0	0	0	0	0	0	0	0	0	0	0	0	0	0	0	0	0	0	0	0	0	0	0	0	0	0	0	0	0	0
BeeCelsaA2_NODE_2316_length_579_cov_1.649402	0	0	0	0	0	4.5871	0	0	0	0	0	0	0	0	0	0	0	0	0	0	0	0	0	0	0	0	0	0	0	0	0	0	0	0	0	0	0	0	0
BeeCelsaA2_NODE_2335_length_576_cov_2.362725	0	0	0	0	0	5.4632	0.2662	0	0	0	0	0	0	0	0	0	0	0	0.4069	0	0	0	0	0	0	0	0	0	0	0	0	0	4.0693	0	0	0	0	0	0
BeeCelsaA2_NODE_2350_length_574_cov_2.386318	0	0	0	0	0	5.987	0	0	0	0	0	0	0	0	0	0	0	0	0.1565	0	0	0	0	0	0	0	0	0	0	0	0	0	0	0	0	0	0	0	0
BeeCelsaA2_NODE_2354_length_574_cov_1.305835	0	0	0	0	0	3.9848	0	0	0	0	0	0	0	0	0	0	0	0	0	0	0	0	0	0	0	0	0	0	0	0	0	0.163	5.0696	0	1.5	0	0	0	0
BeeCelsaA2_NODE_2391_length_568_cov_2.205703	0	0	0	0	0	5.5811	0.2039	0	0	0	0	0	0	0	0	0	0	0	0.3947	0.3311	0	0	0	0	0	0	0	0	0	0	0	0.6031	0.7719	0	0	0	0	0	0
BeeCelsaA2_NODE_2406_length_566_cov_1.832311	0	0	0	0	0	3.7489	0	0	0	0	0	0	0	0	0	0	0	0	0	0	0	0	0	0	0	0	0	0	0	0	0	0	0	0	0	0	0	0	0
BeeCelsaA2_NODE_2423_length_563_cov_3.561728	0	0	0	0	0	7.7783	0	0	0	0	0	0	0	0	0	0	0	0.7871	2.7029	0	0	0	0	0	0	0	0	0	0	0	0	3.5166	0	0.1619	0.1574	0	0	0	0
BeeCelsaA2_NODE_2450_length_560_cov_1.449275	0	0	0	0	0	4.2634	0	0	0	0	0	0	0	0	0	0	0	0	0	0	0	0	0	0	0	0	0	0	0	0	0	2.5156	0	0	0	0	0	0	0
BeeCelsaA2_NODE_2459_length_559_cov_1.116183	0	0	0	0	0	2.7194	0.3697	0.4454	4.3096	0	0	0	0	0	0	0	0	0	0	1.8664	0	0	0	0	0	0	0	0	0	0	0	0	0	0	0	0	0	0	0
BeeCelsaA2_NODE_2489_length_553_cov_1.876050	0	0	0	0	0	4.6117	0	0	0	0	0	0	0	0	0	0	0	0	0	0	0	0	0	0	0	0	0	0	0	0	0	0	0	0	0	0	0	0	0
BeeCelsaA2_NODE_2528_length_548_cov_2.159236	0	0	0	0	0	5.0136	0	0	0	0	0	0	0	0	0	0	0	0	0	0	0	0	0	0	0	0	0	0	0	0	0	0	0	0	0	0	0	0	0
BeeCelsaA2_NODE_2607_length_539_cov_2.103896	0	0	0	0	0	4.9376	0	0	0	0	0	0	0	0	0	0	0	0	0	0	0	0	0	0	0	0	0	0	0	0	0	0	0	0	0	0	0	0	0
BeeCelsaA2_NODE_2662_length_533_cov_0.969298	0	0	0	0	0	2.5059	0	0	0	0	0	0	0	0	0	0	0	0	0	0	0	0	0	0	0	0	0	0	0	0	0	0	0	0	1.8665	0	0	0	0
BeeCelsaA2_NODE_2698_length_529_cov_1.258850	0	0	0	0	0	2.9318	0	0	0	0	0	0	0	0	0	0	0	0	1.84	0	0	0	0	0	0	0	0	0	0	0	0	0	0	0	0	0	0	0	0
BeeCelsaA2_NODE_2704_length_528_cov_1.924612	0	0	0	0	0	4.3396	0	0	0	0	0	0	0	0	0	0	0	0	0	0	0	0	0	0	0	0	0	0	0	0	0	0	0	0	0	0	0	0	0
BeeCelsaA2_NODE_2709_length_527_cov_2.880000	0	0	0	0	0	6.8511	0	0	0	0	0	0	0	0	0	0	0	0	1.6879	0	0	0	0	0	0	0	0	0	0	0	0	0	0	0	0.0142	0	0	0	0
BeeCelsaA2_NODE_2715_length_527_cov_1.082222	0	0	0	0	0	3.6454	0	0	0	0	0	0	0	0	0	0	0	0	0.4492	0	0	0	0	0	0	0	0	0	0	0	0	0	0	0	0	0	0	0	0
BeeCelsaA2_NODE_2716_length_526_cov_2.463252	0	0	0	0	0	5.4763	0	0	0	0	0	0	0	0	0	0	0	0	0	0	0	0	0	0	0	0	0	0	0	0	0	0.5166	0	0	0	0	0	0	0
BeeCelsaA2_NODE_2720_length_526_cov_1.443207	0	0	0	0	0	3.6351	0	0	0	0	0	0	0	0	0	0	0	0	0	0	0	0	0	0	0	0	0	0	0	0	0	0	0	0	0	0	0	0	0
BeeCelsaA2_NODE_2743_length_523_cov_1.811659	0	0	0	0	0	3.6611	0	0	0	0	0	0	0	0	0	0	0	0	0	0	0	0	0	0	0	0	0	0	0	0	0	0	0	0	0	0	0	0	0
BeeCelsaA2_NODE_2774_length_519_cov_2.680995	0	0	0	0	0	6.7962	0	0	0	0	0	0	0	0	0	0	0	0	1.5132	0	0	0	0	0	0	0	0	0	0	0	0	0	0	0	0	0	0	0	0
BeeCelsaA2_NODE_2784_length_518_cov_1.369615	0	0	0	0	0	3.1514	0	0	0	0	0	0	0	0	0	0	0	0	0	0	0	0	0	0	0	0	0	0	0	0	0	0	0	0	0	0	0	0	0
BeeCelsaA2_NODE_2792_length_517_cov_3.147727	0	0	0	0	0	8.6	0	0.3301	3.5614	0	0	0	0	0	0	0	0	0	0.8578	10.441	0	0	0	0	0	0	0	0	0	0	0	0	0.8795	0	0.1446	0	0	0	0
BeeCelsaA2_NODE_2822_length_515_cov_2.242009	0	0	0	0	0	3.54	0	0	0	0	0	0	0	0	0	0	0	0	0	0.1404	0	0	0	0	0	0	0	0	0	0	0	0	0	0	0.1525	0	0	0	0
BeeCelsaA2_NODE_2850_length_511_cov_2.264977	0	0	0	0	0	4.9144	2.2861	0	0	0	0	0	0	0	0	0	0	0	0	0	0	0	0	0	0	0	0	0	0	0	0	0	0	0	0	0	0	0	0
BeeCelsaA2_NODE_2872_length_509_cov_1.974537	0	0	0	0	0	4.6308	0	0	0	0	0	0	0	0	0	0	0	0	1.8778	0	0	0	0	0	0	0	0	0	0	0	0	2.5966	0	0	0	0	0	0	0
BeeCelsaA2_NODE_2929_length_501_cov_2.936321	0	0	0	0	0	5.9801	0	0	0	0	0	0	0	0	0	0	0	0	0	0	0	0	0	0	0	0	0	0	0	0	0	0.1097	0	0	0	0	0	0	0
BeeCelsaA3_NODE_2_length_18632_cov_20.903362	0	0	0	0.0863	0	61.7712	53.0087	0.579	0.1177	0	0	0	0	0	0	0	0	0	0.0706	60.6247	0	0	0.6111	0	0	0	0	0	0.2301	0	0	0	0	0	38.1826	0	0	0	0
BeeCelsaA3_NODE_22_length_6267_cov_30.163651	0	0	0	0	0	0	75.1958	0	0	0	0	0	0.1982	0	0	0	0	0	0	0	0	0	0	0	0	0.6323	0	0	0	0	0	0	0	0	0	0	0	0	0
BeeCelsaA3_NODE_27_length_5640_cov_253.217149	0	0	0	0	0	0	585.089	0	0	0	0	0	0	0	0	0	0	0	0	0	0	0	0	0	0	0.0166	0	0	0	0	0	0	1.9896	0	0	0	0	0	743.121
BeeCelsaA3_NODE_37_length_4620_cov_13.849879	0	0.1913	0	0	0	0.3712	30.6318	0	0	0	0	0.3571	0	0	0	0	0	0.3098	0.0352	5.0996	0	0	0	0	0.9334	0	0	0.0514	0	0	0	0.3185	9.3761	0.1515	1.174	0	0	0	0
BeeCelsaA3_NODE_43_length_4398_cov_7.002777	0	0	0	0	0	0	19.2065	0	0	0	0	0	0.1551	0	0	0	0	0	0	0	0	0	0	0	0	0.0767	0	0	0	0	0	0	0	0	0	0	0	0	0
BeeCelsaA3_NODE_49_length_4018_cov_15.580310	0	0	0	0	0	0.2111	43.1225	0	0	0	0	0	0	0	0	0	0	0	0.2062	0	0	0	0	0	0	0	0	0	0	0	0	0.6604	1.2002	0	3.9108	0	0	0	0
BeeCelsaA3_NODE_65_length_3259_cov_212.746386	0	0	0	0	0	0	581.67	0	0	0	0	0	0	0	0	0	0	0	0	0	0	0.6037	0	0.7436	0	0	0	0	0	0	0	0	0.4071	0	0	0	0	0	0
BeeCelsaA3_NODE_90_length_2752_cov_5.047477	0	0	0	0	0	1.3256	8.1985	0	0.1848	0	0	0	0	0	0	0	0	0	0.1966	25.4927	0.1449	0	0	0	0	0	0	0	0	0	0	0	3.0191	0.3678	16.3111	0	0	0	0
BeeCelsaA3_NODE_111_length_2427_cov_5.550638	0	0	0	0	0	0	17.93	0	0	0	0	0	0	0	0	0	0	0	0	0	0.0175	0	0	0	0	0	0	0	0	0	0	0.1076	0.3999	0	2.9177	0	0	0	0
BeeCelsaA3_NODE_125_length_2262_cov_107.046682	0	0	0	0	0	0	269.402	4.4254	22.347	1.6972	0	0	0	0.1083	0	0	23.9602	0	0.0713	1.0878	120.996	0.2497	0	0	0.6746	0	0.0006	0	0	0.1066	0	0	77.7867	7.784	263.096	0.0243	0	0.4232	0
BeeCelsaA3_NODE_134_length_2190_cov_6.047326	0	0	0	0	0	0	13.8573	0	0	0	0	0	0	0	0	0	0	0	0	0	0	0	0	0	0	0	0	0	0	0	0	0	0	0	0	0	0	0	0
BeeCelsaA3_NODE_163_length_2016_cov_61.132027	0	0	0	0	0	143.701	173.3	0	0	0	0	0	0	0	0	0	0	0	118.012	13.3284	8.4839	0	0	0	0	0	0	0	0	0	0	307.459	43.2045	1.0743	385.639	0	0	0	0
BeeCelsaA3_NODE_178_length_1940_cov_3.257649	0	0.0245	0.0412	0	0	0	8.5567	0.6817	0.7191	0	0	0	0	0	0	0	0	0	0	10.4736	0	2.7307	0	0	0	0	0	0	0	0	0	0	6.884	0	13.7906	0.2809	0	0	0
BeeCelsaA3_NODE_203_length_1794_cov_10.800233	0	0	0	0	0	0.337	29.257	0	0	0	0	0	0	0	0	0	0	0	0	0	0.0139	0	0	0	0	0	0	0	0	0	0	0.3029	0.4304	0	5.6107	0	0	0	0
BeeCelsaA3_NODE_212_length_1763_cov_459.499407	0	0	0	0	0	421.767	1226.48	0	0	0	0	0	0	0	0	0	0	0	148.077	5.4897	26.6343	0	0	0	0	0	0	0	0	0	0	73.6109	84.0581	31.1857	62.2629	0	0	0	0
BeeCelsaA3_NODE_219_length_1723_cov_423.245443	0	0	0	0	0	620.007	1030.05	0	0	0	0	0	0	0	0	0	0	0	93.5968	18.0319	18.0979	0	0	0	0	0	0	0	0	0	0	67.8861	88.6643	28.161	81.5105	0	0	0	0
BeeCelsaA3_NODE_281_length_1535_cov_3.374486	0	0	0	0	0	0	9.7559	0	0	0	0	0	0	0	0	0	0	0	0	0	1.0098	0	0	0	0.2392	0	0	0	0	0	0	0	0	0	0	0	0	0	0
BeeCelsaA3_NODE_362_length_1350_cov_4.094266	0	0	0	0	0	0	10.2898	0	0	0	0	0	0	0	0	0	0	0	0	4.4213	0	0	0	0	0	0	0	0	0	0	0	0	0.5991	0	0	0	0	0	0
BeeCelsaA3_NODE_367_length_1342_cov_6.137549	0	0	0	0	0	1.2309	15.6304	0	0	0	0	0	0	0	0	0	0	0	0	0	0.459	0	0	0	0	0	0	0	0	0	0	0	0.0019	0.202	7.6899	0	0	0	0
BeeCelsaA3_NODE_496_length_1131_cov_9.553131	0	0	0	0	0	12.3072	24.5812	0	0	0	0	0	0	0	0	0	0	0	0	0	0	0	0	0	0	0	0	0	0	0	0	0.0365	0	0.0464	17.2718	0	0	0	0
BeeCelsaA3_NODE_524_length_1101_cov_4.930664	0	0	0	0	0	0	12.4291	0	0	0	0	0	0	0	0	0	0	0	0	2.9898	0	0	0	0	0	0	0	0	0	0	0	0	0.3326	0	0	0	0	0	0
BeeCelsaA3_NODE_529_length_1096_cov_2.645731	0	0	0	0	0	0	8.6173	0	0	0	0	0	0	0	0	0	0	0	0	0	0	0	0	0	0	0	0	0	0	0	0	0	0	0	0	0	0	0	0
BeeCelsaA3_NODE_591_length_1035_cov_2.481211	0	0	0	0	0	0	4.8987	0	0	0	0	0	0	0	0	0	0	0	0	23.7817	0	0	0	0	0	0	0	0	0	0	0	0	1.0483	0	0	0	0	0	0
BeeCelsaA3_NODE_718_length_938_cov_382.800232	0	0	0	0	0	0	974.96	0	0	0	0	0	0	0	0	0	0	0	0	0.2101	0	0.7154	0	2.9295	0	0	0	0	0	0	0	0	0.9654	0	0	0	0	0.2846	0
BeeCelsaA3_NODE_777_length_904_cov_2.210399	0.7486	0.3909	0	0	1.5497	3.6533	3.0276	0.1699	10.3785	0	0	0.4337	275.01	0.2859	4.2169	0	0	22.3163	1.8246	0.5843	0.8522	0	0	0	0.2403	541.206	0	0	0	0	0.2155	3.1091	2.7334	1.0304	9.2058	0.4406	0	0	250.928
BeeCelsaA3_NODE_807_length_890_cov_2.236162	0	0	0	0	0	0.8343	7.2486	0.618	0.7093	0.2809	0	0	0	0	0.9902	0.4874	0.2823	3.5955	0.2191	0.2331	0.0421	0.5646	0	1.948	0	0	0	0	0	0.868	0	0.5239	0.3413	1.2963	0.0323	0	0.1826	0.5927	0
BeeCelsaA3_NODE_819_length_885_cov_4.102723	0	0	0	0.0099	0	0	7.6023	0	0	0	0	0.0494	0	0	0.1876	0	0.244	0	0	1.4824	1.6023	0	0	0	0.11	0	0	0	0	0	0	0	12.6474	0.5388	4.1594	0	0	0.4922	0
BeeCelsaA3_NODE_897_length_847_cov_3.010390	0	0	0	0	0	0.5685	7.1841	0	0	0	0	0	0	0	0	0	0	0	0	0	0	0	0	0	0	0	0	0	0	0	0	0	0	0	0.3314	0	0	0	0
BeeCelsaA3_NODE_909_length_841_cov_1.901832	0	0	0	0	0	0	4.8796	0	0	0	0	0	0	0	0	0	0	0	0	3.4473	0	0	0	0	0	0	0	0	0	0	0	0	0	0	0	0	0	0	0
BeeCelsaA3_NODE_927_length_834_cov_3.521797	0	0	0	0	3.3668	0	6.4147	0	0	0	0	0.479	0	0	0	0	0	0	1.4536	0	0	0	0	0	1.1557	0	0	0	0	0	0.1093	0.1497	0.4117	0	0	0	0	1.1527	0
BeeCelsaA3_NODE_997_length_812_cov_1.201361	0	0	0	0	0	0	1.76	0	0	0	0	0	0	0	0	0	0	0	0	2.2431	0	0	0	0	0	0	0	0	0	0	0	0	0.16	0	0	0	0	0	0
BeeCelsaA3_NODE_1035_length_797_cov_1.627778	0	0	0	0	0	0	4.6917	0	0	0	0	0	0	0	0	0	0	0	0	3.0203	0	0	0	0	0	0	0	0	0	0	0	0	0.4507	0	0	0	0	0	0
BeeCelsaA3_NODE_1125_length_764_cov_2.905386	0	0	0	0	0	0	2.4363	0.6095	0	0	0	0	0	0	0	0	0	0	0	3.7614	0	0.8252	0	0	0	0	0	0.4869	0	0	0	0	3.1013	0	5.6716	0	0	0	0
BeeCelsaA3_NODE_1164_length_752_cov_3.482963	0	0	0	0	0	0	5.1993	0	0	0	0	0	0	0	0	0	0	0	0	17.392	0	0	0	0	0	0	0	0	0	0	0	0	1.7076	0	0	0	0	0	0
BeeCelsaA3_NODE_1174_length_749_cov_2.644345	0	0	0	0	0	0	4.6439	0	0	0	0	0	0	0	0	0	0	0	0	11.0882	0	0	0	0	0	0	0	0	0	0	0	0	0.1797	0	0	0	0	0	0
BeeCelsaA3_NODE_1202_length_742_cov_2.448120	0	0	0	0	0	0	6.6684	0	0	0	0	0	0	0	0	0	0	0	0	2.1566	0	0	0	0	0	0	0	0	0	0	0	0	1.0269	0	0	0	0	0	0
BeeCelsaA3_NODE_1204_length_741_cov_2.644578	0	0	0	0	0	0	5.8179	0	0	0	0	0	0	0	0	0	0	0	0	2.3963	0	0	0	0	0	0	0	0	0	0	0	0	0.3137	0	0	0	0	0	0
BeeCelsaA3_NODE_1280_length_722_cov_1.609302	0	0	0	0	0	0.4083	4.3391	0	0.5813	0.4775	0	0	0	0	0.436	0	0.2042	1.4343	0.7682	0.1626	0.0398	0.2059	0	0.3304	0	0	0.3356	0	0	0.1107	0	0.4256	0.0969	0.2076	0.0363	0	0	0.0606	0
BeeCelsaA3_NODE_1295_length_718_cov_2.741030	0	0	0	0	0	0	8.0729	0	0	0	0	0	0	0	0	0	0	0	0	0	3.4635	0	0	0	0	0	0	0	0	0	0	0	1.4566	1.9913	6.0816	0	0	0	0
BeeCelsaA3_NODE_1436_length_685_cov_1.574013	0	0	0	0	0	0	5.2404	0	0	0	0	0	0	0	0	0	0	0	0	4.4791	0	0	0	0	0	0	0	0	0	0	0	0	0.3552	0	0	0	0	0	0
BeeCelsaA3_NODE_1533_length_663_cov_2.010239	0	0	0	0	0	0	4.887	0	0	0	0	0	0	0	0	0	0	0	0	3.9718	0	0	0	0	0	0	0	0	0	0	0	0	0	0	0	0	0	0	0
BeeCelsaA3_NODE_1538_length_661_cov_3.306507	0	0	0	0	0	0	9.1682	0	0	0	0	0	0	0	0	0	0	0	0	5.4499	0	0	0	0	0	0	0	0	0	0	0	0	0.2798	0	0	0	0	0	0
BeeCelsaA3_NODE_1563_length_657_cov_1.022414	0	0	0	0	0	0.0778	2.3624	0.1233	0	0	0	0	0	0	0	0	0	0	0	1.8083	0	0	0	0	0	0	0	0	0	0	0	0	0.8463	0	1.7932	0	0	0	0
BeeCelsaA3_NODE_1595_length_651_cov_1.480836	0	0	0	0	0	0.0288	3.6679	0	0	0	0	0	0	0	0	0	0.5125	0.3148	0	0	0	0.3167	0	0.0595	0.0845	0	0	0	0	0	0	0	0	0	0	0	0	0	0
BeeCelsaA3_NODE_1692_length_630_cov_0.734177	0	0	0	0	0	0	2.1111	0	0	0	0	0	0	0	0	0	0	0	0	0.877	0	0	0	0	0	0	0	0	0	0	0	0	0.7361	0	0	0	0	0	0
BeeCelsaA3_NODE_1694_length_629_cov_6.764493	0	0	0	0	0	0	18.4436	0	0	0	0	0	0	0	0	0	0	0	0	0	0	0	0	0	0	0	0	0	0	0	0	0	0.0812	0	0	0	0	0	0
BeeCelsaA3_NODE_1853_length_604_cov_3.108159	0	0	0	0	0	0	8.1529	0	0	0	0	0	0	0	3.6178	0	0.2934	3.1529	0.2975	0	0.8574	0.2521	0	0.9979	0.8306	0	0	0	0	0.4132	0.2707	0.5723	1.6012	0.6529	0	0.5227	1.1033	0	0
BeeCelsaA3_NODE_1991_length_585_cov_2.354331	0	0	0	0	0	0	5.1151	0	0	0	0	0	0	0	0	0	0	0	0	6.6887	0	0	0	0	0	0	0	0	0	0	0	0	0.4307	0	0	0	0	0	0
BeeCelsaA3_NODE_2055_length_576_cov_2.446894	0	0	0	0	0	0	6.0281	0	0	0	0	0	0	0	0	0	0	0	0	0.2511	0	0	0	0	0	0	0	0	0	0	0	0	0	0	0	0	0	0	0
BeeCelsaA3_NODE_2094_length_571_cov_7.455466	0	0	0	0	0	0	23.2757	0	0	0	0	0	0	0	0	0	0	0	0	0	0	0	0	0	0	0	0	0	0	0	0	0	0	0	0	0	0	0	0
BeeCelsaA3_NODE_2140_length_565_cov_1.370902	0	0	0	0	0	0	3.6225	0	0	0	0	0	0	0	0	0	0	0	0	2.8543	0	0	0	0	0	0	0	0	0	0	0	0	0.9205	0	0	0	0	0	0
BeeCelsaA3_NODE_2187_length_559_cov_0.836100	0	0	0	0	0	0.0512	4.9555	0	0	0	0	0	0	0	1.5167	0	1.0111	3.2116	0.3096	0	0.4499	0.3185	0	1.2049	0.8174	0	0.0267	0.392	0.1381	2.2984	0	0.539	1.3185	0.9465	0	0	0.314	0	0
BeeCelsaA3_NODE_2193_length_557_cov_6.295833	0	0	0	0	0	0	16.5257	0	0	0	0	0	0	0	0	0	0	0	0	0	0	0	0	0	0	0.4855	0	0	0	0	0	0	0	0	0	0	0	0	0
BeeCelsaA3_NODE_2243_length_551_cov_1.877637	0	0	0	0	0	0	3.8277	0	0	0	0	0	0	0	0	0	0	0	0	2.4898	0	0	0	0	0	0	0	0	0	0	0	0	0	0	0	0	0	0	0
BeeCelsaA3_NODE_2275_length_547_cov_1.500000	0	0	0	0	0	0	3.7426	0	0	0	0	0	0	0	0	0	0	0	0	0	0	0	0	0	0	0	0	0	0	0	0	0	0	0	0	0	0	0	0
BeeCelsaA3_NODE_2290_length_546_cov_2.270789	0	0	0	0	0	1.5137	6.7945	0	0	0	0	0	0	0	0	0	0	0	0	0	0	0	0	0	0	0	0	0	0	0	0	0	0	0	0	0	0	0	0
BeeCelsaA3_NODE_2294_length_546_cov_1.253731	0	0	0	0	0	0	2.5457	0	0	0	0	0	0	0	0	0	0	0	0	4.6826	0	0	0	0	0	0	0	0	0	0	0	0	0	0	0	0	0	0	0
BeeCelsaA3_NODE_2429_length_534_cov_1.807440	0	0	0	0	0.2804	0	3.9299	0	0	0	0	2.278	0	0	0	0	0	0	3.0374	0	0	0	0	0	0	0	0	0	0	0	0.7009	0.6565	0.3692	0	0	0	0	0.6472	0
BeeCelsaA3_NODE_2509_length_528_cov_0.702882	0	0	0	0	0	0	1.7335	0	0	0	0	0	0	0	0	0	0	0	0	0	0	0	0	0	0	0	0	0	0	0	0	0	0	0	0	0	0	0	0
BeeCelsaA3_NODE_2515_length_527_cov_1.653333	0	0	0	0	0	0	3.4917	0	0	0	0	0	0	0	0	0	0	0	0	2.0355	0	0	0	0	0	0	0	0	0	0	0	0	0	0	0	0	0	0	0
BeeCelsaA3_NODE_2563_length_523_cov_2.979821	0	0	0	0	0	0	8.2578	0	0	0	0	0	0	0	0	0	0	0	0	2.0859	0	0	0	0	0	0	0	0	0	0	0	0	0	0	0	0	0	0	0
BeeCelsaA3_NODE_2574_length_522_cov_1.791011	0	0	0	0	0	0	4.0574	0	0	0	0	0	0	0	0	0	0	0	0	0	0	0	0	0	0	0	0	0	0	0	0	0	0	0	0.3947	0	0	0	0
BeeCelsaA3_NODE_2618_length_519_cov_1.468326	0	0	0	0	0	0	3.0767	0	0	0	0	0	0	0	0	0	0	0	0	1.3022	0	0	0	0	0	0	0	0	0	0	0	0	0.1727	0	0	0	0	0	0
BeeCelsaA3_NODE_2773_length_508_cov_0.823666	0	0	0	0	0	0	2.3088	0	0	0	0	0	0	0	0	0	0	0	0	0	0	0	0	0	0	0	0	0	0	0	0	0	0	0	0	0	0	0	0
BeeCelsaA3_NODE_2866_length_501_cov_1.761792	0	0	0	0	0	0.3541	3.5362	0	0.1471	0	0	0	0	0	0	0	0	0	0	0	0	0	0	0	0	0	0	0	0	0	0	0.3416	0	0	0	0	0	0	0
BeeCelsaA4_NODE_1_length_38955_cov_55.569371	0	0	0	0	2.6027	0	0	112.142	70.6391	0	0	5.6551	0	0	0	0	0	2.1922	0	0	0	1.1326	0	0	3.9927	0	0	0	0	0	0.1162	0	0	0	0	0	0	35.1501	0
BeeCelsaA4_NODE_2_length_14528_cov_178.569234	111.452	0	0	0	0	0	0	282.353	0	625.651	0	0	0.6305	0	0	0	0	0	0	0	0	0	0	0	0	0	0	0	0	0	0	0	0	0	0	0	28.7701	0	0
BeeCelsaA4_NODE_14_length_6005_cov_32.847841	14.9746	0	0	0	0	0	0	54.1211	0	21.7561	0	0	0.0345	0	0	0	0	0	0	0	0	0	0	0	0	0	0	0	0	0	0	0	0	0	0	0	5.9707	0	0
BeeCelsaA4_NODE_64_length_2936_cov_8.392445	0	0	1.5979	0	14.4	0	0	9.5362	204.525	34.7234	0	0.9647	0	0	0	0	2.6098	126.885	0	0	0	2.6043	0.0034	0.5064	1.7715	0	0	0	0	17.9187	2.1962	0	0	0	0	0.5464	0	0.5434	0
BeeCelsaA4_NODE_67_length_2915_cov_4.936223	0	0	0.7775	0	5.4381	0	0	9.6142	357.593	1.6052	0	0.3262	0	0	0	0	0.799	18.5821	0	0	0	2.0947	0.0832	0	0.0527	0	0	0	0	2.5877	0.1294	0	0	0	0	0.0776	0	0	0
BeeCelsaA4_NODE_89_length_2474_cov_5.479766	0.4874	0	0.8828	0.3318	0	0	0	11.7424	0	0	0	0	0	0	0	0	0	0	0	0	0	0	0	0	0	0	0	0	0	0	0	0	0	0	0	0	0	0	0
BeeCelsaA4_NODE_94_length_2427_cov_30.573617	0	0	3.6933	0	31.122	0	0	50.8574	1086.72	91.2635	0.194	5.1009	0	0	0	0	7.1801	622.864	0	0	0	12.0273	3.7864	1.1668	9.4503	0	0	0	0	24.1338	3.4483	0	0	0	0	3.0952	0.0859	3.3026	0
BeeCelsaA4_NODE_111_length_2287_cov_48.409502	0	0	0.0038	0	66.7679	0	0	99.9945	3.8848	0	0	0.0644	0	0	0	0	0.101	0	0	0	3.538	1.1546	0	0	0	0	0	0	0	0	5.6505	0.0164	0	0	0	0	0	0	0
BeeCelsaA4_NODE_174_length_1785_cov_3.895199	0	0	0	0	1.5395	0	0	4.9272	19.2645	6.2127	0	0.3912	0	0	0	0	0.4213	32.7593	0	0	0	0.3597	0.2239	0	0.3968	0	0	0	0	2.508	0.7194	0	0	0	0	0.2631	0	0.0189	0
BeeCelsaA4_NODE_186_length_1732_cov_6.766163	2.5916	0	0	0	0	0	0	12.9466	0	4.7619	0	0	0	0	0	0	0	0	0	0	0	0	0	0	0	0	0	0	0	0	0	0	0	0	0	0	0.3059	0	0
BeeCelsaA4_NODE_203_length_1682_cov_3.763863	0	0	0	0	0	0	0	11.1025	159.66	0	0	0	0	0	0	0	0	0	0	0	4.2623	0	0	0	0	0	0	0	0	0	0	0	0	0	3.2489	0	0	0	0
BeeCelsaA4_NODE_227_length_1559_cov_2.780027	0	0.9263	0	0	0	0	0	7.4524	0.1137	0	0	0	0	0.0857	0.6413	0	0	0	0	0	0	0	0	0	0	0	2.9303	0.0256	0	0	0	0	0	0	0	0	0	0	0
BeeCelsaA4_NODE_238_length_1508_cov_21.619846	0	0	0	0	56.0902	0	0	51.6937	3.2028	0	0	0	0.2227	0	0	0	0	0	0	0	0.798	0	0	0	0	0	0	0	0	0	2.3601	0	0	0	0	0	0	0	0
BeeCelsaA4_NODE_281_length_1364_cov_5.508936	0	0	0	0	0	0	0	7.598	1.978	0	0	0.7628	0	0	0	0	0	0	0	0	0	8.3297	0	0	3.7381	0	0	0	0	0	0	0	0	0	0	0	0	2.8654	0
BeeCelsaA4_NODE_312_length_1297_cov_3.362295	0	0	0.2695	0	0	0	0	5.6756	49.5938	0	0	0	0.0106	0	0	0	0	0	0	0	0.59	0.9519	0	0.1213	0	0	0	0	0	0	0	0	0	0.4456	4.9788	0	0	0	0
BeeCelsaA4_NODE_328_length_1249_cov_3.555461	0	0	0	0	1.1409	0	0	8.3996	4.8501	0	0	0	0	0	0	0	0	0	0	0	0	0.3317	0	0	0	0	0	0	0	0	0	0	0	0	0.1299	0	0	0	0
BeeCelsaA4_NODE_330_length_1248_cov_3.491033	2.224	0	0	0	0	0	0	7.198	0	0.272	0	0	0	0	0	0	0	0	0	0	0	0	0	0	0	0	0	0	0	0	0	0	0	0	0	0	0.361	0	0
BeeCelsaA4_NODE_341_length_1212_cov_2.892511	0	0	0.0072	0	0.0588	0	0	6.7371	0.4639	9.2062	0.0093	0.5113	0	0	0	0	2.0196	0.1835	0	0	0	0	0.3742	0	3.7536	0	0	0	0	0.1474	0	0	0	0	0	0.1928	0	0.5969	0
BeeCelsaA4_NODE_351_length_1188_cov_3.607561	0	0	0	0	0	0.1292	0	9.4307	8.2038	0	0	0.4769	0	0	0	0	0	0	0.1429	0	0	0.0137	0	0	0.605	0	0	0	0	0	0	0	0	0	0	0	0	1.1239	0
BeeCelsaA4_NODE_439_length_1042_cov_6.202073	0	0	0.5228	0	3.4592	0	0	5.5683	281.191	13.1139	0.1151	0.283	0	0	0	0	1.7986	10.235	0	0	0	3.5863	0.0635	0.1751	0.4688	0	0	0	0	9.9029	1.3501	0	0	0	0	0.2206	0	0.3585	0
BeeCelsaA4_NODE_456_length_1015_cov_9.524520	0	0	0.6175	0	0.0381	0	0	20.9939	265.962	6.8807	0.0062	0.4846	0	0	0	0	1.5055	0	0	0	0	3.2681	0.7097	0	1.6359	0	0	0	0	4.2792	0	0	0	0	0	0.1353	0	0.1119	0
BeeCelsaA4_NODE_633_length_832_cov_2.056954	0	0	0	0	0	0	0	4.2087	1.7838	0	0	0	0	0	0	0	0	0	0	0	0	0	0	0	0	0	0	0	0	0	0	0	0	0.0736	0	0	0	0	0
BeeCelsaA4_NODE_709_length_781_cov_7.988636	0	0	0	0	0	0	0	17.1104	1.2688	0	0	0	0	0	0	0	0	0	0	0	0	6.3568	0	0	0	0	0	0	0	0	0	0	0	0	0	0	0	0.1456	0
BeeCelsaA4_NODE_766_length_739_cov_4.971299	0	0	0.0961	0	1.4553	0	0	23.5548	401.868	0.7403	0	3.3035	0	0	0	0	0.9916	12.968	0	0	0	1.0219	0.0927	0	6.9848	0	0	0	0	2.5818	0.2344	0	0	0	0	0.1939	0	1.0152	0
BeeCelsaA4_NODE_823_length_706_cov_7.373609	0	0	9.447	0	3.1767	0	0	15.1784	63.3216	0	0	16.3145	0	0	0	0	22.7986	20.6184	0	0	0	0.659	0.2456	0	20.864	0	0	0	0	116.097	0.1431	0	0	0	0	0.2155	0	10.5618	0
BeeCelsaA4_NODE_980_length_631_cov_1.720217	0	0	0	0	0	0	0	3.497	1.7941	0	0	0	0	0	0	0	0	0	0	0	0	1.0277	0	0	0	0	0	0	0	0	0	0	0	0	0	0	0	0	0
BeeCelsaA4_NODE_1136_length_572_cov_1.872727	0	0	0	0	0	0	0	4.262	0.2948	0	0	0	0	0	0	0	0	0	0	0	0	0	0	0	0	0	0	0	0	0	0	0	0	0.4192	0	0	0	0	0
BeeCelsaA4_NODE_1249_length_533_cov_1.089912	0	0	0	0	0	0	0	2.3349	0.2342	0	0	0	0	0	0	0	0	0	0	0	0	0	0	0	0	0	0	0	0	0	0	0	0	0	0	0.1007	0	0	0
BeeCelsaA4_NODE_1276_length_522_cov_2.550562	0	0	0	0	0	0	0	4.9569	0	0	0	0	0	0.5598	0	0	0	0	0	0	0	0	0	0	0	0	0	0	0	0	0	0	0	0	0	0	0	0	0
BeeCelsaA5_NODE_1_length_137921_cov_38.478410	0	17.9587	0	0	0	0	0	0	83.7423	0	0	3.1655	0	0	0	0	0	0	0	0	0	0	0	0.0408	0	0	0.1634	0	0	0	2.5727	0	0	0	0	0	0	0	0
BeeCelsaA5_NODE_14_length_24170_cov_49.302951	0	0	3.7172	0	2.8095	0	0	13.2154	111.389	0.0773	0	0.5343	0	0	0	0	0.6331	1.6572	0	0	0	3.9571	0	0	3.6942	0	0	0	0	6.9898	0.1201	0	0	0	0	0	0	1.2269	0
BeeCelsaA5_NODE_36_length_10461_cov_293.906106	0	0	3.9551	0	26.7144	0	0	14.0513	462.799	65.9805	0	4.4815	0	0	0	0	7.41	367.341	0	0	0	4.4932	1.3919	0.6277	5.4826	0	0	0	0	30.4521	5.7762	0	0	0	0	2.0531	0	0.9358	0
BeeCelsaA5_NODE_53_length_7713_cov_276.100838	0	0	0.9857	0	11.3576	0	0	12.708	592.583	34.586	0.0621	0.9971	0	0	0	0	2.4168	189.084	0	0	0	3.7088	1.0219	0.0954	2.4184	0	0	0	0	7.3048	2.678	0	0	0	0	0.8394	0	0.5414	0
BeeCelsaA5_NODE_69_length_7124_cov_7.744856	0	0	0	0	0	6.8411	2.7942	0.0123	15.3935	0.4282	0	0	0	0	0	0	0	0	0.3011	4.9579	0	0	0	0	0	0	0	0	0	0	0	0.1986	0.4032	0.0407	0.9723	0	0	0	0
BeeCelsaA5_NODE_70_length_7062_cov_21.578955	0	0	0	0	0	0	0.7749	6.8844	41.0853	0	0	0	0	0	0	0	0	0	0	0	0.4526	0	0	0	0.0775	0	0	0	0	0	0	0	0	0	0.1379	0	0	0	0
BeeCelsaA5_NODE_76_length_6771_cov_8.062743	0	0	0	0	0	0	0	0	19.9777	0	0	0	0	0	0	0	0	0	0	0	0	0.7515	0	0	0	0	0	0	0	0	0	0	0	0	0	0	0	0	0
BeeCelsaA5_NODE_78_length_6701_cov_86.899758	0	0	9.4025	0	0	0	0	20.6336	192.414	0	0	6.8191	0	0	0	0	3.1449	0	0	0	0	8.6594	0.0619	0	8.2057	0	0	0	0	5.9245	0	0	0	0	0	0	0	2.0032	0
BeeCelsaA5_NODE_107_length_5521_cov_26.977774	0	0	3.9189	0	1.7138	0	0	6.3588	62.9572	0.0027	0	0.4073	0	0	0	0	0.5832	0.1343	0	0	0	2.6097	0	0	2.8594	0	0	0	0	2.3276	0.2257	0	0	0	0	0	0	0.374	0
BeeCelsaA5_NODE_117_length_5328_cov_12.306227	0	0	0	0	0	0	0	0	30.6923	0	0	0	0	0	0	0	0	0	0	0	0	0	0	0	0	0	0	0	0	0	0	0	0	0	0.0685	0	0	0	0
BeeCelsaA5_NODE_122_length_5252_cov_18.292560	0	0	0	0	0	0	0	0	39.7961	0	0	0	0	0	0	0	0	0	0	0	0	1.1937	0	0	0	0	0	0	0	0	0	0	0	0	0	0	0	0	0
BeeCelsaA5_NODE_149_length_4829_cov_17.128157	0	0	0.1974	0	0.8859	0	0	2.311	35.6031	0	0	0	0	0	0	0	0.0934	2.4091	0	0	0	1.8106	0	0	1.4952	0	0	0	0	2.4453	0	0	0	0	0	0	0	0.1586	0
BeeCelsaA5_NODE_183_length_4237_cov_159.163462	0	0	0	0	0.6072	0	0	2.0578	252.906	5.9858	0	0.5394	0	0	0	0	0	3.5922	0	0	0	0.4034	0	0	0.1946	0	0	0	0	0.059	1.4276	0	0	0	0	0.0578	0	0.1637	0
BeeCelsaA5_NODE_184_length_4226_cov_320.169197	0	0	0.2224	0	3.6263	0	0	13.4829	531.048	123.572	0.1014	1.7859	0	0	0	0	1.3028	25.4571	0	0	0	3.3241	2.0101	1.5024	3.0121	0	0	0	0	7.3022	0.2182	0	0	0	0	3.6242	0.1449	0.7147	0
BeeCelsaA5_NODE_198_length_4080_cov_188.096178	0	0	0	0	3.4504	0	0	8.3891	352.308	40.6005	0	0.398	0	0	0	0	0.1403	4.3609	0	0	0	2.5591	0.9378	0.5061	0.4289	0	0	0	0	0.9614	0.4841	0	0	0	0	0.5104	0	0.1927	0
BeeCelsaA5_NODE_205_length_4007_cov_5.362850	0	0	0	0	0	0	0	0.4487	12.5974	0	0	0	0	0	0	0	0	0	0	0	0	0	0	0	0	0	0	0	0	0	0	0	0	0	0	0	0	0	0
BeeCelsaA5_NODE_213_length_3928_cov_142.352376	0	0	0.452	0	0.9796	0	0	2.3651	196.581	11.0134	0	1.2392	0	0	0	0	0.8833	27.7554	0	0	0	0.6081	0.369	0.0025	1.3826	0	0	0	0	3.3108	0.2506	0	0	0	0	0.084	0	0.3801	0
BeeCelsaA5_NODE_255_length_3545_cov_7.442330	0	0	0	0	0	0	0	0	18.0511	0	0	0	0	0	0	0	0	0	0	0	0	0	0	0	0	0	0	0	0	0	0	0	0	0	0	0	0	0	0
BeeCelsaA5_NODE_268_length_3414_cov_69.434522	0	0	0.1669	0	0	0	0	7.9356	167.11	0	0.0256	0	0.3931	0	0	0	0.1083	0	0	0	3.0176	1.7592	0	1.1669	0	0	0	0	0	0.2811	0	0	0	3.2749	33.8316	0	0	0	0
BeeCelsaA5_NODE_271_length_3389_cov_215.491244	0	0	0.2635	0	2.5765	0	0	4.5584	243.794	7.8426	0	0.7154	0	0	0	0	0.9668	17.3089	0	0	0	0.7306	0.1972	0	1.6428	0	0	0	0	3.7836	0.6192	0	0	0	0	0.0505	0	0.1349	0
BeeCelsaA5_NODE_277_length_3328_cov_38.454322	0	0	0.2857	0	0	0	0	7.0953	92.6862	0	0.1002	0	0.4685	0	0	0	0.2556	0	0	0	0.1344	0.6107	0	0.6231	0	0	0	0	0	0.1824	0	0	0	2.0139	15.2188	0	0	0	0
BeeCelsaA5_NODE_283_length_3247_cov_6.493375	0	0	0.0535	0	0	0	0	6.1301	12.8242	0	0	0.5829	0	0	0	0	1.2166	0	0	0	0	0.0269	0	0	1.3097	0	0	0	0	0.8649	0	0	0	0	0	0	0	0.0189	0
BeeCelsaA5_NODE_288_length_3225_cov_30.759212	0	0	0.4522	0	0	0	0	6.3739	69.2247	0	0.0399	0	0.3688	0	0	0	0.1395	0	0	0	0.7966	0.9872	0	1.141	0	0	0	0	0	0.1186	0	0	0	1.6776	12.2766	0	0	0	0.069
BeeCelsaA5_NODE_305_length_3121_cov_8.621879	0	0	0	0	0	0	0	0.5358	20.1354	0	0	0.022	0	0	0	0	0	0	0	0	0	0	0	0	0	0	0	0	0	0	0	0	0	0	0	0	0	0	0
BeeCelsaA5_NODE_348_length_2874_cov_6.142653	0	0	0	0	0	4.3413	0.1761	0.44	15.2191	0	0	0	0	0	0	0	0	0	0.0443	4.1578	0	0	0	0	0	0	0	0	0	0	0	0	0.6465	0	0	0	0	0	0
BeeCelsaA5_NODE_357_length_2847_cov_10.595668	0	0	0	0	0	0	0	1.068	25.5638	0	0	0.2255	0	0	0	0	0	0	0	0	0	0	0	0	0	0	0	0	0	0	0	0	0	0	0	0	0	0	0
BeeCelsaA5_NODE_369_length_2799_cov_5.620867	0	0	0	0	0	0	0	1.0919	14.2311	0	0	0	0	0	0	0	0	0	0	0	0	0	0	0	0	0	0	0	0	0	0	0	0	0	0	0	0	0	0
BeeCelsaA5_NODE_396_length_2633_cov_4.334898	0	0	0.4533	0	0.0408	0	0	0	12.1248	3.0759	0	2.373	0	0	0	0	0.3863	0	0	0	0	0.1452	0	0	2.9169	0	0.4855	0	0	1.0247	0	0	0	0	0	0	0	0.5401	0
BeeCelsaA5_NODE_404_length_2593_cov_109.941176	0	0	0.0824	0	4.4241	0	0	9.9802	173.544	0.0935	0	0.5311	0	0	0	0	1.0752	22.614	0	0	0	0.6824	0	0	0.6092	0	0	0	0	5.8072	7.0819	0	0	0	0	0	0	0	0
BeeCelsaA5_NODE_411_length_2560_cov_101.527185	0	0	0.8667	0	1.1064	0	0	0.7485	244.606	3.1196	0	1.6157	0	0	0	0	2.1548	20.875	0	0	0	0.7266	0	0	3.0122	0	0	0	0	8.8042	0.0972	0	0	0	0	0	0	0.3076	0
BeeCelsaA5_NODE_420_length_2530_cov_4.451284	0	0	0	0	0	3.6616	0.1981	0.3844	10.9407	0	0	0	0	0	0	0	0	0	0	2.6759	0	0	0	0	0	0	0	0	0	0	0	0.1665	0.2297	0	0	0	0	0	0
BeeCelsaA5_NODE_424_length_2526_cov_31.054716	0	0	1.6874	0	1.0163	0	0	4.9268	65.0138	0	0	0	0	0	0	0	0	0	0	0	0	1.4871	0	0	0.7685	0	0	0	0	1.8783	0.2522	0	0	0	0	0	0	0.4609	0
BeeCelsaA5_NODE_443_length_2454_cov_9.659655	0	0	0	0	0	0	0	0.2413	23.083	0	0	0	0	0	0	0.0718	0	0	0	0	0	0	0	0	0	0	0.0071	0	0	0	0	0	0	0	0	0	0	0	0
BeeCelsaA5_NODE_448_length_2446_cov_6.187843	0	0	0	0	0	6.2737	1.7365	1.3902	14.3401	0	0	0	0	0	0	0	0	0	0.9811	6.7022	0.0056	0	0	0	0	0	0	0	0	0	0	0.3754	0.5	0.0102	0.9765	0	0	0	0
BeeCelsaA5_NODE_473_length_2372_cov_7.424837	0	0	0	0	0	0	0	2.6807	19.2081	0	0	0	0	0	0	0	0	0	0	0	0	0.8757	0	0	0	0	0	0	0	0	0	0	0	0	0	0	0	0	0
BeeCelsaA5_NODE_486_length_2324_cov_3347.019137	0	0	82.4382	0	0	0	0.4919	261.999	6731.51	0.7984	38.6134	0	0.1344	0	0	0	10.7392	0.0817	0	0	582.739	82.7973	0.3382	401.984	0	3.7575	0	0	0	42.1919	4.9484	0	0.0344	232.09	3953.76	0.2543	30.5376	0	0.0989
BeeCelsaA5_NODE_488_length_2318_cov_96.770192	0	0	0	0	0	0	0	53.3367	214.922	2.5668	4.8815	0	0	0	0	0	0	0	0	0	2.9122	234.311	0	6.1778	66.0221	0	0	0	0	0	0	0	0	1.9617	48.7538	0.0679	11.2452	0	0
BeeCelsaA5_NODE_516_length_2258_cov_3.951857	0	0	0	0	0	2.4596	0.3728	0.458	7.7826	0	0	0	0	0	0	0	0	0	0.0183	2.4381	0	0	0	0	0	0	0	0	0	0	0	0.0332	0	0	0	0	0	0	0
BeeCelsaA5_NODE_518_length_2250_cov_40.968247	0	0	0	0	0	0	0	0	94.3811	0	0	0	0	0	0	0	0	0	0	0	0	0	0	0	0	0	0	0	0	0	0	0	0	0	0	0	0	0	0
BeeCelsaA5_NODE_538_length_2219_cov_15.646592	0	0	0	0	1.269	0	0	0	36.0523	0.5515	0	0	0	0	0	0	0	0	0	0	0	1.1401	0	0	0	0	0	0	0	0	0	0	0	0	0	0	0	0	0
BeeCelsaA5_NODE_554_length_2154_cov_42.147809	0	0	0	0	0	0	0	0	105.254	0	0	0	0	0	0	0	0	0	0	0	0	0	0	0	0	0	0	0	0	0	0	0	0	0	0	0	0	0	0
BeeCelsaA5_NODE_584_length_2099_cov_122.517310	0	0	0.0488	0	0.0018	0	0	5.7454	297.908	0.3492	0	0.1719	0	0	0	0	0	0.0553	0	0	0	4.4075	0	0	0.1434	0	0	0	0	2.3296	0	0	0	0	0	0.0369	0	0.2183	0
BeeCelsaA5_NODE_595_length_2070_cov_48.043151	0	0	0.1093	0	5.7252	0	0	8.0302	108.392	0.1117	0	0.3424	0	0	0	0	1.2476	52.058	0	0	0	2.7627	0	0	0.0658	0	0	0	0	2.2983	2.0139	0	0	0	0	0	0	0.0622	0
BeeCelsaA5_NODE_634_length_2000_cov_8.100884	0	0	0	0	0	7.075	4.51	0	17.7087	0	0	0	0	0	0	0	0	0	0.0456	5.6106	0	0.1063	0	0	0	0	0	0	0	0	0	0.5731	0.5331	0	0.3713	0	0	0	0
BeeCelsaA5_NODE_678_length_1913_cov_27.906318	0	0	0	0	0	0	0	5.2495	72.9314	0	0	0	0	0	0	0	0	0	0	0	16.7916	0	0	0	0	0	0	0	0	0	0	0	0	4.1025	136.942	0	0	0	0
BeeCelsaA5_NODE_679_length_1913_cov_4.925926	0	0	0	0	0	0	0	2.0411	10.9393	0.373	0	0.1176	0	0	0	0	0.0601	0	0	0	0	1.0085	0	0	0	0	0	0	0	0	0	0	0	0	0	0	0	0.1561	0
BeeCelsaA5_NODE_687_length_1901_cov_31.581140	0	0	0.4181	0	0	0	0	2.2032	80.2347	0	0	0	0	0	0	0	0	0	0	0	0.6726	2.1321	0	0.332	0	0	0	0	0	0.1131	0	0	0	1.5089	0.3412	0	0	0	0
BeeCelsaA5_NODE_709_length_1861_cov_5.858744	0	0	0	0	0	0	0	0.2619	13.3828	0	0	0	0	0	0	0	0	0	0	0	0	0.2048	0	0	0	0	0	0	0	0	0	0	0	0	0	0	0	0	0
BeeCelsaA5_NODE_725_length_1836_cov_120.149517	0	0.185	0	0.0048	0	0	0	35.9966	299.307	0	0	0	0	0	0.0442	0	0	0	0	0	12.5259	0	0	0	0	0	0.2422	0	0	0	0	0	0	1.2816	3.7299	0	0	0	0
BeeCelsaA5_NODE_733_length_1824_cov_4.540927	0	0	1.7884	2.5322	0.1705	0	0	0	10.6281	0	0	0	0	0	0	0	0	0	0.0521	0	0	0	0	0	0	0	0	0	0	0	0	0	0	0	0	0	0	1.7712	0
BeeCelsaA5_NODE_762_length_1792_cov_226.879300	0	0	1.3501	0	5.1179	0	0	3.0446	209.503	14.2741	0	0.5272	0	0	0	0	1.1946	14.9679	0	0	0	2.3605	0	0.1688	1.1792	0	0	0	0	3.5279	0.8849	0	0	0	0	0.1457	0	0	0
BeeCelsaA5_NODE_815_length_1718_cov_8.632541	0	0	0	0	0	0	0	0	17.9985	0	0	0	0	0	0	0	0	0	0	0	0	0	0	0	0	0	0	0	0	0	0	0	0	0	0	0	0	0	0
BeeCelsaA5_NODE_848_length_1679_cov_3.538702	0	0	1.8721	5.6052	1.4312	0	0	0	10.4439	0	0	0.0007	0	0.2558	0	0	0	0	0	0	0	0	0	0	1.4201	0	0	0	0.3844	0	0.1309	0.9576	0	0	1.0431	0	0	2.3658	0.0558
BeeCelsaA5_NODE_849_length_1678_cov_4.916927	0	0	0	0	0.3772	0	0	7.8199	11.9033	0	0	0	0	0	0	0	0	0	0	0	0	0.1205	0	0	0	0	0	0	0	0	0	0	0	0	0	0	0	0	0
BeeCelsaA5_NODE_906_length_1607_cov_6.754902	0	0.0785	1.4476	0	0.1049	0	0	0	14.3869	1.9969	0	2.1733	0	0	0	0	0.3038	0.2323	0	0	0	1.9891	0	0	3.8601	0	3.5633	0	0	0.4499	0	0	0	0	0	0.3038	0	0.5322	0
BeeCelsaA5_NODE_908_length_1607_cov_4.489542	0	0	0.4895	0	0	0	0	0.2517	11.2284	0	0	0.2929	0	0	0	0	0	0	0	0	0	1.0497	0	0	0.4678	0	0	0	0	0.1002	0	0	0	0	0	0	0	0	0
BeeCelsaA5_NODE_939_length_1571_cov_3.087684	0	0	0	0	0	0	0	0.0024	7.568	3.2339	0	0	0	0	0	0	0	0	0	0	0	0	0	0	0	0	0	0	0	0	0	0	0	0	0	0	0	0	0
BeeCelsaA5_NODE_979_length_1529_cov_7.903581	0	0	0	0	0	0	0	0	18.0873	0	0	0	0	0	0	0	0	0	0	0	0	0	0	0	0	0	0	0	0	0	0	0	0	0	0	0	0	0	0
BeeCelsaA5_NODE_991_length_1511_cov_2.138075	0	0	0	0	0	0	0	0.0199	5.1969	1.6129	0	0	0	0	0	0	0	0	0	0	0	0	0	0	0	0	0	0	0	0	0	0	0	0	0	0	0	0	0
BeeCelsaA5_NODE_1006_length_1495_cov_55.607193	0	0	0	0	0	0	0	8.4628	133.616	0	0.0902	2.5923	0	0	0	0	0	0	0	0	0	11.6483	0	5.0175	7.1571	0	0	0	0	0	0	0	0	0	0.3066	0.4102	0	1.6591	0
BeeCelsaA5_NODE_1013_length_1492_cov_31.045230	0	0	0	0	0	0	0	0	59.8484	0	0	0	0	0	0	0	0	0	0	0	0.0017	0	0	0	0	0	0	0	0	0	0	0	0	0	0	0	0	0	0
BeeCelsaA5_NODE_1019_length_1486_cov_5.885025	0	0	0	0	0	1.2017	0.3336	0	9.1655	0	0	0	0	0	0	0	0	0	0.095	2.3983	0	0	0	0	0	0	0	0	0	0	0	0.2109	0.0185	0	0	0	0	0	0
BeeCelsaA5_NODE_1032_length_1475_cov_26.133047	0	0	0	0	0	0	0	4.475	61.1922	0	0.0059	0	0	0	0	0	0	0	0	0	0.3065	11.8518	0	0.1329	3.3633	0	0	0	0	0	0	0	0	0.066	7.845	0	0.8561	0	0
BeeCelsaA5_NODE_1052_length_1462_cov_9.857762	0	0	0	0	0	0	0	6.3393	24.7009	0	0	0.5342	0	0	0	0	0	0	0	0	0	0.5188	0	0	0.5419	0	0	0	0	0.0402	0	0	0	0	0	0	0	0.0068	0
BeeCelsaA5_NODE_1064_length_1455_cov_6.423077	0	0	0	0	0	0	0	13.2455	16.6584	0	0	0	0	0	0	0	0	0	0	0	0	15.0532	0	0	0	0	0	0	0	0	0	0	0	0	0	0	0	0	0
BeeCelsaA5_NODE_1090_length_1442_cov_3.357509	0	0	0	0	0	1.3821	0.0303	0.1742	5.091	0	0	0	0	0	0	0	0	0	0	3.7548	0	0.0494	0	0	0	0	0	0	0	0	0	0	0.1075	0	0	0	0	0	0
BeeCelsaA5_NODE_1097_length_1437_cov_6.601471	0	0	0	0	0	0	0	0	14.3666	0	0	0	0	0	0	0	0	0	0	0	0	0	0	0	0	0	0	0	0	0	0	0	0	0	0	0	0	0	0
BeeCelsaA5_NODE_1120_length_1423_cov_3.420505	0	0	0	0	0	1.0351	0.223	0.2054	8.2862	0.209	0	0	0	0	0	0	0	0	0	2.3565	0.1958	0	0	0	0	0	0	0	0	0	0	0	0	0	0	0	0	0	0
BeeCelsaA5_NODE_1133_length_1415_cov_3.741405	0	0	0	0	0	0	0	3.8976	8.0741	0	0	0	0	0.2162	0.0847	0	0	0	0	0.0221	0	0.5499	0	0	0	0	0	0	0	0	0	0	0	0	0.0035	0	0	0	0
BeeCelsaA5_NODE_1136_length_1414_cov_4.679880	0	0	0	0	0	0	0	0.8269	10.7765	0	0	0.8781	0	0	0	0	0	0	0	0	0	0	0	0	2.2641	0	0	0	0	0	0	0	0	0	0	0	0	0.2968	0
BeeCelsaA5_NODE_1158_length_1395_cov_22.749621	0	0	0.3894	0	0	0	0	9.0188	57.5398	0	0	0	0	0	0	0	0.6983	0	0	0	1.1047	1.7932	0	0.709	0	0	0	0	0	0.2095	0	0	0	1.7592	0.8917	0	0	0	0
BeeCelsaA5_NODE_1174_length_1388_cov_3.967963	0	0	0	0	0	0	0	0.1115	9.2599	8.9272	0	0	0	0	0	0	0.0189	0	0	0	0	0	0	0	0	0	0	0	0	0	0	0	0	0	0	0	0	0	0
BeeCelsaA5_NODE_1221_length_1352_cov_7.949020	0	0	0	0	0	0	0	0	20.8715	0	0	0	0	0	0	0	0	0	0	0	0	0.0046	0	0	0	0	0	0	0	0	0	0	0	0	0	0	0	0	0
BeeCelsaA5_NODE_1238_length_1336_cov_14.189833	0	0	0	0	1.3701	0	0	1.1093	32.1682	0.2542	0	0.5888	0	0	0	0	0.1486	4.8056	0	0	0	0.7252	0	0	1.0056	0	0	0	0	1.1215	0	0	0	0	0	0	0	0.4813	0
BeeCelsaA5_NODE_1245_length_1331_cov_3.558214	0	0	0	0	0	0	0	0.1061	8.0254	1.4282	0	0	0	0	0	0	0	0	0	0	0	0	0	0	0	0	0	0	0	0	0	0	0	0	0	0	0	0	0
BeeCelsaA5_NODE_1276_length_1309_cov_12.600649	0	0	0.001	0	0	0	0	0.1754	22.9561	3.0143	0	0	0	0	0	0	0	0.0276	0	0	0	0.3499	0	0	0	0	0	0	0	1.2135	0	0	0	0	0	0.0763	0	0	0
BeeCelsaA5_NODE_1295_length_1297_cov_19.210656	0	0	0.2329	0	0.1511	0	0	0.4081	48.0751	10.4177	0.0029	0	0	0	0	0	0	0	0	0	0	3.9567	7.7488	0.9827	0	0	0	0	0	0.2464	0	0	0	0	0	2.9018	0	0	0
BeeCelsaA5_NODE_1317_length_1288_cov_2.611891	0	0	0	0	0	2.2548	0	0.0174	4.9806	0	0	0	0	0	0	0	0	0	0	3.281	0	0	0	0	0	0	0	0	0	0	0	0.0029	0	0	0	0	0	0	0
BeeCelsaA5_NODE_1321_length_1286_cov_3.848635	0	0	0	0	0	2.9563	0.1146	0.1612	9.532	0	0	0	0	0	0	0	0	0	0	3.2194	0	0	0	0	0	0	0	0	0	0	0	0.2282	0.0136	0	0	0	0	0	0
BeeCelsaA5_NODE_1327_length_1282_cov_3.006639	0	0	0	0	0	0	0	0	6.9503	0	0	0	0	0	0	0	0	0	0	0	0	0	0	0	0	0	0	0	0	0.0029	0	0	0	0	0	0	0	0	0
BeeCelsaA5_NODE_1343_length_1274_cov_3.613200	0	0	0	0	0	0	0	0	8.1637	0	0	0	0	0	0	0	0	0	0	0	0	0	0	0	0.201	0	0	0	0	0	0	0	0	0	0	0	0	0	0
BeeCelsaA5_NODE_1361_length_1263_cov_2.449410	0	0	0	0	0	0	0	1.7033	6.1029	0	0	0	0	0	0	0	0	0	0	0	0	0	0	0	0	0	0	0	0	0	0	0	0	0.0277	0	0	0	0	0
BeeCelsaA5_NODE_1409_length_1236_cov_2.104400	0	0	0	0	0	0	0	0	4.9515	1.4101	0	0	0	0	0	0	0	0	0	0	0	0	0	0	0	0	0	0	0	0	0	0	0	0	0	0	0	0	0
BeeCelsaA5_NODE_1484_length_1198_cov_5.319358	0	0	0	0	0	1.7729	0	0.9146	11.4187	0	0	0	0	0	0	0	0	0	0.0135	0.2177	0	0	0	0	0	0	0	0	0	0	0	0	0	0	0.05	0	0	0	0
BeeCelsaA5_NODE_1487_length_1195_cov_3.923077	0	0	0	0	0	1.6447	0.0617	0	7.9269	0	0	0	0	0	0	0	0	0	0.3584	2.1411	0	0	0	0	0	0	0	0	0	0	0	0	0	0	0	0	0	0	0
BeeCelsaA5_NODE_1526_length_1180_cov_9.058024	0	0	0	0	0	0	0	0.2934	23.8347	0	0	0	0	0	0	0	0	0	0	0	0	0	0	0	0	0	0	0	0	0	0	0	0	0	0	0	0	0	0
BeeCelsaA5_NODE_1543_length_1175_cov_3.013661	0	0	0	0	0	1.6865	0.1063	0.2072	5.5388	0	0	0	0	0	0	0	0	0	0.932	3.6206	0	0	0	0	0	0	0	0	0	0	0	0.0117	0.0128	0	0	0	0	0	0
BeeCelsaA5_NODE_1544_length_1175_cov_2.612022	0	0	0	0	0	0.3156	0.1222	0	4.5303	0	0	0	0	0	0	0	0	0	0	1.0383	0	0	0	0	0	0	0	0	0	0	0	0	0	0	0.0244	0	0	0	0
BeeCelsaA5_NODE_1564_length_1162_cov_9.856221	0	0	0	0	0	0	0	0	30.2591	0	0	0	0	0	0	0	0	0	0	0	0	0	0	0	0	0	0	0	0	0	0	0	0	0	0	0	0	0	0
BeeCelsaA5_NODE_1595_length_1151_cov_3.250466	0	0	0	0	0	0	0	0	8.456	0	0	0	0	0	0	0	0	0	0	0	0	0	0	0	0	0	0	0	0	0	0	0	0	0	0	0	0	0	0
BeeCelsaA5_NODE_1601_length_1149_cov_6.730410	0	0	0	0	0	0	0	0	15.5071	0	0	3.7112	0	0	0	0	0	0	0	0	0	0	0	0	0	0	0	0	0	0	0	0	0	0	0	0	0	0	0
BeeCelsaA5_NODE_1615_length_1145_cov_2.527154	0	0	0	0	0	0	0	0	5.6859	0	0	0	0	0	0	0	0	0	0	0	0	0	0	0	0	0	0	0	0	0	0	0	0	0	0	0	0	0	0
BeeCelsaA5_NODE_1616_length_1144_cov_6.447048	0	0	1.1801	1.4978	0	0.0207	0	0	14.9432	0	0	0	0	0	0	0	0	0	0	0	0	0	0	0	0.3777	0	0	0	0.0076	0	0.0098	0.1266	0	0	0	0	0	1.4476	0.1343
BeeCelsaA5_NODE_1625_length_1141_cov_3.765977	0	0	0	0	0	0	0	0	7.9463	2.5334	0	0	0	0	0	0	0	0	0	0	0	0	0	0	0	0	0	0	0	0	0	0	0	0	0	0	0	0	0
BeeCelsaA5_NODE_1638_length_1137_cov_3.683019	0	0	0	0	0	4.5225	0	0.4314	7.9286	0	0	0	0	0	0	0	0	0	0.6883	1.8332	0	0	0	0	0	0	0	0	0	0	0	0	0	0	0	0	0	0	0
BeeCelsaA5_NODE_1667_length_1127_cov_3.402857	0	0	0	0	0	1.3499	0.381	0.5714	8.8007	0	0	0	0	0	0	0	0	0	0	0.8904	0	0	0	0	0	0	0	0	0	0	0	0.6334	0.794	0.165	0	0	0	0	0
BeeCelsaA5_NODE_1679_length_1122_cov_3.395215	0	0	0	0	0	0	0	0	7.5167	0	0	0	0	0	0	0	0	0	0	0	0	0	0.1637	0	0	0	0	0	0	0	0	0	0	0	0	0	0	0	0
BeeCelsaA5_NODE_1682_length_1121_cov_10.511494	0	0	0.1483	0	0	0	0	1.0647	20.9688	0	0	0.4013	0	0	0	0	0.0033	0	0	0	0	0.2074	0	0	0.2441	0	0	0	0	0.0156	0	0	0	0	0	0	0	0	0
BeeCelsaA5_NODE_1697_length_1115_cov_4.446050	0	0	0	0	0	0.9339	0.4737	0	5.8813	0	0	0	0	0	0	0	0	0	0	1.3852	0	0.0235	0	0	0	0	0	0	0	0	0	0.0179	0.5845	0	0.1232	0	0	0	0
BeeCelsaA5_NODE_1709_length_1112_cov_4.090821	0	0	0	0	0	0	0.0112	0	9.4404	0.2494	0	0	0	0	0.0461	0	0	0	0	0	0	0	0	0	0	0	0	0	0	0	0	0	0	0	0.1461	0	0	0	0
BeeCelsaA5_NODE_1749_length_1099_cov_12.959883	0	0	0	0	0	3.8127	0.874	1.311	20.059	0	0	0	0	0	0	0	0	0	0.7934	4.9614	0	0	0	0	0	0	0	0	0	0	0	0.2928	0.1714	0	0.1862	0	0	0	0
BeeCelsaA5_NODE_1753_length_1098_cov_5.088149	0	0	0	0	0	0	0	0	11.2261	0	0	0.0227	0	0	0	0	0	0	0	0	0	0	0	0	0	0	0	0	0	0	0	0	0	0	0	0	0	0.0318	0
BeeCelsaA5_NODE_1758_length_1097_cov_2.248039	0	0	0	0	0	0	0	0.1729	5.1001	0	0	0	0	0	0	0	0	0	0	0	0	0	0	0	0	0	0	0	0	0	0	0	0	0	0	0	0	0	0
BeeCelsaA5_NODE_1777_length_1090_cov_13.616979	0	0	0	0	0	0	0	1.6009	29.5906	0	0	0	0	0	0	0	0.3245	0	0	0	0	0.9312	0	0	0	0	0	0	0	0.0711	0	0	0	0	0	0	0	0	0
BeeCelsaA5_NODE_1806_length_1079_cov_10.064870	0	0	0	0	0	0	0	2.452	22.0983	0	0	0	0	0	0	0	0	0	0	0	0.2902	0	0	0	0	0	0	0	0	0	0	0	0	0	0	0	0	0	0
BeeCelsaA5_NODE_1810_length_1078_cov_6.786214	0	0	0	0	0	0	0	0	16.5775	0	0	0	0	0	0	0	0	0	0	0	0	0	0	0	0	0	0	0	0	0	0	2.7951	0	0	0	0	0	0	0
BeeCelsaA5_NODE_1856_length_1065_cov_4.588057	0	0	0	0	0	0	0	0	11.9261	0	0	0	0	0	0	0	0	0	0	0	0	0	0	0	0	0	0	0	0	0	0	0	0	0	0	0	0	0	0
BeeCelsaA5_NODE_1863_length_1064_cov_4.641337	0	0	0	0	0	1.061	0.1561	0	9.3333	0	0	0	0	0	0	0	0	0	0	1.7183	0	0	0	0	0	0	0	0	0	0	0	1.0434	0	0	0.1925	0	0	0	0
BeeCelsaA5_NODE_1875_length_1060_cov_6.029502	0	0	1.3314	0	0	0	0	0	9.9752	1.7594	0	0.9151	0	0	0	0	0.7983	0	0	0	0	0	0.0307	0	1.9292	0	0	0	0	2.9434	0	0	0	0	0	0	0	0.4587	0
BeeCelsaA5_NODE_1890_length_1058_cov_5.330275	0	0	0	0	0	7.7205	1.0519	0	12.2465	0.6781	0	0	0	0	0	0	0	0	0.2288	7.0142	0	0	0	0	0	0	0	0	0	0	0	1.4363	0	0	0.3903	0	0	0	0
BeeCelsaA5_NODE_1910_length_1053_cov_2.692623	0	0	0	0	0	0	0	0	6.3179	0	0	0	0	0	0	0	0	0	0	0	0	0	0	0	0	0	0	0	0	0	0	0	0	0	0	0	0	0	0
BeeCelsaA5_NODE_1924_length_1048_cov_11.695160	0	0	0	0	0	0	0	0	26.3131	0	0	0	0	0	0	0	0	0	0	0	0	0.0643	0	0	0	0	0	0	0	0	0	0	0	0	0	0	0	0	0
BeeCelsaA5_NODE_1959_length_1039_cov_7.948025	0	0	0	0	0	0	0	0.5798	17.575	0	0	0	0	0	0	0.9064	0	0	0	0	0	0	0	0	0	0	0.06	0	0	0	0	0	0	0	0	0	0	0	0
BeeCelsaA5_NODE_1982_length_1032_cov_3.683770	0	0	1.5097	4.4274	0	0	0	0	8.6368	0	0	0	0	0.0775	0	0	0	0	0	0	0	0	0	0	0.0508	0	0	0	0.0581	0	0	0.069	0	0	0.0436	0	0	0.8886	0
BeeCelsaA5_NODE_1997_length_1026_cov_13.270811	0	0	0	0	0	0	0	0	28.3869	0	0	0.163	0	0	0	0	0.0353	0	0	0	0	0.2628	0	0	0.0645	0	0	0	0	0.7616	0	0	0	0	0	0	0	0.0158	0
BeeCelsaA5_NODE_2062_length_1011_cov_3.761242	0.0321	0	0	0	0.1904	2.3276	0	0	8.2682	0	0	0	14.7676	0.0037	1.6156	0	0	6.3684	0.3535	1.0705	0.3375	0.0346	0	0	0	42.492	0	0	0	0	0.0012	0.6428	0.0643	0.3622	1.3832	0	0	0	21.1644
BeeCelsaA5_NODE_2082_length_1005_cov_2.202586	0	0	0	0	0	0	1.3913	0.1913	4.4646	0	0	0	0	0	0	0	0.1118	0	0	2.1081	0.272	0.887	0	0	0	0	0	0	0	0	0	0	0.8907	0	0.2621	0	0	0	0
BeeCelsaA5_NODE_2090_length_1003_cov_3.291577	0	0	0	0	0	0	0	0	7.7808	0	0	0	0	0	0	0	0	0	0	0	0.1071	0	0	0	0	0	0	0	0	0	0	0	0	0	0.9776	0	0	0	0
BeeCelsaA5_NODE_2117_length_996_cov_3.972797	0	0	0	0	1.1629	0	0	0	9.604	0.2193	0	0	0	0	0	0	0	0	0	0	0	2.5702	0	0.0251	0	0	0	0	0	0	0	0	0	0.188	0	0	0	0	0
BeeCelsaA5_NODE_2183_length_979_cov_4.941242	0	0	1.4242	0	0.4522	0	0	0	12.3541	0	0	0	0	0.0662	0	0	0	0	0	0	0	0	0	0	0.0433	0	0	0	0.2726	0	0.042	1.9783	0	0	0.1682	0	0	1.172	0
BeeCelsaA5_NODE_2255_length_964_cov_1.633596	0	0	0	0	0	1.6788	0.5596	0.6256	3.456	0	0	0	0	0	0	0	0	0	0	0.706	0	0.1075	0	0	0	0	0	0	0	0	0	0.0453	0.3951	0	0.3484	0	0	0	0
BeeCelsaA5_NODE_2367_length_939_cov_1.424594	0	0	0	0	0.1421	3.0252	2.34	0	2.6879	0	0	0	0	0	0	0	0	0.1673	0	1.6228	0.0053	0	0	0	0	0	0	0	0	0	0	0	0.7663	0	4.417	0	0	0	0
BeeCelsaA5_NODE_2415_length_929_cov_2.827465	0	0	0	0	0	0.7168	0.098	0.0443	6.2537	0	0	0	0	0	0	0	0	0	0.3141	3.745	0	0	0	0	0	0	0	0	0	0	0	0	0.2134	0	0.0926	0	0	0	0
BeeCelsaA5_NODE_2471_length_916_cov_4.067938	0	0	0	0	0	0	0	1.8052	8.9741	0	0	0	0	0	0	0	0	0	0	0	0.218	0	0	0	0	0	0	0	0	0	0	0	0	0.1866	0	0	0	0	0
BeeCelsaA5_NODE_2497_length_911_cov_14.526379	0	0	0	0	0	0	0	0	38.011	0	0	0	0	0	0	0	0	0	0	0	0	4.9685	0.1111	0.2154	0	0	0	0	0	0	0	0	0	0	0	0	0	0	0
BeeCelsaA5_NODE_2515_length_908_cov_7.362214	0	0	0	0	0	0	0	1.0082	18.081	2.6058	0	0	0	0	0	0	0	0	0	0	0	0.2321	0	0	0	0	0	0	0	0	0	0	0	0	0	0.0522	0.0069	0	0
BeeCelsaA5_NODE_2517_length_908_cov_3.200963	0	0	0	0	0	0	0	0	6.1978	0	0	0	0	0	0	0	0	0	0	0	1.1181	0	0	0	0.1113	0	0	0	0	0	0	0	0	0	2.5618	0	0	0	0
BeeCelsaA5_NODE_2543_length_901_cov_7.807039	0	0	0	0	0	0	0	14.4757	26.0985	0	0	0	0	0	0	0	0.0305	0	0	0	0	0	0	0	0	0	0	0	0	0	0	0	0	0	0	0	0	0	0
BeeCelsaA5_NODE_2546_length_901_cov_4.405340	0	0	0	0	0	1.0305	0.4092	0.4799	9.2732	0	0	0	0	0	0	0	0	0	0	0.5742	0	0	0	0	0	0	0	0	0	0	0	0	0.1151	0	0	0	0	0	0
BeeCelsaA5_NODE_2548_length_901_cov_1.824029	0	0	0	0	0	0	0	0	4.1997	0	0	0	0	0	0	0	0	0	0	0	0	0	0.2067	0.0749	0	0	0	0	0	0	0	0	0	0	0	0	0	0	0
BeeCelsaA5_NODE_2551_length_900_cov_5.188335	0	0	0	0	0	0	0	0	11.3917	0	0	0	0	0	0	0	0	0	0	0	0	0	0	0	0	0	0	0	0	0	0	0	0	0	0	0	0	0	0
BeeCelsaA5_NODE_2600_length_892_cov_2.009816	0	0	0	0	0	0	0	0	4.4818	1.6359	0	0	0	0	0	0	0	0	0	0	0	0	0	0	0	0	0	0	0	0	0	0	0	0	0	0	0	0	0
BeeCelsaA5_NODE_2602_length_891_cov_3.560197	0	0	0	0	0	0	0	0	7.9691	0	0	0	0	0	0	0	0	0	0	0	0	0	0	0	0	0	0	0	0	0	0	0	0	0	0	0	0	0.0547	0
BeeCelsaA5_NODE_2619_length_889_cov_10.375616	0	0	0	0	0	0	0	3.0449	19.798	0	0	0	0	0	0	0	0	0	0	0	0	0	0	0	0	0	0	0	0	0	0	0	0	1.2426	0.4278	0	0	0	0
BeeCelsaA5_NODE_2653_length_884_cov_2.794300	0	0	0	0	0	0	0	0	6.0325	0	0	0	0	0	0	0	0	0	0	0	0	0	0	0	0.041	0	0	0	0	0	0	0	0	0	0	0	0	0.113	0
BeeCelsaA5_NODE_2657_length_884_cov_1.597274	0	0	0	0	0	0	0	0	3.8715	0	0	0	0	0	0	0	0	0	0	0	0	0	0	0	0	0	0	0	0	0	0	0	0	0	0	0	0	0	0
BeeCelsaA5_NODE_2662_length_883_cov_3.411911	0	0	0	0	0	1.5771	0	0.2857	7.8062	0.6591	0	0	0	0	0	0	0	0	0	1.6322	0	0	0	0	0	0	0	0	0	0	0	0	0	0	0.6393	0	0	0	0
BeeCelsaA5_NODE_2663_length_883_cov_2.125310	0	0	0	0	0	0	0	0	4.9307	0	0	0	0	0	0	0	0	0	0	0	0	0	0	0.2433	0	0	0	0	0	0	0	0	0	0	0	0	0	0	0
BeeCelsaA5_NODE_2666_length_882_cov_7.674534	0	0	0	0	0.2465	0	0	0	10.5751	0	0	1.2649	0	0	0	0	0.0623	0	0	0	0	1.3513	0	0	3.364	0	0.1459	0.1714	0	0	0	0	0	0	0	0.0694	0	0.7309	0
BeeCelsaA5_NODE_2679_length_879_cov_2.019950	0	0	0	0	0	0	0	0	4.4312	0	0	0	0	0	0	0	0	0	0	0	0	0	0.1248	0.1277	0	0	0	0	0	0	0	0	0	0	0	0.3943	0	0	0
BeeCelsaA5_NODE_2740_length_869_cov_2.194444	0	0	3.2009	2.9168	0	0	0	0	5.01	0	0	0	0	0	0	0	0	0	0	0	0	0	0	0	0	0	0	0	0	0	0	0	0	0	0	0	0	0.8278	0
BeeCelsaA5_NODE_2760_length_866_cov_2.139417	0	0	0	0	0	0	0	0	4.9496	0	0	0	0	0	0	0	0	0	0	0	0	0	0	0	0.1311	0	0	0	0	0	0	0	0	0	0	0	0	0	0
BeeCelsaA5_NODE_2839_length_852_cov_2.740645	0	0	0	0	0	0	0	0.0968	7.1965	0	0	0	0	0	0	0	0	0	0	0	0	0	0	0	0	0	0	0	0	0	0	0	0	0	0	0	0	0	0
BeeCelsaA5_NODE_2856_length_848_cov_30.411154	0	0	0	0	0	0	0	2.1397	31.1206	0	0	0.2559	0	0	0	0	0	0	0	0	0	6.9368	0	0.6044	2.5044	0	0	0	0	0	0	0	0	0.1015	7.4176	0	1.0338	0	0
BeeCelsaA5_NODE_2928_length_837_cov_4.461842	0	0	0	0	0	0	0	0	11.2325	0	0	0	0	0	0	0	0	0	0	0	0	0	0	0	0	0	0	0	0	0	0	0	0	0	0	0	0	0	0
BeeCelsaA5_NODE_2957_length_831_cov_3.965517	0	0	0	0	0	0	0	0.4436	9.218	2.4571	0	0	0	0	0	0	0	0	0	0	0	0	0	0	0	0	0	0	0	0	0	0	0	0	0	0	0	0	0
BeeCelsaA5_NODE_3020_length_821_cov_2.356183	0	0	0	0	0	0	0	0	5.3577	0	0	0	0	0	0	0	0	0	0	0	0	0	0	0	0	0	0	0	0	0	0	0	0	0	0	0	0	0	0
BeeCelsaA5_NODE_3023_length_821_cov_1.469086	0	1.5556	0	0	0.4932	0	0.2329	0	3.7275	0	0	0.0335	0	0.4673	1.5571	0	0	0.3486	0	0.8645	0	0	0	0.7397	0	0	0.1872	0	0	0	0	0	0	0	1.8432	0	0	0	0
BeeCelsaA5_NODE_3026_length_820_cov_4.983849	0	0	0	0	0	0	0	0	10.9268	0	0	0	0	0	0	0	0	0	0	0	0	0	0	0	0	0	0	0	0	0	0	0	0	0	0	0	0	0	0
BeeCelsaA5_NODE_3045_length_818_cov_4.159244	0	0	0	0	0	0.279	0	0.0915	10.8765	0	0	0	0	0	0	0	0	0	0	0	0	0	0	0.0625	0	0	0	0	0	0	0	0	0	0.0046	6.0183	0	0	0	0
BeeCelsaA5_NODE_3079_length_813_cov_2.525815	0	0	2.894	2.1982	0	0	0	0	5.361	0	0	0	0	0	0	0	0	0	0	0	0	0	0	0	0.2688	0	0	0	0	0	0	0.7112	0	0	0.0307	0	0	0.381	0.0753
BeeCelsaA5_NODE_3098_length_811_cov_1.343324	0	0	0	0	0	0	0	0	2.8598	0	0	0	0	0	0	0	0	0.7951	0	0	0	0.1602	0	0	0	0	0	0	0	0	0	0	0	0	0	0	0	0	0
BeeCelsaA5_NODE_3109_length_809_cov_3.296448	0	0	0	0	0	0	0	0	7.416	0	0	0	0	0	0	0	0	0.0663	0	0	0	0.0955	0	0	0	0	0	0	0	0	0	0	0	0	0	0	0	0	0
BeeCelsaA5_NODE_3190_length_798_cov_253.957004	0	0	0.3578	0	5.0687	0	0	16.1203	631.413	11.3797	0	1.0438	0	0	0	0	1.6047	15.9719	0	0	0	2.3688	0.2516	0	0.9391	0	0	0	0	6.3875	1.1203	0	0	0	0	0	0.0719	2.1219	0
BeeCelsaA5_NODE_3193_length_798_cov_4.635229	0	0	0	0	0	0	0	0	11.0094	0	0	0	0	0	0	0	0	0	0	0	0	0.0547	0	0	0	0	0	0	0	0	0	0	0	0.0828	0.6453	0	0	0	0
BeeCelsaA5_NODE_3240_length_791_cov_6.030812	0	0	0	0	0	0.9937	0	0	14.0237	0	0	0	0	0	0	0	0	0	0	1.7488	0	0	0	0	0	0	0	0	0	0	0	0	0	0	0.94	0	0	0	0
BeeCelsaA5_NODE_3259_length_789_cov_1.637640	0	0	0	0	0	0.94	0	0.4502	3.0237	0	0	0	0	0	0	0	0	0	0	1.1833	0	0	0	0	0	0	0	0	0	0	0	0	0	0	0	0	0	0	0
BeeCelsaA5_NODE_3281_length_786_cov_4.994358	0	0	0	0	0	0	0	0.5778	11.7206	0.3794	0	0	0	0	0	0	0.1651	0	0	0	0	0	0	0	0	0	0	0	0	0	0	0	0	0	0	0	0	0	0
BeeCelsaA5_NODE_3338_length_780_cov_7.194879	0	0	0.2564	0	0	0	0	0	16.2837	4.2179	0	2.0304	0	0	0	0	1.8253	0	0	0	0	0.6603	0	0	0.8285	0	0.8381	0	0	0	0	0	0	0	0	0	0	0.1699	0
BeeCelsaA5_NODE_3353_length_778_cov_4.149786	0	0	0	0	0	3.6266	0.5337	0.492	9.4856	0	0	0	0	0	0	0	0	0	0	1.2837	0	0	0	0	0	0	0	0	0	0	0	0	0	0	0	0	0	0	0
BeeCelsaA5_NODE_3354_length_778_cov_3.967190	0	0	0	0	0	0	0	0.3654	10.2837	0	0	0	0	0	0	0	0	0	0	0	0.2436	0	0	0	0	0	0	0	0	0	0	0	0	0	1.524	0	0	0	0
BeeCelsaA5_NODE_3378_length_776_cov_3.048641	0	0	0.4051	0	0	0	0	0	7.7363	0.1254	0	0	0	0	0	0	0.1527	0	0	0	0	0.0531	0	0	0.1576	0	0	0	0	0.0354	0	0	0	0	0	0	0	0.2492	0
BeeCelsaA5_NODE_3457_length_767_cov_2.563768	0	0	0	0	0	0	0	0	6.2959	0	0	0	0	0	0	0	0	0	0	0	0	0	0	0	0	0	0	0	0	0	0	0	0	0	0	0	0	0	0
BeeCelsaA5_NODE_3489_length_763_cov_1.664723	0	0	0	0	0	0	0	0	3.4468	0	0	0	0	0	0	0	0	0	0	0	0	0	0	0	0	0	0	0	0	0	0	0	0	0	0	0	0	0	0
BeeCelsaA5_NODE_3570_length_753_cov_4.542899	0	0	0	0	0	0	0	0.3051	10.1327	0	0	0	0	0	0	0	0	0	0	0	0	0	0	0	0	0	0	0	0	0	0	0	0	0	0	0	0	0	0
BeeCelsaA5_NODE_3624_length_747_cov_49.523881	0	0	0.2788	0	0	0	0	0.7062	55.6194	0	0	0.9215	0	0	0	0	0.3105	0.7713	0	0	0	0.419	0	0	1.7028	0	0	0	0	0.3472	0	0	0	0	0	0	0	0.8564	0
BeeCelsaA5_NODE_3635_length_747_cov_1.577612	0	0	0	0	0	0	0	0	3.5476	0	0	0	0	0	0	0	0	0	0	0	0	0	0	0	0	0	0	0	0	0	0	0	0	0	0	0	0	0	0
BeeCelsaA5_NODE_3636_length_747_cov_1.364179	0	0	0	0	0	0	0	0	2.9883	1.1336	0	0	0	0	0	0	0	0	0	0	0	0	0	0	0	0	0	0	0	0	0	0	0	0	0	0	0	0	0
BeeCelsaA5_NODE_3685_length_742_cov_4.887218	1.0269	0	0	0	0	0	0	0	11.2929	0	0	0	0	0	0	0	0	0.4192	0	0	0.1768	0.2037	0	0	0	0	0	0	0	0	0	0	0	0	0	0	0	0	0
BeeCelsaA5_NODE_3721_length_739_cov_1.942598	0	0	0	0	0	0	0	0	4.9241	0	0	0	0	0	0	0	0	0	0	0	0	0	0	0	0	0	0	0	0	0	0	0	0	0	0	0	0	0	0
BeeCelsaA5_NODE_3741_length_736_cov_8.748103	0	0	0	0	0	0	0	3.4356	18.6983	0	0	0	0	0	0	0	0	0	0	0	0	3.6119	0	0	0	0	0	0	0	0	0	0	0	0	0	0	0	0	0
BeeCelsaA5_NODE_3744_length_736_cov_3.767830	0	0	0	0	0	1.0814	0.1983	0	8.9831	0	0	0	0	0	0	0	0	0	0	4.722	0	0	0	0	0	0	0	0	0	0	0	0	0.1831	0	0	0	0	0	0
BeeCelsaA5_NODE_3778_length_733_cov_2.602134	0.1584	0.4685	0	0	0	2.0017	0	0	2.6542	1.1295	0	0	0	0	0	0	0	0	0	1.3458	0	0	0	0	0	0	0	0	0	0	0	0	0	0	5.8433	0	0	0	0
BeeCelsaA5_NODE_3800_length_731_cov_3.192661	0	0	0	0	0	0	0	0.1009	9.1915	0	0	0	0	0	0	0	0	0	0	0	0	0	0	0	1.3726	0	0	0	0	0	0	0	0	0	0	0	0	2.2068	0
BeeCelsaA5_NODE_3811_length_730_cov_3.142420	0	0	0	0	0	0	0	0	6.1455	0	0	0	0	0	0	0	0	0	0	0	0	0	0	0	0	0	0	0	0	0	0	0	0	0	0	0	0	0	0
BeeCelsaA5_NODE_3812_length_730_cov_3.009188	0	0	0	0	0	0	0	0.3236	6.6353	0	0	0	0	0	0	0	0	0	0	0	0	0	0	0	0	0	0	0	0	0	0	0	0	0	0	0	0	0	0
BeeCelsaA5_NODE_3837_length_728_cov_3.453149	0	0	0	0	0	0	0	0	9.1832	0	0	0	0	0	0	0	0	0.2158	0	0	0	0	0	0	0	0	0	0	0	0	0	0	0	0	0	0	0	0	0
BeeCelsaA5_NODE_3975_length_714_cov_3.924647	0	0	0	0	0	0	0	0	8.6066	0	0	0	0	0	0	0	0	0	0	0	0	0	0	0	0	0	0	0	0	0	0	0	0	0	0	0	0	0	0
BeeCelsaA5_NODE_4027_length_709_cov_1.273734	0	0	0	0	0	0	0	0	2.5536	0	0	0	0	0	0	0	0	0	0	0	0	0	0	0	0	0	0	0	0	0	0	0	0	0	0	0	0	0	0
BeeCelsaA5_NODE_4097_length_702_cov_3.153600	0	0	0	0	0	0	0	2.347	5.7028	0	0	0	0	0	0	0	0	0	0	0	0	0	0	0	0.2189	0	0	0	0	0	0	0	0	0	0	0	0	0.2117	0
BeeCelsaA5_NODE_4186_length_696_cov_0.873990	0	0	0	0	0	0	0	0	1.8423	0	0	0	0	0	0	0	0	0	0	0	0	0	0	0	0	0	0	0	0	0	0	0	0	0	0	0	0	0	0
BeeCelsaA5_NODE_4217_length_693_cov_3.542208	0	0	0	0	0	0	0	0	7.0829	0	0	0	0	0	0	0	0	0	0	0	0	0	0	0	0	0	0	0	0	0	0	0	0	0	0	0	0	0	0
BeeCelsaA5_NODE_4288_length_688_cov_1.342062	0	0	0	0	0	0.8025	0.3551	0	3.0707	0	0	0	0	0	0	0	0	0	0	1.7391	0	0	0	0	0	0	0	0	0	0	0	0	0	0	0	0	0	0	0
BeeCelsaA5_NODE_4342_length_683_cov_2.630363	0	0	0	0	0	0	0	0.6252	6.3144	0	0	0	0	0	0	0	0	0	0	0	0	0	0	0	0	0	0	0	0	0	0	0	0	0	0	0	0	0	0
BeeCelsaA5_NODE_4371_length_681_cov_2.423841	0.0257	0	0	0	0	0	0	17.9541	5.4367	0	0	0	0	0	2.7156	0	0	0	0	0	0	0	0	1.4899	0	0	0	0	0	0	0	0	0	0	0	0	0	0	0
BeeCelsaA5_NODE_4419_length_677_cov_2.001667	0	0	0	0	0	0	0	0	4.2284	0	0	0	0	0	0	0	0	0	0	0	0	0	0	0	0	0	0	0	0	0	0	0	0	0	0.7311	0	0	0	0
BeeCelsaA5_NODE_4427_length_676_cov_2.662771	0	0	0	0	0	0	0	0	6.1089	4.4151	0	0	0	0	0	0	0	0	0	0	0	0	0	0	0	0	0	0	0	0	0	0	0	0	0	0	0	0	0
BeeCelsaA5_NODE_4431_length_676_cov_1.560935	0	0	0	0	0	0	0	0	3.8395	0	0	0	0	0	0	0	0	0	0	0	0	0	0	0	0	0	0	0	0	0	0	0	0	0	0	0	0	0	0
BeeCelsaA5_NODE_4436_length_675_cov_3.474916	0	0	0	0	0	1.5749	0	0.1201	3.8725	0	0	0	0	0	0	0	0	0	0.1201	1.3013	0	0	0	0	0	0	0	0	0	0	0	0	0	0	0	0	0	0	0
BeeCelsaA5_NODE_4510_length_670_cov_2.802698	0	0	0	0	0	0	0	0	5.7351	0	0	0	0	0	0	0	0	0	0	0	0	0	0	0	0	0	0	0	0	0	0	0	0	0	0	0	0	0	0
BeeCelsaA5_NODE_4545_length_668_cov_1.187817	0	0	0	0	0	0	0	0	2.8377	0	0	0	0	0	0	0	0	0	0	0	0	0.1063	0	0	0	0	0	0	0	0	0	0	0	0	0	0	0	0	0
BeeCelsaA5_NODE_4585_length_664_cov_3.076661	0	0	0	0	0	0	0	0	6.3214	0	0	0	0	0	0	0	0	0	0	0	0	0	0	0	0	0	0	0	0	0	0	0	0	0	0	0	0	0	0
BeeCelsaA5_NODE_4609_length_662_cov_2.579487	0	0	0	0	0	0	0	0	5.5321	0	0	0	0	0	0	0	0	0	0	0	0	0	0	0	0	0	0	0	0	0	0	0	0	0	0	0	0	0	0
BeeCelsaA5_NODE_4642_length_659_cov_2.518900	0	0	0	0	0	0	0	2.4329	6.4537	0	0	0	0	0	0	0	0	0	0	0	0	0	0	0	0	0	0	0	0	0	0	0	0	0.5274	0	0	0	0	0
BeeCelsaA5_NODE_4661_length_658_cov_2.079174	0	0	0	0	0	0	0	0	4.5019	0.3011	0	0	0	0	0	0	0.1989	0	0	0	0	0	0	0	0	0	0	0	0	0	0	0	0	0	0	0	0	0	0
BeeCelsaA5_NODE_4701_length_655_cov_3.273356	0	0	0	0	0	2.1619	0.1276	0	5.7429	0	0	0	0	0	0	0	0	0	0	2.581	0	0	0	0	0	0	0	0	0	0	0	0.2533	0.2533	0	0	0	0	0	0
BeeCelsaA5_NODE_4736_length_653_cov_2.284722	0	0	0	0	0.7457	0.631	0	0	5.8604	0	0	0.1262	0	0	0	0	0	0	0	0	0	0	0	0	0	0	0	0	0	0	0	0	0	0	0.5602	0	0	0	0
BeeCelsaA5_NODE_4806_length_648_cov_1.206655	0	0	0	0	0	0	0	0	3.0596	0	0	0.2596	0	0	0	0	0	0	0	0	0	0	0	0	0	0	0	0	0	0	0	0	0	0	0	0	0	0	0
BeeCelsaA5_NODE_4843_length_645_cov_2.482394	0	0	0	0	0	0	0	0	5.0716	0	0	0	0	0	0	0	0	0	0	0	0	0	0	0	0	0	0	0	0	0	0	0	0	0	0	0	0	0	0
BeeCelsaA5_NODE_4939_length_639_cov_2.211744	0	0	0	0	0	0	0	0	5.2729	0	0	0.2671	0	0	0	0	0	0	0	0	0	0	0	0	0	0	0	0	0	0	0	0	0	0	0	0	0	0	0
BeeCelsaA5_NODE_5024_length_634_cov_1.224417	0	0	0	0	0	0	0	0	2.7382	0	0	0	0	0	0	0	0	0	0	0	0	0	0	0	0	0	0	0	0	0	0	0	0	0	0	0	0	0	0
BeeCelsaA5_NODE_5058_length_632_cov_2.457658	0	0	0	0	0	0	0	0	6.2134	0	0	0	0	0	0	0	0	0	0	0	0	0	0	0	0	0	0	0	0	0	0	0	0	0	0	0	0	0	0
BeeCelsaA5_NODE_5061_length_632_cov_2.248649	0	0	0.1008	0	0	0	0	0	5.2213	0	0	0	0	0	0	0	0	0	0	0	0	0.3024	0	0	0	0	0	0	0	0	0	0	0	0	0	0	0	0	0
BeeCelsaA5_NODE_5066_length_632_cov_1.771171	0	0	0	0	0	0	0	0	3.8893	0	0	0	0	0	0	0	0	0	0	0	0	0	0	0	0	0	0	0	0	0	0	0	0	0	0	0	0	0	0
BeeCelsaA5_NODE_5186_length_624_cov_2.851920	0	0	0	0	0	0	0	0	6.262	0	0	0	0	0	0	0	0	0	0	0	0	0	0	0	0	0	0	0	0	0	0	0	0	0	4.576	0	0	0	0
BeeCelsaA5_NODE_5200_length_623_cov_1.794872	0	0	0	0	0	0	0	0	3.8537	0.5531	0	0	0	0	0	0	0	0	0	0	0	0	0	0	0	0	0	0	0	0	0	0	0	0	0	0	0	0	0
BeeCelsaA5_NODE_5202_length_622_cov_23.719266	0	0	1.3855	0	6.1104	0	0	1.4659	79.2149	1.4498	0	0.243	0	0	0	0	1.6446	51.0562	0	0	0	0.755	0.5321	0	2.4859	0	0	0	0	6.4699	0.7651	0	0	0	0	0	0	0.1305	0
BeeCelsaA5_NODE_5257_length_619_cov_2.129151	0	0	0	0	0	0	0	0	4.839	0	0	0	0	0	0	0	0	0	0	0	0.8048	0	0	0	0	0	0	0	0	0	0	0	0	0	0	0	0	0	0
BeeCelsaA5_NODE_5293_length_616_cov_4.055659	0	0	0	0	0	0	0	0	8.8421	0	0	0	0	0	0	0	0	0	0	0	0	0	0	0	0	0	0	0	0	0	0	0	0	0	0	0	0	0	0
BeeCelsaA5_NODE_5338_length_614_cov_1.607076	0	0	0	0	0	0	0	0	3.1098	0	0	0	0	0	0	0	0	0	0	0	0	0	0	0	0	0	0	0	0	0	0	0	0	0	0	0	0	0	0
BeeCelsaA5_NODE_5361_length_612_cov_5.642991	0	0	0	0	0	2.1122	0	0.7204	13.1388	0	0	0	0	0	0	0	0	0	0.8143	3.8816	0	0.2837	0	0	0	0	0	0	0	0	0	0.5878	0	0	0.5694	0	0	0	0
BeeCelsaA5_NODE_5373_length_612_cov_3.099065	0	0	0	0	0	0	0	0	6.6265	0	0	0.0122	0	0	0	0	0.1143	0	0	0	0	0	0	0	0.8367	0	0	0	0	0.4878	0	0	0	0	0	0	0	0.4327	0
BeeCelsaA5_NODE_5422_length_609_cov_1.302632	0	0	0	0	0	0	0	0	2.5031	0	0	0	0	0	0	0	0	0	0	0	0	0	0	0	0	0	0	0	0	0.1186	0	0	0	0	0	0	0	0	0
BeeCelsaA5_NODE_5434_length_608_cov_2.154426	0	0	0	0	0	0.4631	0	0	4.5328	0	0	0	0	0	0	0	0	0	0	2.4344	0	0.1475	0	0	0	0	0	0	0	0	0	0	0	0	0.8832	0	0	0	0
BeeCelsaA5_NODE_5524_length_602_cov_3.302857	0	0	0	0	0	2.1494	0	0	6.4295	0	0	0	0	0	0	0	0	0	0	1.1432	0	0.2988	0	0	0	0	0	0	0	0	0	0	0.1328	0	0.1369	0	0	0	0
BeeCelsaA5_NODE_5571_length_600_cov_2.889101	0	0	0	0	0	0	0	0	5.95	0	0	0	0	0	0	0	0	0	0	0	0	0	0	0	0	0	0	0	0	0	0	0	0	0	0	0	0	0	0
BeeCelsaA5_NODE_5622_length_597_cov_1.957692	0	0	0	0	0	0	0	0	4.2422	0	0	0	0	0	0	0	0	0	0	0	0	0	0	0	0	0	0	0	0	0	0	0	0	0	0	0	0	0	0
BeeCelsaA5_NODE_5703_length_593_cov_3.187984	0	0	0	0	0	0	0	0	8.12	0	0	0	0	0	0	0	0	0	0	0	0	0	0	0	0	0	0	0	0	0	0	0	0	0	0	0	0	0	0
BeeCelsaA5_NODE_5707_length_593_cov_2.461240	0	0	0	0	0	0	0	0	7.0126	0	0	0	0	0	0	0	0	0.4547	0	0	0	0.3074	0	0	0	0	0	0	0	0	0	0	0	0	0	0	0	0	0
BeeCelsaA5_NODE_5721_length_592_cov_2.941748	0	0	0	0	0	0	0	0	6.1857	0	0.154	0	0	0	0	0	0	0	0	0	0	1.154	0	0.308	0	0	0	0	0	0	0	0	0	1.6646	30.3755	0	0	0	0
BeeCelsaA5_NODE_5726_length_592_cov_1.537864	0	0	0	0	0	0	0	0	3.3291	0	0	0	0	0	0	0	0	0	0	0	0	0	0	0	0	0	0	0	0	0	0	0	0	0	0	0	0	0	0
BeeCelsaA5_NODE_5866_length_585_cov_4.183071	0	0	0	0	0	0	0	0.8571	6.1663	39.4179	0	0	0	0	0	0	0	0	0	0	0	0.8955	0.3092	0	0	0	0	0	0	0	0	0	0	0	0	2.1087	0	0	0
BeeCelsaA5_NODE_5915_length_584_cov_1.524655	0	0	0	0	0	0	0	0	3.6774	0	0	0	0	0	0	0	0	0	0	0	0	0	0	0	0	0	0	0	0	0	0	0	0	0	0	0	0	0	0
BeeCelsaA5_NODE_6025_length_579_cov_1.468127	0	0	0	0	0	0	0	0	3.2903	0	0	0	0	0	0	0	0	0	0	0	0	0	0	0	0	0	0	0	0	0	0	0	0	0	0	0	0	0	0
BeeCelsaA5_NODE_6032_length_578_cov_3.598802	0	0	0	0	0	0	0	0	7.3448	0	0	0	0	0	0	0	0	0	0	0	0	0.3211	0	0	0	0	0	0	0	0	0	0	0	0	0	0	0	0	0
BeeCelsaA5_NODE_6045_length_578_cov_1.445110	0	0	0	0	0	0.3233	0	0.8534	3.5884	0	0	0	0	0	0	0	0	0	0	0	0	0	0	0	0	0	0	0	0	0	0	0	0	0	0	0	0	0	0
BeeCelsaA5_NODE_6048_length_577_cov_5.272000	0	0	0	0	0	0	0	0.5961	11.1598	0	0	0	0	0	0	0	0	0	0	0	0	1.0367	0	0	0	0	0	0	0	0	0	0	0	0	0	0	0	0	0
BeeCelsaA5_NODE_6076_length_576_cov_2.671343	0	0	0	0	0	0	0	0	5.9675	0	0	0	0	0	0	0	0	0	0	0	0	0	0	0	0	0	0	0	0	0	0	0	0	0	0	0	0	0	0
BeeCelsaA5_NODE_6348_length_564_cov_1.328542	0	0	0	0	0	0	0	0	3.1593	0	0	0	0	0	0	0	0	0	0	0	0	0	0	0	0	0	0	0	0	0	0	0	0	0	0	0	0	0	0
BeeCelsaA5_NODE_6371_length_563_cov_1.683128	0	0	0	0	0	0	0	0	3.5011	0	0	0	0	0	0	0	0	0	0	0	0	0	0	0	0	0	0	0	0	0	0	0	0	0	0	0	0	0	0
BeeCelsaA5_NODE_6440_length_560_cov_1.331263	0	0	0	0	0	0	0	0.1585	3.0022	0	0	0	0	0	0	0	0	0	0	0	0	0	0	0	0	0	0	0	0	0	0	0	0	0	0	0	0	0	0
BeeCelsaA5_NODE_6446_length_559_cov_3.524896	0	0	0	0	0	0	0	0.167	7.5813	3.0156	0	0	0	0	0	0	0	0	0	0	0	0	0	0	0	0	0	0	0	0	0	0	0	0	0	0	0	0	0
BeeCelsaA5_NODE_6458_length_559_cov_1.854772	0	0	0	0	0	0	0	0.9443	3.9488	0	0	0	0	0	0	0	0	0	0	0	0	0	0	0	0	0	0	0	0	0	0	0	0	0	0	0	0	0	0
BeeCelsaA5_NODE_6476_length_558_cov_1.929314	0	0	0	0	0	0	0	0	4.0759	0.5089	0	0	0	0	0	0	0	0	0	0	0	0	0	0	0	0	0	0	0	0	0	0	0	0	0	0	0	0	0
BeeCelsaA5_NODE_6574_length_553_cov_2.523109	0	0	0	0	0	0	0	0	5.3544	2.9142	0	0	0	0	0	0	0	0	0	0	0	0	0	0	0	0	0	0	0	0	0	0	0	0	0	0	0	0	0
BeeCelsaA5_NODE_6627_length_551_cov_2.481013	0	0	0	0	0	0	0	0	5.7732	0	0	0	0	0	0	0	0	0	0	0	0	0	0	0	0	0	0	0	0	0	0	0	0	0	0	0	0	0	0
BeeCelsaA5_NODE_6766_length_546_cov_2.620469	0	0	0	0	0	0	0	0.2283	5.7374	0	0	0	0	0	0	0	0	0	0	0	0	0	0	0	0	0	0	0	0	0	0	0	0	0	0	0	0	0	0
BeeCelsaA5_NODE_6866_length_541_cov_3.392241	0	0	0	0	0	0	0	0	6.7898	0	0	0	0	0	0	0	0	0	0	0	0	0	0	0	0	0	0	0	0	0	0	0	0	0	0	0	0	0	0
BeeCelsaA5_NODE_6888_length_540_cov_3.568035	0	0	0	0	0	0	0	0.0949	7.7292	126.208	0	0	0	0	0	0	0	0	0	0	0	0	0	0.8333	0	0	0	0	0	0	0	0	0	0	0	2.4815	0	0.3472	0
BeeCelsaA5_NODE_6929_length_538_cov_3.264642	0	0	0	0	0.669	0	0	0	7.0139	0	0	0	0	0	0	0	0	0	0	0	0	0.9144	0	0	0	0	0	0	0	0	0	0	0	0	0	0	0	0	0
BeeCelsaA5_NODE_6944_length_538_cov_1.763557	0	0	1.4421	0	0	0	0	0	4.3866	0.1458	0	0.1806	0	0	0	0	0.9931	0	0	0	0	0.1713	0	0	0	0	0	0	0	0.3611	0	0	0	0	0	0	0.0625	0.1204	0
BeeCelsaA5_NODE_7057_length_533_cov_1.561404	0	0	0	0	0	0	0	0	3.2576	0	0	0	0	0	0	0	0	0	0	0	0	0	0	0	0	0	0	0	0	0	0	0	0	0	0	0	0	0	0
BeeCelsaA5_NODE_7136_length_530_cov_1.699779	0	0	0.2642	0	0	0	0	0	3.4929	0	0	0	0	0	0	0	0	0	0	0	0	0.8797	0	0	0	0	0	0	0	0	0	0	0	0	0	0	0	0	0
BeeCelsaA5_NODE_7158_length_529_cov_2.455752	0	0	0	0	0	0	0	0	5.3318	0	0	0	0	0	0	0	0	0	0	0	0	0	0	1.1694	0	0	0	0	0	0	0	0	0	0	0	0	0	0	0
BeeCelsaA5_NODE_7184_length_528_cov_2.179601	0	0	0.5472	1.7712	0	0	0	0	5.0755	0	0	0	0	0	0	0	0	0	0	0	0	0	0	0	0.375	0	0	0	0	0	0	0	0	0	0	0	0	0	0
BeeCelsaA5_NODE_7188_length_528_cov_1.286031	0	0	0	0	0	0	0	0	2.7854	0	0	0	0	0	0	0	0	0	0	0	0	0	0	0	0	0	0	0	0	0	0	0	0	0	0	0	0	0	0
BeeCelsaA5_NODE_7189_length_528_cov_1.210643	0	0	0	0	0	0	0	0	2.3019	0	0	0	0	0	0	0	0	0	0	0	0	0	0	0	0	0	0	0	0	0	0	0	0	0	0	0	0	0	0
BeeCelsaA5_NODE_7199_length_527_cov_2.962222	0	0	0	0	0	0	0	0	6.0757	3.279	0	0	0	0	0	0	0	0	0	0	0	0	0	0	0	0	0	0	0	0	0	0	0	0	0	0	0	0	0
BeeCelsaA5_NODE_7335_length_522_cov_3.925843	0	0	0	0	0	0	0	0	8.4234	0	0	0	0	0	0	0	0	0	0	0	0	0	0	0	0	0	0	0	0	0	0	0	0	0	0	0	0	0	0
BeeCelsaA5_NODE_7349_length_522_cov_1.968539	0	0	0	0	0	0.1842	0.4498	0	4.5646	0	0	0	0	0	0	0	0	0	0	1.5048	0	0.2177	0	0	0	0	0	0	0	0	0	0	0	0	0	0	0	0	0
BeeCelsaA5_NODE_7400_length_520_cov_2.774266	0	0	0	0	0	0	0	0	3.5745	0	0	0	0	0	0	0	0	0	0	0	0	0	0	0	0	0	0	0	0	0	0	0	0	0	3.1587	0	0	0	0
BeeCelsaA5_NODE_7401_length_520_cov_2.711061	0	0	0	0	0	0	0	0	5.7524	0.0793	0	0	0	0	0	0	0	0	0	0	0	0	0	0	0	0	0	0	0	0	0	0	0	0	0	0	0	0	0
BeeCelsaA5_NODE_7438_length_519_cov_1.841629	0	0	0	0	0	1.0096	0	0	3.5108	0	0	0	0	0	0	0	0	0	0	2.3645	0	0	0	0	0	0	0	0	0	0	0	0	0	0	0	0	0	0	0
BeeCelsaA5_NODE_7459_length_518_cov_3.895692	0	0	0	0	0	0	0	0	9.2885	0	0	0	0	0	0	0.0264	0	0	0	0	0	0	0	0	0	0	0	0	0	0	0	0	0	0	0	0	0	0	0
BeeCelsaA5_NODE_7512_length_517_cov_2.118182	0	0	0	0	0	0	0	0	4.3349	0	0	0	0	0	0	0	0	0	0	0	0	0	0	0	0	0	0	0	0	0	0	0	0	0	0	0	0	0	0
BeeCelsaA5_NODE_7625_length_513_cov_4.456422	0	0	0	0	0	0	0	0.6813	24.7226	0	0	0	0	0	0	0	0	0	0	0	0	0	0	0	0	0	0	0	0	0	0	0	0	0.4939	0.0049	0	0	0	0
BeeCelsaA5_NODE_7643_length_513_cov_1.254587	0	0	0	0	0	0	0	0	2.6448	0	0	0	0	0	0	0	0	0	0	0	0	0	0	0	0	0	0	0	0	0	0	0	0	0	0	0	0	0	0
BeeCelsaA5_NODE_7658_length_512_cov_3.259770	0	0	0	0	0	0	0	0	6.922	0	0	0	0	0	0	0	0	0	0	0	0	0	0	0	0	0	0	0	0	0	0	0	0	0	0	0	0	0	0
BeeCelsaA5_NODE_7666_length_512_cov_2.255172	0	0	0	0	0	0	0	0	3.9366	0	0	0	0	0	0	0	0	0	0	0	0	0	0	0	0	0	0	0	0	0	0	0	0	0.0707	0	0	0	0	0
BeeCelsaA5_NODE_7693_length_511_cov_1.783410	0	0	0.3985	0	0	0	0	0	4.0465	0	0	0	0	0	0	0	0	0.3936	0	0	0	0	0	0	0	0	0	0	0	0.1858	0	0	0	0	0	0	0	0	0
BeeCelsaA5_NODE_7818_length_507_cov_2.044186	0	0	0.7002	1.9705	0	0	0	0	4.145	0	0	0	0	0.1794	0	0	0	0	0	0	0	0	0	0	0	0	0	0	0	0	0	0.3931	0	0	0.4496	0	0	0.7862	0.199
BeeCelsaA5_NODE_7883_length_505_cov_2.516355	0	0	0	0	0.2025	0	0	0	5.0864	0	0	0	0	0	0	0	0	0.7951	0	0	0	0	0	0	0	0	0	0	0	0	0	0	0	0	0	0	0	0	0
BeeCelsaA5_NODE_7941_length_503_cov_2.723005	0	0	0	0	0	0	0	0	6.5831	0	0	0	0	0	0	0	0	0	0	0	0	0	0	0	0	0	0	0	0	0	0	0	0	0	0	0	0	0	0
BeeCelsaA6_NODE_2_length_56544_cov_239.856058	0	0	0	0.0996	0	0	0	2.1112	2.4282	542.921	0	0	0	0	0	0	0	0	0	0	0	0.3696	2.6782	0	0	0	0	0	0	0	0	0	0	0	0.522	0	0	0	0
BeeCelsaA6_NODE_3_length_46799_cov_221.808313	0	0	1.2629	0	1.5297	0	0	1.0351	5.7615	518.541	0.337	0.1094	0	0	0	0	0.8551	3.0143	0	0	0	0.1212	11.3713	0.4796	3.3775	0	0	0	0	6.2423	0	0	0	0	0	17.0479	0	0.89	0
BeeCelsaA6_NODE_12_length_29555_cov_103.485243	0	0	0.9507	0	4.7599	0	0	4.1184	144.761	231.15	0	2.2554	0	0	0	0	2.4198	35.0081	0	0	0	1.2488	0.7567	2.551	2.099	0	0	0	0	5.7149	0.8402	0	0	0	0	3.8463	0	0.4971	0
BeeCelsaA6_NODE_15_length_24256_cov_69.769180	0	0	1.1095	0	6.6263	0	0	5.3414	80.8868	155.442	0	1.0535	0	0	0	0	1.6759	120.849	0	0	0	1.1894	0.064	2.28	1.5461	0	0	0	0	11.7537	1.6298	0	0	0	0	3.0396	0	0.3933	0
BeeCelsaA6_NODE_19_length_20137_cov_12.596211	0	0	3.4512	0	0	0	0	0.2523	6.3805	25.3167	0	0.097	0	0	0	0	2.3817	0	0	0	0	0.4291	0	0	0.6962	0	0	0	0	2.6234	0	0	0	0	0	0	0	0.0068	0
BeeCelsaA6_NODE_51_length_7017_cov_5.634150	0	0	0	0	1.3517	0	0	0.15	0	12.6949	0	0	0	0	0	0	0	6.3329	0	0	0	0	0	0	0.2709	0	0	0	0	0	0.0666	0	0	0	0	0.0096	0	0	0
BeeCelsaA6_NODE_67_length_5852_cov_16.901645	0	0	0.2324	0	26.0863	0	0	5.4974	78.5073	27.563	0	1.0515	0	0	0	0	1.2114	205.828	0	0	0	0.9082	1.2905	0.0681	1.8059	0	0	0	0	2.3097	5.2294	0	0	0	0	0.7255	0	0.4492	0
BeeCelsaA6_NODE_70_length_5673_cov_26.975518	11.2802	0	0	0	0	0	0	40.9725	0	53.2084	0	0	0.1205	0	0	0	0	0	0	0	0	0	0	0	0	0	0	0	0	0	0	0	0	0	0	0	7.6019	0	0
BeeCelsaA6_NODE_99_length_4521_cov_5.516652	0	0	0	0	1.1916	0	0	0.2712	1.8784	13.9027	0	0	0	0	0	0	0	6.3912	0	0	0	0	0	0	0	0	0	0	0	0	0	0	0	0	0	0	0	0	0
BeeCelsaA6_NODE_102_length_4469_cov_7.934426	0	0	0	0	1.3332	0	0	0.4862	0.4549	18.3855	0	0	0	0	0	0	0	3.7954	0	0	0	0	0	0	0.1085	0	0	0	0	0	0.0394	0	0	0	0	0	0	0	0
BeeCelsaA6_NODE_103_length_4462_cov_9.187457	0	0	0	0	0	0	0	0	0	23.1462	0	0	0	0	0	0	0	0	0	0	0	0	0	0	0	0	0	0	0	0	0	0	0	0	0	0	0	0	0
BeeCelsaA6_NODE_113_length_4209_cov_7.761617	0	0	0	0	0	12.8151	11.3986	0.0083	0.9662	15.0327	0	0	0	0	0	0	0	0.0291	0.3167	1.9576	4.0733	0	0.0012	0	0.0407	0	0	0	0	0	0	0.5426	4.0724	2.7495	26.2389	0	0	0	0
BeeCelsaA6_NODE_114_length_4195_cov_6.297475	0	0	0	0	0.8627	0	0	0.4471	0.0057	13.7328	0	0.1138	0	0	0	0	0	3.787	0	0	0	0	0	0	0.0232	0	0	0	0	0	0	0	0	0	0	0.0629	0	0	0
BeeCelsaA6_NODE_144_length_3560_cov_38.738731	0	0	4.4761	0	1.5534	0	0	2.6053	166.83	105.076	2.8708	0	0	0	0	0	0.8002	3.3508	0	0	0	33.3139	142.805	14.9951	0	0.493	0	0	0	6.3834	0	0	0	0	0	41.954	1.5492	0.4663	0.0162
BeeCelsaA6_NODE_148_length_3532_cov_3.065991	0	0	0.0078	0	1.8977	0	0	0.0832	1.8454	7.4706	0	0.1238	0	0	0	0	0	6.0534	0	0	0	0	0	0	0.2067	0	0	0	0	0	0.1978	0	0	0	0	0	0	0	0
BeeCelsaA6_NODE_152_length_3496_cov_7.389588	0	0	3.6598	0	0	0	0	0	0	17.4811	0	0.0214	0	0	0	0	2.03	0	0	0	0	0	0	0	0.2709	0	0	0	0	3.6844	0	0	0	0	0	0.0733	0	0	0
BeeCelsaA6_NODE_163_length_3383_cov_5.653962	0	0	0	0	0	0	0	0	0	13.1419	0	0	0	0	0	0	0	0	0	0	0	0	0	0	0	0	0	0	0	0.0277	0	0	0	0	0	0	0	0	0
BeeCelsaA6_NODE_173_length_3227_cov_5.158730	0	0	0	0	0.7093	0	0	0	0.9462	11.0631	0	0	0	0	0	0	0	1.9152	0	0	0	0	0	0	0.0248	0	0	0	0	0	0	0	0	0	0	0.0194	0	0	0
BeeCelsaA6_NODE_183_length_2924_cov_7.096242	0	0	0.0286	0	0.3235	0	0	1.1863	10.288	13.7927	0	1.2068	0	0	0	0	0.8009	0.3957	0	0	0	0	0.6974	0	2.3197	0	0	0	0	2.5226	0	0	0	0	0	0.0274	0	0.1932	0
BeeCelsaA6_NODE_192_length_2864_cov_49.964478	0	0	6.308	0	1.2565	0	0	2.3582	118.398	141.86	1.9123	0	0	0	0	0	0.0742	1.8551	0	0	0	26.0685	142.363	15.4935	0	0.6143	0	0	0	5.9586	0.0271	0	0	0	0	49.0135	2.233	0.219	0.0471
BeeCelsaA6_NODE_225_length_2677_cov_4.055769	0	0	0	0	0.5226	0	0	0	0.5021	10.2408	0	0.1927	0	0	0	0	0	3.007	0	0	0	0	0	0.0103	0	0	0	0	0	0	0	0	0	0	0	0	0	0	0
BeeCelsaA6_NODE_226_length_2669_cov_4.642361	0	0	0	0	0.8091	0	0	0.0028	0.5559	11.4712	0	0	0	0	0	0	0	3.6037	0	0	0	0	0	0	0	0	0	0	0	0	0.2082	0	0	0	0	0	0	0	0
BeeCelsaA6_NODE_242_length_2543_cov_5.708029	0	0	0	0	0	0	0	0	1.1002	14.7779	0	0	0	0	0	0	0	0	0	0	0	0	0	0.0349	0	0	0	0	0	0	0	0	0	0	0	0.3278	0	0	0
BeeCelsaA6_NODE_258_length_2414_cov_5.332050	0	0	0	0	1.0031	0	0	0.1335	0.8706	12.7635	0	0.0528	0	0	0	0	0	6.6858	0	0	0	0	0	0	0	0	0	0	0	0	0.0714	0	0	0	0	0	0	0.058	0
BeeCelsaA6_NODE_265_length_2389_cov_6.226211	0	0	0.0063	0	0	0	0	0	0.103	14.0037	0	0	0	0	0	0	0.173	0	0	0	0	0.0455	0	0	0	0	0	0	0	0	0	0	0	0	0	0.2164	0	0	0
BeeCelsaA6_NODE_274_length_2346_cov_4.147642	0	0	0	0	0	0	0	0	0	10.4547	0	0	0	0	0	0	0	0	0	0.1448	0	0	0	0	0	0	0	0	0	0	0	0	0	0	0	0	0	0	0
BeeCelsaA6_NODE_283_length_2293_cov_4.800090	0	0	0	0	0	0	0	0	0	12.3787	0	0	0	0	0	0	0	0	0	0	0	0	0	0	0	0	0	0	0	0.0796	0	0	0	0	0	0	0	0	0
BeeCelsaA6_NODE_290_length_2268_cov_3.252396	0	0	0	0	0.1355	0	0	0.0209	1.4956	7.2489	0	0	0	0	0	0	0	1.1167	0	0	0	0	0	0	0.1729	0	0	0	0	0	0	0	0	0	0	0	0	0	0
BeeCelsaA6_NODE_322_length_2135_cov_8.798834	0	0	0	0	0.0497	0	0	0.0222	8.9356	18.9626	0	0.8988	0	0	0	0	0	1.0035	0	0	0	0	0	0	0.337	0	0	0	0	0.0509	0	0	0	0	0	0.0731	0	0	0
BeeCelsaA6_NODE_324_length_2132_cov_4.066180	0	0	0.0223	0	0	0	0	0	0.2679	10.3962	0	0	0	0	0	0	0	0	0	0	0	0	0	0	0	0	0	0	0	0.007	0	0	0	0	0	0.2702	0	0	0
BeeCelsaA6_NODE_338_length_2056_cov_5.300152	0	0	0	0	0.2339	0	0	0.1148	2.1999	13.0693	0	0	0	0	0	0	0	2.8931	0	0	0	0	0	0	0	0	0	0	0	0	0	0	0	0	0	0	0	0.0358	0
BeeCelsaA6_NODE_351_length_2023_cov_2.912641	0	0	0	0	0	0	0	0	2.5009	7.4639	0	0	0	0	0	0	0	0	0	0	0	0	0	0	0	0	0	0	0	0	0	0	0	0	0	0	0	0	0
BeeCelsaA6_NODE_363_length_2002_cov_5.511169	0	0	0	0	0.8976	0	0	0.2672	0.7366	13.7522	0	0	0	0	0	0	0	8.9226	0	0	0	0	0	0.0181	0.0287	0	0	0	0	0	0	0	0	0	0	0.0306	0	0	0
BeeCelsaA6_NODE_376_length_1969_cov_4.807082	0	0	0	0	1.6671	0	0	0.4559	0.5701	12.7514	0	0.1363	0	0	0	0	0	13.9169	0	0	0	0	0	0	0.1256	0	0	0	0	0	0	0	0	0	0	0	0	0	0
BeeCelsaA6_NODE_383_length_1955_cov_3.353035	0	0	0	0	0.5073	0	0	0	1.0364	9.138	0	0	0	0	0	0	0	3.37	0	0	0	0	0	0	0.0875	0	0	0	0	0.0243	0	0	0	0	0	0	0	0	0
BeeCelsaA6_NODE_405_length_1894_cov_4.372042	0	0	0	0	0.8621	0	0	0	0.9077	10.2639	0	0	0	0	0	0	0	2.4347	0	0	0	0	0	0	0.1161	0	0	0	0	0.004	0	0	0	0	0	0	0	0	0
BeeCelsaA6_NODE_454_length_1726_cov_2.778047	0	0	0	0	0	0	0	0	0	7.3922	0	0	0	0	0	0	0	0	0	0	0	0	0	0	0	0	0	0	0	0	0	0	0	0	0	0	0	0	0
BeeCelsaA6_NODE_472_length_1679_cov_6.666667	0	0	0	0	0.0647	0	0	0.0156	0	15.484	0	0	0	0	0	0	0	0	0	0	0	0	0	0	0.0639	0	0	0	0	0	0	0	0	0	0	0	0	0	0
BeeCelsaA6_NODE_474_length_1675_cov_3.750939	0	0	0	0	0	0	0	0	8.4787	8.5861	0	0	0	0	0	0	0	0	0	0	0	0	0	0	0	0	0	0	0	0	0	0	0	0	0	0	0	0	0
BeeCelsaA6_NODE_558_length_1538_cov_2.245038	0	0	0	0	0	0	0.5276	0	0	5.5828	0	0	0	0	0	0	0	0	0	0.0089	0	0.138	0.7265	0	0	0	0	0	0	0	0	0	0.0828	0	0	1.4391	0	0	0
BeeCelsaA6_NODE_561_length_1530_cov_4.125946	0	0	0	0	0.2116	0	0	0	2.1136	9.8015	0	0.0441	0	0	0	0	0	1.0074	0	0	0	0	0	0	0	0	0	0	0	0	0	0	0	0	0	0	0	0	0
BeeCelsaA6_NODE_573_length_1516_cov_7.332870	0	0	0	0	0.2759	0	0	0.4671	0.4909	11.6071	0	0	0	0	0	0	0	2.168	0	0	0	0	0	0	0	0	0	0	0	0	0	0	0	0	0	0	0	0	0
BeeCelsaA6_NODE_584_length_1498_cov_5.456721	0	0	0	0	0	0	0	0.5667	0.7783	12.02	0	0	0	0	0	0	0	1.7992	0	0	0	0	0	0	0	0	0	0	0	0	0	0	0	0	0	0	0	0	0
BeeCelsaA6_NODE_592_length_1487_cov_3.750355	0	0	0	0	0.5516	0	0	0	0	7.45	0	0	0	0	0	0	0	3.67	0	0	0	0	0	0	0	0	0	0	0	0	0	0	0	0	0	0.0882	0	0	0
BeeCelsaA6_NODE_633_length_1432_cov_59.343173	0	0	2.6414	0	17.9302	0	0	1.4354	21.555	102.432	0	0.7417	0	0	0	0	2.9084	319.078	0	0	0	0	0	1.5873	1.1152	0	0	0	0	25.7565	3.2906	0	0	0	0	1.8674	0	0	0
BeeCelsaA6_NODE_643_length_1419_cov_2.503726	0	0	0	0	0	0	0	0	0.5471	5.6456	0	0	0	0	0	0	0	0	0	0	0	0	0	0.102	0	0	0	0	0	0	0	0	0	0	0	0	0	0	0
BeeCelsaA6_NODE_697_length_1381_cov_5.477761	0	0	0	0	0.2878	0	0	0	0.314	13.2244	0	0.1131	0	0	0	0	0	2.0018	0	0	0	0	0	0	0	0	0	0	0	0	0	0	0	0	0	0.3249	0	0	0
BeeCelsaA6_NODE_711_length_1370_cov_2.259861	0	0	0	0	0	0	0	0	0.0246	5.8714	0	0	0	0	0	0	0	0	0	0	0	0	0	0	0	0	0	0	0	0	0	0	0	0	1.719	0.0639	0	0	0
BeeCelsaA6_NODE_717_length_1367_cov_2.710853	0	0	0	0	0	0	0	0	0	6.0758	0	0.1498	0	0	0	0	0	0	0	0	0	0	0	0	0	0	0	0	0	0	0	0	0	0	0	0	0	0	0
BeeCelsaA6_NODE_733_length_1345_cov_4.823344	0	0	0	0	0	0	0	0	0	12.2962	0	0	0	0	0	0	0	0	0	0	0	0	1.1179	0	0	0	0	0	0	0	0	0	0	0	0	1.3983	0	0	0
BeeCelsaA6_NODE_778_length_1302_cov_2.913469	0	0	0	0	0	0	0	0	0	7.191	0	0	0	0	0	0	0	0	0	0	0	0	0	0	0	0	0	0	0	0	0	0	0	0	0	0	0	0	0
BeeCelsaA6_NODE_821_length_1267_cov_2.057983	0	0	0	0	0	0	0	0.0286	1.535	4.8286	0	0	0	0	0	0	0.0059	0	0	0	0	0	0	0	0	0	0	0	0	0	0	0	0	0	0	0	0	0	0
BeeCelsaA6_NODE_823_length_1266_cov_3.223717	0	0	0.0197	0	0.4517	0	0	0	0.4329	7.7298	0	0	0	0	0	0	0	2.5365	0	0	0	0	0	0	0.0049	0	0	0	0	0	0	0	0	0	0	0	0	0	0
BeeCelsaA6_NODE_837_length_1254_cov_3.471538	0	0	0	0	0	0	0	0	4.0518	8.8108	0	0	0	0	0	0	0	0	0	0	0	0	0	0	0	0	0	0	0	0	0	0	0	0	0	0	0	0	0
BeeCelsaA6_NODE_839_length_1253_cov_2.880102	0	0	0	0	0	0	0	0.1316	0	5.5922	0	0	0	0	0	0	0	0	0	0	0	0	0	0.2712	0	0	0	0	0	0.2732	0	0	0	0	0	0.5155	0.1007	0	0
BeeCelsaA6_NODE_863_length_1230_cov_2.967910	0	0	0	0	0	0	0	0	5.0305	7.8445	0	0	0	0	0	0	0	0	0	0	0	0	0	0	0	0	0	0	0	0	0	0	0	0	0	0	0	0	0
BeeCelsaA6_NODE_884_length_1220_cov_3.283465	0	0	0	0	0	0	0	0	0	7.4201	0	0	0	0	0	0	0	0	0	0	0	0	0	0.5738	0	0	0	0	0	0	0	0	0	0	0	0.7941	0	0	0
BeeCelsaA6_NODE_890_length_1215_cov_6.340070	0	0	0	0	0.0802	0	0	0	0	12.6393	0	0.6372	0	0	0	0	0	0.9342	0	0	0	0	0	0	0.0411	0	0	0	0	0	0	0	0	0	0	0	0	0	0
BeeCelsaA6_NODE_891_length_1215_cov_4.644991	0	0	0	0	0	0	0	0	0	9.222	0.6053	0	0	0	0	0	0	0	0	0	0	0	0	2.2004	0	0	0	0	0	0	0	0	0	0	0	0.0216	0.296	0	0
BeeCelsaA6_NODE_961_length_1173_cov_6.682482	0	0	0	0	0	0	0	0	0	15.1928	0	0	0	0	0	0	0	0	0	0	0	0	0	0.6241	0	0	0	0	0	0	0	0	0	0	0	0.0288	0	0	0
BeeCelsaA6_NODE_1005_length_1142_cov_5.262911	0	0	0	0	0	0	0	0	0	13.4705	0.2637	0	0	0	0	0	0	0	0	0	0	0	0	0	0	0	0	0	0	0	0	0	0	0	0	0.0197	0	0	0
BeeCelsaA6_NODE_1023_length_1135_cov_4.482042	0	0	0	0	0	0	0	0	0	11.5864	0	0	0	0	0	0	0	0	0	0	0	0	0	0	0	0	0	0	0	0	0	0	0	0	0	0	0	0	0
BeeCelsaA6_NODE_1031_length_1132_cov_6.442654	0	0	0.2152	0	0.383	0	0	1.3477	6.7638	14.6137	0	0	0	0	0	0	0.7351	0.3808	0	0	0	0	0	0	0	0	0	0	0	6.0563	0	0	0	0	0	0	0	0	0
BeeCelsaA6_NODE_1035_length_1131_cov_2.452562	0	0	0.3569	0	0	0	0	0	1.8652	6.0696	0	0.5569	0	0	0	0	1.8895	0	0	0	0	0.0398	0.0144	0	0	0	0	0	0	2.5691	0	0	0	0	0	0.021	0	0	0
BeeCelsaA6_NODE_1049_length_1122_cov_9.973206	0	0	0	0	0.0223	0	0	0	0.0167	24.0768	0	0	0	0	0	0	0	0	0	0	0	0	0	0	0	0	0	0	0	0	0	0	0	0	0	0.1581	0	0	0
BeeCelsaA6_NODE_1182_length_1057_cov_6.870408	0	0	0	0	0	0	0	0	0	16.4203	0.889	0	0	0	0	0	0	0	0	0	0	0	0	12.0508	0	0	0	0	0	0	0	0	0	0	0	1.3188	0.4144	0	0
BeeCelsaA6_NODE_1192_length_1055_cov_4.901840	0	0	0	0	0	0	0	0.6284	1.0237	12.0982	0	0	0	0	0	0	0	0	0	0	0	0	0	0	0	0	0	0	0	0	0	0	0	0	0	0.1633	0	0	0
BeeCelsaA6_NODE_1213_length_1050_cov_1.525180	0	0	0	0	0	0	0	0	0	3.6786	0	0	0	0	0	0	0	0	0	0	0	0	0	0	0	0	0	0	0	0	0	0	0	0	0	0	0	0	0
BeeCelsaA6_NODE_1300_length_1014_cov_4.172892	0	0	0	0	0.5172	0	0	0.1724	0	9.234	0	0	0	0	0	0	0	0.5468	0	0	0	0	0	0.0727	0	0	0	0	0	0	0	0	0	0	0	0	0	0	0
BeeCelsaA6_NODE_1575_length_927_cov_5.276471	0	0	0	0	0	0	0	0	0	11.716	0	0	0	0	0	0	0	0	0	0	0	0	0	0	0.105	0	0	0	0	0	0	0	0	0	0	0	0	0	0
BeeCelsaA6_NODE_1627_length_909_cov_8.395433	0	0	0	0	0.1358	0	0	0.4678	1.9122	19.2853	0	0	0	0	0	0	0.4403	2.8587	0	0	0	0	0	0	0.679	0	0	0	0	0	0.107	0	0	0	0	0	0	0	0
BeeCelsaA6_NODE_1647_length_905_cov_3.196860	0	0	0	0	0	0	0	0	1.4041	7.9517	0	0.2138	0	0	0	0	0	1.3338	0	0	0	0	0	0	0	0	0	0	0	0	0	0	0	0	0	0	0	0	0
BeeCelsaA6_NODE_1677_length_895_cov_3.430318	0	0	0.5509	0	0	0	0	0	0.0837	8.1046	0	0	0	0	0	0	0	0	0	0	0	0.7671	0.516	0.1185	0	0	0	0	0	0	0	0	0	0	0	1.311	0.1158	0	0
BeeCelsaA6_NODE_1714_length_886_cov_5.244747	0	0	0	0	0	0	0	0	0	7.1845	0.3507	0	0	0	0	0	0	0	0	0	0	0	0	1.2493	0	0	0	0	0	0	0	0	0	0	0	0	0.0563	0	0
BeeCelsaA6_NODE_1760_length_876_cov_3.121402	0	0	0	0	0	0	0	0	0.198	8.2479	0	0	0	0	0	0	0	0	0	0	0	0	0	0	0	0	0	0	0	0	0	0	0	0	0.614	0	0	0	0
BeeCelsaA6_NODE_1832_length_860_cov_1.578544	0	0	0	0	0	0	0	0	0	3.4273	0	0	0	0	0	0	0	0	0	0	0	0	0	0.3605	0	0	0	0	0	0	0	0	0	0	0	0.2631	0	0	0
BeeCelsaA6_NODE_1838_length_858_cov_6.681178	0	0	0	0	0.641	0	0	0	1.2863	15.7602	0	0	0	0	0	0	0	2.5073	0	0	0	0	0	0	0.375	0	0	0	0	0	0.3997	0	0	0	0	0	0	0	0
BeeCelsaA6_NODE_1858_length_854_cov_3.846847	0	0	0	0	0	0	0	0	4.6199	10.5921	0	0	0	0	0	0	0	0	0	0	0	0	0	0	0	0	0	0	0	0	0	0	0	0	0	0	0	0	0
BeeCelsaA6_NODE_1940_length_839_cov_2.143045	0	0	0	0	0	0	0	0	0	4.5319	0	0	0	0	0	0	0	0	0	0	0	0	0	0.6092	0	0	0	0	0	0	0	0	0	0	0	0	0.1382	0	0
BeeCelsaA6_NODE_1956_length_835_cov_7.470976	0	0	0	0	1.5291	0	0	0.4843	4.13	17.7175	0	0.0239	0	0	0	0	0	2.7265	0	0	0	0.009	0.1435	0	0.0717	0	0	0	0	0	0.2182	0	0	0	0	0	0	0	0
BeeCelsaA6_NODE_1994_length_826_cov_3.715621	0	0	0	0	0	0	0	0	0	9.1994	0	0	0	0	0	0	0	2.6737	0	0	0	0	0	0	0	0	0	0	0	0	0	0	0	0	0	0.0302	0	0	0
BeeCelsaA6_NODE_2104_length_807_cov_5.038356	0	0	0.3029	0	0	0	0	0	0	7.7821	0	2.4513	0	0	0	0	0	0	0	0	0	0	0	0.2071	4.4096	0	0	0	0	0.204	0	0	0	0	0	0	0	0.5224	0
BeeCelsaA6_NODE_2114_length_806_cov_3.798354	0	0	0	0	0	0	0	0	0	8.3251	0	0	0	0	0	0	0	0	0	0	0	0	0	0	0	0	0	0	0	0	0	0	0	0	0	0	0	0	0
BeeCelsaA6_NODE_2115_length_806_cov_2.234568	0	0	0	0	0	0	0	0	0	5.2415	0	0	0	0	0	0	0	0	0	0	0	0	0	0	0	0	0	0	0	0	0	0	0	0	0	0	0	0	0
BeeCelsaA6_NODE_2460_length_753_cov_3.002959	0	0	0	0	0	0	0	0	0	6.7828	0.0929	0	0	0	0	0	0	0	0	0	0	0	0	0.738	0	0	0	0	0	0	0	0	0	0	0	0	0.1211	0	0
BeeCelsaA6_NODE_2470_length_751_cov_2.672107	0	0	0	0	0	0	0	0	0	6.3228	0	0	0	0	0	0	0	0	0	0	0	0	0	0.5691	0	0	0	0	0	0	0	0	0	0	0	0	0	0	0
BeeCelsaA6_NODE_2634_length_729_cov_2.610429	0	0	0	0	0	0	0	0	0.0889	6.2821	0	0	0	0	0	0	0	0	0	0	0	0	0	0	0	0	0	0	0	0	0	0	0	0	0	0	0	0	0
BeeCelsaA6_NODE_2706_length_718_cov_2.923557	0	0	0	0	0	0	0	0	0	6.5347	0	0	0	0	0	0	0	0	0	0	0	0	0	0	0	0	0	0	0	0	0	0	0	0	0	0	0	0	0
BeeCelsaA6_NODE_2866_length_698_cov_1.283414	0	0	0	0	0	0	0	0	0	3.1071	0	0	0	0	0	0	0	0	0	0	0	0	0	0	0	0	0	0	0	0	0	0	0	0	0	0	0	0	0
BeeCelsaA6_NODE_2946_length_687_cov_6.027869	0	0	0	0	1.4592	0	0	1.1742	1.2904	8.7985	0	0.2232	0	0	0	0	0	4.8512	0	0	0	0	0	0	0	0	0	0	0	0	0	0	0	0	0	0	0	0	0
BeeCelsaA6_NODE_2958_length_685_cov_2.690789	0	0	0	0	3.0364	0	0	0	0	5.3862	0	0.357	0	0	0	0	0	1.5974	0	0	0	0	0	0	1.6576	0	0	0	0	0	0	0	0	0	0	0	0	0	0
BeeCelsaA6_NODE_2993_length_680_cov_2.429519	0	0	0	0	0	0	0	0	0	5.5055	0	0	0	0	0	0	0	0	0	0	0	0	0	0	0	0	0	0	0	0	0	0	0	0	0	0	0	0	0
BeeCelsaA6_NODE_2997_length_680_cov_1.250415	0	0	0	0	0	0	0	0	0	2.8566	0	0	0	0	0	0	0	0	0	0	0	0	0.2335	0.4191	0	0	0	0	0	0	0	0	0	0	0	0	0	0	0
BeeCelsaA6_NODE_3042_length_675_cov_1.357860	0	0	0	0	0	0	0	0	0	2.8946	0	0	0	0	0	0	0	0	0	0	0	0	0	0.2366	0	0	0	0	0	0	0	0	0	0	0	0	0	0	0
BeeCelsaA6_NODE_3172_length_662_cov_3.047863	0	0	0	0	0	0	0	0	0	6.5604	0	0	0	0	0	0	0	0	0	0	0	0	0	0	0	0	0	0	0	0	0	0	0	0	0	0	0	0	0
BeeCelsaA6_NODE_3236_length_655_cov_2.693772	0	0	0	0	0	0	0	0	0	5.9886	0	0	0	0	0	0	0	0	0	0	0	0	0.2533	0.2552	0.2438	0	0	0	0	0	0	0	0	0	0	0	0	0	0
BeeCelsaA6_NODE_3265_length_653_cov_1.178819	0	0	0	0	0	0	0	0	0	3.522	0	0	0	0	0	0	0	0	0	0	0	0	0	0	0	0	0	0	0	0	0	0	0	0	0	0.2677	0	0	0
BeeCelsaA6_NODE_3287_length_651_cov_2.395470	0	0	0	0	0	0	0	0	0	5.4415	0	0	0	0	0	0	0	0	0	0	0	0	0	0	0	0	0	0	0	0	0	0	0	0	0	0	0	0	0
BeeCelsaA6_NODE_3397_length_641_cov_1.748227	0	0	0.2651	0	0	0	0	0	0.6823	3.7836	0	0	0	0	0	0	0	0	0	0	0	0	0	0	0	0	0	0	0	0	0	0	0	0	0	0	0	0	0
BeeCelsaA6_NODE_3483_length_633_cov_3.485612	0	0	0	0	0	0	0	0	0	7.5385	0.2623	0	0	0	0	0	0	0	0	0	0	0	0	3.6154	0	0	0	0	0	0	0	0	0	0	0	0	0	0	0
BeeCelsaA6_NODE_3520_length_630_cov_3.141049	0	0	0	0	0	0	0	0	0	6.7996	0	0.7123	0	0	0	0	0	0	0	0	0	0	0	0	1.3056	0	0	0	0	0	0	0	0	0	0	0	0	0.5337	0
BeeCelsaA6_NODE_3574_length_627_cov_2.156364	0	0	0	0	0	0	0	0	1.0477	4.5805	0	0.5606	0	0	0	0	0	0.1252	0	0	0	0	0	0	0.8986	0	0	0	0	0	0	0	0	0	0	0	0	0.2127	0
BeeCelsaA6_NODE_3602_length_624_cov_2.936015	0	0	0	0	0.182	0	0	0	1.9	7.312	0	0	0	0	0	0	0	1.422	0	0	0	0	0	0	0.54	0	0	0	0	0	0	0	0	0	0	0	0	0	0
BeeCelsaA6_NODE_3735_length_613_cov_3.742537	0	0	0	0	0	0	0	0	0	8.666	0	0	0	0	0	0	0	0	0	0	0	0	0	0	0.1202	0	0	0	0	0	0	0	0	0	0	0	0	0	0
BeeCelsaA6_NODE_3865_length_603_cov_1.596958	0	0	0	0	0	0	0	0	0	3.8489	0.2981	0	0	0	0	0	0	0	0	0	0	0	0	1.9503	0	0	0	0	0	0	0	0	0	0	0	0	0.3375	0	0
BeeCelsaA6_NODE_3919_length_599_cov_2.706897	0	0	0	0	0	0	0	0	0	6.3805	0	0	0	0	0	0	0	0	0	0	0	0	0	0	0	0	0	0	0	0	0	0	0	0	0	0	0	0	0
BeeCelsaA6_NODE_3921_length_599_cov_2.498084	0	0	0	0	0	0	0	0	0	5.5842	0	0	0	0	0	0	0	0	0	0	0	0	0	0	0	0	0	0	0	0	0	0	0	0	0	0	0	0	0
BeeCelsaA6_NODE_4038_length_590_cov_3.660819	0	0	0	0	0	5.0614	0	0	0	8.3347	0	0	0	0	0	0	0	0	0	0	0	0	0	0	0	0	0	0	0	0	0	0	0	0	0	0	0	0	0
BeeCelsaA6_NODE_4053_length_589_cov_4.851562	0	0	0	0	0	0	0	1.2241	2.0655	13.4123	0	0	0	0	0	0	0	0	0	0	0	0	0.2939	0.3763	0	0	0	0	0	0	0	0	0	0	0	0.1268	0	0	0
BeeCelsaA6_NODE_4182_length_581_cov_1.404762	0	0	0	0	0	0	0	0	0	2.8538	0	0	0	0	0	0	0	2.8774	0	0	0	0	0	0	0	0	0	0	0	0	0	0	0	0	0	0	0	0	0
BeeCelsaA6_NODE_4289_length_573_cov_2.608871	0	0	0.7647	0	5.8039	0	0	3.1895	72.1111	5.8431	0	2.6275	0	0	0	0	0.7647	115.17	0	0	0	0.793	0	0	0.5403	0	0	0	0	4.4749	0.5338	0	0	0	0	0.4161	0	0	0
BeeCelsaA6_NODE_4348_length_570_cov_1.310345	0	0	0	0	0	0	0	0	0	2.5461	0	0	0	0	0	0	0.3289	0	0	0	0	0	0	0	0	0	0	0	0	0	0	0	0	0	0	0	0	0	0
BeeCelsaA6_NODE_4357_length_569_cov_3.170732	0	0	0	0	0	0	0	0	0	7.9912	0	0	0	0	1.0066	0	0	0	0	0	0	0	0	0	0	0	0	0	0	0.7549	0	0	0	0	0	0	0	0	0
BeeCelsaA6_NODE_4459_length_563_cov_2.520576	0	0	0	0	0	0	0	0	0	5.6364	0	0	0	0	0	0	0	0	0	0	0	0	0	0.337	0	0	0	0	0	0	0	0	0	0	0	0	0	0	0
BeeCelsaA6_NODE_4621_length_552_cov_1.724211	0	0	0	0	0	0	0	0	0	3.5995	0	0	0	0	0	0	0	0	0	0	0	0	0	0.5317	0	0	0	0	0	0	0	0	0	0	0	0	0	0	0
BeeCelsaA6_NODE_4648_length_550_cov_3.856237	0	0	0.5068	0	0	0	0	0	0	9.0977	0	2.1364	0	0	0	0	0.2705	0	0	0	0	0	0	0.3341	0.9432	0	0	0	0	1.525	0	0	0	0	0	0.9614	0	0.9818	0
BeeCelsaA6_NODE_4669_length_549_cov_1.713983	0	0	0	0	0	0	0	0	0	3.7937	0	0	0	0	0	0	0	0	0	0	0	0	0	0	0	0	0	0	0	0	0	0	0	0	0	0.2109	0	0	0
BeeCelsaA6_NODE_4721_length_546_cov_3.633262	0	0	0	0	3.8904	0	0	0	0.1096	9.3927	0	1.4909	0	0	0	0	0.3607	0.1301	0	0	0	0	0.2945	0	2.6393	0	0	0	0	0.0822	0	0	0	0	0	0.0822	0	0.1142	0
BeeCelsaA6_NODE_4732_length_546_cov_1.545842	0	0	0	0	0.0685	1.2329	0.8676	0	0.879	8.5365	0	0	0	0	0.589	0	0	0.7055	0	1.8311	0	0	0.0731	0	0	0	0	0.0936	0	0	0	0	0	0	2.0434	0.0731	0	0	0
BeeCelsaA6_NODE_4867_length_539_cov_1.067100	0	0	0	0	0	0	0.642	0	0	2.4111	0	0	0	0	0	0	0	0	1.0577	0	0	0	0	0	0	0	0	0	0	0	0	0.164	0	0	0	0	0	0	0
BeeCelsaA6_NODE_4903_length_537_cov_1.330435	0	0	0	0	0	0	0	0	0	2.7726	0	0	0	0	0	0	0	0	0	0	0	0	0	0	0	0	0	0	0	0	0	0	0	0	0	0	0	0	0
BeeCelsaA6_NODE_4933_length_535_cov_2.829694	0	8.3963	0.345	0	0	0	0	1.289	0	6.2214	0	0	0	0	0	0	0	0	0	0	0	0	0	1.4545	0.9324	0	0	0	0	0	0	0	0	0	0	0	0	2.9883	0.8811
BeeCelsaA6_NODE_5214_length_522_cov_1.222472	0	0	0	0	0	0	0	0	0	2.8349	0	0	0	0	0	0	0	0	0	0	0	0	0	0	0	0	0	0	0	0	0	0	0	0	0	0	0	0	0
BeeCelsaA6_NODE_5344_length_516_cov_3.580866	0	0	0	0	0.372	0	0	0	0	6.3188	0	0	0	0	0	0	0	0.8092	0	0	0	0	0	0	0	0	0	0	0	0	0.2053	0	0	0	0	0	0	0	0
BeeCelsaA6_NODE_5480_length_510_cov_3.745958	0	0	1.1495	0	0	0	0	0	0	8.9338	0	1.0711	0	0	0	0	0.576	0	0	0	0	0	0	0	0	0	0	0	0	2.8064	0	0	0	0	0	0	0	0	0
BeeCelsaA6_NODE_5485_length_510_cov_2.752887	0	0	0	0	0	0	0	0	0	6.8627	0	0	0	0	0	0	0	0	0	0	0	0	0.402	0.6838	0	0	0	0	0	0	0	0	0	0	0	0	0	0	0
BeeCelsaA6_NODE_5522_length_509_cov_0.886574	0	10.7702	0	0	0	0	0	0	0	2.0611	0	0	0	0	0	0	0	0	0	0	0	0	0	0.6919	0.9438	0	0	0	0	0	0	0	0	0	0	0	0	2.6406	0.8778
BeeCelsaA6_NODE_5600_length_505_cov_4.672897	0	0	0	0	0	0	0	0	1.6444	10.4568	0	0	0	0	0	0	0	0	0	0	0	0	0	0.1877	0	0	0	0	0	0	0	0	0	0	0	0	0	0	0
BeeCelsaA6_NODE_5637_length_504_cov_3.538642	0	0	0	0	0	0	0	0	0	7.297	0	0	0	0	0	0	0	0	0	0	0	0	0	0	0	0	0	0	0	0	0	0	0	0	0	0	0	0	0
BeeCelsaA6_NODE_5639_length_504_cov_3.463700	0	19.1782	0	0	0	0	0	0	0	7.7995	0	0	0	0	0	0	0	0	0	0	0	0	0	0.0297	0	0.8787	0	0	0	0	0	0	0	0	0	0.198	0	2.8564	0.7921
BeeCelsaA7_NODE_1_length_6003_cov_47412.824840	0	0.0633	27.0697	0	0	0	0	0	0	0	7351.85	0	0	0	0	0	0	0	0	0	0	9.5265	0.025	5985.31	0	0	0	0	0	0.0187	0	0	0	0	0	0	0	0	0
BeeCelsaA7_NODE_16_length_2303_cov_4.432165	0	0	0	0	0	0.0695	0	0	1.3239	0.4525	11.1286	0	0	0	0	0	0	0	0	32.3424	52.7168	0	0	0	0	0	0	0	0	0	0	0	0	0.2469	2.2729	0	0	0	0
BeeCelsaA7_NODE_123_length_1202_cov_2.123556	0	0	0	0	0	0	0	0	0	0	4.7141	0	0	0	0	0	0	0	0	0	0	0	0	9.2089	0	0	0	0	0	0	0	0	0	0	0	0	1.4168	0	0
BeeCelsaA7_NODE_193_length_1020_cov_8.306469	0	0	0	0	0	0	0	0	0	0.1103	11.7096	0	0	0	0	0	0	0	0	0	0	0	0.5208	2.6998	0	0	0	0	0	0	0	0	0	0	0	0.2341	1.1581	0	0
BeeCelsaA7_NODE_198_length_1014_cov_8.905016	0	0	0	0	0	0	0	0	0	0	15.7155	0	0	0	0	0	0	0	0	0	0	0	0	3.8953	0	0	0	0	0	0	0	0	0	0	0	1.1539	6.0456	0	0
BeeCelsaA7_NODE_241_length_945_cov_2.561060	0	0	0	0	0	0	0	0	0	0	5.9789	0	0	0	0	0	0	0	0	0	0	0	0	2.4703	0	0	0	0	0	0	0	0	0	0	0	0.2206	0.7662	0	0
BeeCelsaA7_NODE_276_length_878_cov_3.985019	0	0	0	0	0	0	0	0	0	0.0341	9.5455	0	0	0	0	0	0	0	0	0	0	0	2.5114	7.5369	0	0	0	0	0	0	0	0	0	0	0	0.3523	0.0071	0	0
BeeCelsaA7_NODE_554_length_649_cov_2.882867	0	0	0	0	0	0	0	0	0	0	7.0326	0	0	0	0	0	0	0	0	0	0	0	0.3685	2.0845	0	0	0	0	0	0	0	0	0	0	0	0.2169	0	0	0
BeeCelsaA7_NODE_578_length_639_cov_1.653025	0	0	0	0	0	0	0	0	0	0	3.6842	0	0	0	0	0	0	0	0	0	0	0	0	0	0	0	0	0	0	0	0	0	0	0	0	0	0	0	0
BeeCelsaA7_NODE_876_length_531_cov_1.927313	0	0	0	0	0	0	0	0	0	0	3.8706	0	0	0	0	0	0	0	0	0	0	0	0	2.9388	0	0	0	0	0	0	0	0	0	0	0	0	1.9741	0	0
BeeCelsaA8_NODE_21_length_6153_cov_41728.620639	0	1.2586	0	0	0	0	1.1635	0	0	0	0	7651.85	0.0398	0	0.028	0	0.1375	0	0	0	0	0	0	0	8.9187	2157.66	0	0	0	0	0	0	5875.52	0	0	0	0	194.453	2.9232
BeeCelsaA8_NODE_22_length_5860_cov_8.468269	0	0	0	0	0	0	0	0	0.2359	0	0	19.8025	0	0	0	0	0	0	0	0	0.0832	0.0201	0	0	0	0	0	0	0	0	0	0	0	0.5437	10.0932	0	0	0	0
BeeCelsaA8_NODE_58_length_3611_cov_21.550934	0	3.1492	0	51.1779	0	0	0	2.37	33.9931	0	0	55.3344	0	0.0969	0	60.55	0	0	0	0	0	0.9052	0	0	127.856	0	0	0	19.0135	0	0	0	0	0	0	0	0	53.0201	0
BeeCelsaA8_NODE_70_length_3309_cov_13.753094	0	2.7082	0	26.4953	0	0	0	1.1669	5.7388	0	0	33.8569	0	0.0283	0	29.1593	0	0	0	0	0	0.0445	0	0	52.0355	0	0	0	7.7705	0	0	0	0	0	0	0	0	31.661	0
BeeCelsaA8_NODE_99_length_2712_cov_7.793548	0	0	0	0	0	0	0	0	0	0	0.6627	19.0419	0	0	0	0	0.1991	0	0	0	0	0	0	0	3.8811	0	0	0	0	0	0	0	0	0	0	0	0	2.5429	0
BeeCelsaA8_NODE_179_length_1934_cov_2.827679	0	0	1.4315	0	1.8592	0	0	1.2209	70.1143	11.9296	0	5.8818	0	0	0	0	3.531	3.4496	0	0	0	0.1802	0.3062	0	2.9296	0	0	0	0	13.4671	0.1815	0	0	0	0	0.0342	0	0.0484	0
BeeCelsaA8_NODE_332_length_1353_cov_2.528997	0	0	0	0	0	0	0	0	0	0	0	3.1394	0	0	0	0	0.3121	0	0	0	0	0	0	0	1.9991	0	0	0	0	0.0425	0	0	0	0	0	0	0	0.9806	0
BeeCelsaA8_NODE_340_length_1322_cov_1.715663	0	0.6541	0	0	0	2.844	0.2505	0	0	0	0	4.4565	0	0	0	0	0	0	0	0	0	0	0	0	1.9149	0	0	0	0.121	0.344	0	0	0	0	0	0	0	2.8592	0
BeeCelsaA8_NODE_365_length_1282_cov_7.117012	0	0	0	0	0	0	0	0	0	0	0	10.924	0	0	0	0	0.4006	0	0	0	0	0	0	0	12.5663	0	0	0	0	0.1871	0.0926	0	0	0	0	0	0	6.1111	0
BeeCelsaA8_NODE_494_length_1115_cov_3.845857	0	0	0	0	0	0	0	0	0	0	0.7783	9.7559	0	0	0	0	0.0728	0	0	0	0	0	0	0	1.8052	0	0	0	0	0	0	0	0	0	0	0	0	2.3841	0
BeeCelsaA8_NODE_499_length_1106_cov_3.900875	0	0	0	0	0	0	0	0	0	0	0	8.7077	0	0	0	0	0	0	0	0	0	0	0	0	0	0	0	0	0	0	0	0	0	0	0	0	0	0	0
BeeCelsaA8_NODE_520_length_1084_cov_2.051639	0	0	0	0	0	0	0	0	0	0	0	4.0392	0	0	0	0	0.1475	0	0	0	0	0	0	0	1.5161	0	0	0	0	0	0	0	0	0	0	0	0	5.5	0
BeeCelsaA8_NODE_522_length_1082_cov_2.127363	0	0	0	0	0	0	0	0	0	0.0855	0	4.746	0	0	0	0	0	0	0	0	0	0	0	0	5.6559	0	0	0	0	0.0277	0	0	0	0	0	0	0	0.4388	0
BeeCelsaA8_NODE_590_length_992_cov_2.880874	0	0	0	0	0	0	0	0	0	0	0	6.3048	0	0	0	0	0.0403	0	0	0	0	0	0.0806	0	0	0	0	0	0	0	0	0	0	0	0	0	0	0	0
BeeCelsaA8_NODE_599_length_987_cov_1.414286	0	0	0	0.7155	0	0	0	0	0	0	0	2.5841	0	0	0	0	0	0	0	0	0	0	0	0	1.5284	0	0	0	0	0	0	0	0	0	0	0	0	2.6688	0
BeeCelsaA8_NODE_692_length_928_cov_2.667450	0	0	0	0	0	0	0	0	0	0	0	6.7634	0	0	0.4301	0	0	0	0	0	0.3589	0	0	0	1.7177	0	0.7003	0	0	0	0	0	0	0	0	0	0	0.0712	0
BeeCelsaA8_NODE_694_length_927_cov_3.900000	0	0	0	0	0	0	0	0	0.0444	0.0552	0	9.4724	0	0	0	0	0	0	0	0	0	0	0	0	0.2719	0	0	0	0	0	0	0	0	0	0	0	0	0	0
BeeCelsaA8_NODE_709_length_919_cov_1.533254	0	0	0.5251	0	0	0	0	0	0.3324	0	0	3.5631	0	0	0	0	0	0	0	0	0	0	0	0	4.5834	0	0	0	0	0.6567	0	0	0	0	0	0	0	1.8562	0
BeeCelsaA8_NODE_746_length_894_cov_1.971848	0	0	0	0	0	0	0	0	0	0	0	5.1299	0	0	0	0	0	0	0	0	0	0	0	0	8.6201	0	0	0	0	0	0	0	0	0	0	0	0	9.9749	0
BeeCelsaA8_NODE_754_length_891_cov_2.164619	0	1.9734	0	0	0	0	0	0	1.1655	0	0	5.3198	0	0.1276	2.8247	0	0	0	0	0	0	0	0	0	6.3254	0	0	0.0898	0	0	0	0	0	0	0	0	0	0.2721	0
BeeCelsaA8_NODE_764_length_882_cov_2.069565	0	0	0	0	0	0	0	0	0	0	0	4.7025	0	0	0	0	0	0	0	0	0	0	0	0	0	0	0	0	0	0	0	0.1912	0	0	0	0	0	0	0
BeeCelsaA8_NODE_804_length_860_cov_1.946360	0	0	0	0	0	0	0	0	0	0	0	4.189	0	0	0	0	0	0	0	0	0	0	0	0	0.2863	0	0	0	0	0	0	0	0	0	0	0	0	0	0
BeeCelsaA8_NODE_838_length_845_cov_4.304688	0	0	0.0635	0	0	0	0	0	0	0	0	7.4313	0	0	0	0	0	0	0	0	0	0	0	0	12.6041	0	0	0	0	0.9601	0.0502	0	0	0	0	0	0	10.9527	0
BeeCelsaA8_NODE_848_length_840_cov_1.686763	0	0	0	0	0	0	0	0	0	0	0	3.6548	0	0	0	0	0	0	0	0	0	0	0	0	0	0	0	0	0	0	0	0	0	0	0	0	0	0	0
BeeCelsaA8_NODE_890_length_827_cov_2.664000	0	0	0	0	0	0	0	0	0	0	0	6.9578	0	0	0	0	0	0	0	0	0	0	0	0	1.0317	0	0	0	0	0	0	0	0	0	0	0	0	0.8884	0
BeeCelsaA8_NODE_942_length_801_cov_1.726519	0	0	0	0	0	0	0	0	0	0	0	4.5803	0	0	0	0	0	0	0	0	0	0	0	0	0	0	0	0	0	0	0	0	0	0	0	0	0	0	0
BeeCelsaA8_NODE_977_length_783_cov_3.569405	0.0112	0	0	2.0319	0	0	0	0.2887	0	0	0	7.7416	0	0	0	2.0558	0	0	0	0	0	0	0	0	9.0159	0	0	0	0.1802	0	0	0	0	0	0	0	0	13.4163	0
BeeCelsaA8_NODE_1141_length_727_cov_3.863077	0	0	0	0	0	0	0	0	0	0.0943	0	9.7804	0	0	0	0	0	0	0	0	0	0	0	0	1.8199	0	0	0	0	0	0	0	0	0	0	0	0	0.2041	0
BeeCelsaA8_NODE_1223_length_701_cov_1.809295	0	0	0	0	0	0	0	0	0	0	0	4.123	0	0	0	0	0	0	0	0	0	0	0	0	2.0713	0	0	0	0	0	0	0	0	0	0	0	0	1.6649	0
BeeCelsaA8_NODE_1245_length_693_cov_2.951299	0	0	0	0	0	0	0	0	0	0	0	6.6649	0	0	0	0	0	0	0	0	0	0	0	0	0	0	0	0	0	0	0	0	0	0	0	0	0	0	0
BeeCelsaA8_NODE_1318_length_677_cov_1.123333	0	0	0	0	0	0	0	0	0	0	0	2.4696	0	0	0	0	0.2339	0	0	0	0	0	0	0	1.4715	0	0	0	0	0	0	0	0	0	0	0	0	0.2762	0
BeeCelsaA8_NODE_1600_length_620_cov_2.561694	0	0	0	0	0	0	0	0	0	0	0	5.4698	0	0	0	0	0	0	0	0	0	0	0	0	0	0	0	0	0	0	0	0	0	0	0	0	0	0	0
BeeCelsaA8_NODE_1646_length_612_cov_1.076636	0	0	0	0	0	0	0	0	0	0	0	2.7143	0	0	0	0	0	1.8306	0	0	0	0	0	0	0	0	0	0	0	0	0	0	0	0	0	0	0	0	0
BeeCelsaA8_NODE_1692_length_606_cov_1.412098	0	0	0	0	0	0	0	0	0	0	0	3.0617	0	0	0	0	0	0	0	0	0	0	0	0	1.3416	0	0	0	0	0	0	0	0	0	0	0	0	0.107	0
BeeCelsaA8_NODE_1825_length_585_cov_3.633858	0	0	0	0	0	0	0	0	0	0	0	8.4883	0	0	0	0	0	0	0	0	0	0	0	0	5.7505	0	0	0	0	0	0	0	0	0	0	0	0	5.9787	0
BeeCelsaA8_NODE_2024_length_559_cov_1.653527	0	0	0.2584	0	0	0	0	0	0	0.3163	0	4.5746	0	0	0	0	0.2071	0	0	0	0	0	0	0	0.1693	0	0	0	0	0	0	0	0	0	0	0	0	0	0
BeeCelsaA8_NODE_2194_length_542_cov_2.460215	0	0	0	0	0	0	0	0	0	0	0	5.4032	0	0	0	0	0	0	0	0	0	0	0	0	0	0	0	0	0	0	0	0	0	0	0	0	0	0	0
BeeCelsaA8_NODE_2212_length_541_cov_1.045259	0	0	0	0	0	0	0	0	0	0	0	2.2587	0	0	0	0	0.1755	0	0	0	0	0	0	0	0	0	0	0	0	0	0	0	0	0	0	0	0	0	0
BeeCelsaA8_NODE_2306_length_532_cov_1.720879	0	0	0	0	0	0	0	0	0	0	0	3.4343	0	0	0	0	0.6479	0	0	0	0	0	0	0	0	0	0	0	0	0.3498	0	0	0	0	0	0	0	0	0
BeeCelsaA8_NODE_2322_length_531_cov_0.942731	0	0	0	0	0	0	0	0	0	0	0	2.4471	0	0	0	0	0	0.3224	0	0	0	0	0	0	0	0	0	0	0	0	0	0	0	0	0	0	0	0	0
BeeCelsaA8_NODE_2374_length_524_cov_1.964206	0	0	0	0	0	0	0	0	0	0	0	4.3214	0	0	0	0	0	0	0	0	0	0	0	0	0	0	0	0	0	0	0	0	0	0	0	0	0	0	0
BeeCelsaA8_NODE_2476_length_515_cov_1.671233	0	0	0	0	0	0	0	0	0	0	0	4.1937	0	0	0	0	0	0	0	0	0	0	0	0	2.0339	0	0	0	0	0	0	0	0	0	0	0	0	0.2252	0
BeeCelsaA8_NODE_2625_length_502_cov_1.903529	0	1.3159	0	0	0	0	0	0	0	0	0	4.6716	0	0	0.7687	0	0	0	0	0	0	0	0	0	2.7413	0	0	0	0	0	0	0	0	0	0	0	0	1.4577	0
BeeCelsaA9_NODE_14_length_9832_cov_2616.536545	0	0	0	1.5976	0	0	0	0	0	0	0	1.0685	2484.14	0	0	16.3763	0	0	0	0	0	0	0	0	0.3529	0.5847	0	0	917.801	0	0	0	0	0	0	0	0	50.4166	2000.26
BeeCelsaB10_NODE_1_length_117226_cov_93.660791	0	7.617	0	0	0	0	0	0	0	0	0	0	0	180.728	0	0	0	0	6.6752	0	0	0	6.9213	0	0	0	0.0419	0	0	0	0	0	2.4955	0.9393	0	0	0	0	0.384
BeeCelsaB10_NODE_33_length_2857_cov_14.804317	51.2121	5608.38	0	11.9327	0	0	0	0	0	0	0.0568	0	0	35.899	3525.75	8.5098	0.0201	0	0	0	0	0	0	0	0	0	79.3647	703.984	4.2247	0	0	0.4766	0	0	0	0	0	0	0
BeeCelsaB10_NODE_52_length_2428_cov_443.016163	80.9043	1328.89	0.1451	194.796	0.0216	0	0	0	2.9866	0	0	0	0	1146.47	313.559	71.1662	0	0	0	0	0	0	0	0	0	0	381.643	208.848	89.9501	4.7917	0	0	0	0	0	0	0	0	0
BeeCelsaB10_NODE_67_length_2245_cov_348.676199	55.4719	393.798	0	86.3801	0	0	0	0	0	0	0	0	0	858.998	158.283	53.5142	0	0	0	0	0	0	0	0	0	0	337.916	98.2972	44.7251	1.4658	0	0	0	0	0	0	0	0	0
BeeCelsaB10_NODE_128_length_1779_cov_430.314924	92.8463	377.64	0.0393	39.4021	0	0	0	0	1.4814	0	0	0	0	1140.63	269.666	16.7747	0	0.2814	0	0	0	0	0	0	0	0	505.413	140.011	14.807	1.1067	0	0.0589	0	0.0575	0	0	0	0	0
BeeCelsaB10_NODE_144_length_1712_cov_397.114985	95.2971	506.529	0	37.5584	0	0	0	0.1328	0.062	0	0	0	0	1110.29	313.99	10.362	0	0	0	0	0	0	0	0	0	0	626.457	232.099	20.8701	0.0095	0	0	0	0	0	0	0	0	0
BeeCelsaB10_NODE_237_length_1461_cov_19.089595	88.2729	7714.67	0	40.4448	0	0	0	0.3234	0	0	0	0.0436	0	102.83	7085.32	26.089	0	0	0.1403	0	0	0	0	0	0.1942	0	90.9085	6830.35	15.9615	0.018	0	3.8725	0	0	0	0	0	0	0
BeeCelsaB10_NODE_335_length_1273_cov_8.204849	0.2797	1.0775	0	0	0	0	0	0	0	0	0	0	0	21.0177	7.1698	0	0	0	0	0	0	0	0	0	0	0	1.7488	4.842	0.8754	0	0	0	0	0	0	0	0	0	0
BeeCelsaB10_NODE_364_length_1239_cov_10.716007	0	48.0534	0	0.005	0	0	0	0	0.145	0	0	0	0	26.4038	1.8107	1.2739	0	0.9074	0	0	0	0.2508	0	0	0	0	11.0735	58.8812	0.0997	0	0	0	0	0	0	0	0	0.4703	0
BeeCelsaB10_NODE_394_length_1193_cov_2.586918	0.1204	0.8901	0	0	0	0	0	0	0	0	0	0	0	6.4859	2.312	0	0	0	0	0	0	0	0	0	0	0	0.1759	0.5173	0	0	0	0	0	0	0	0	0	0	0
BeeCelsaB10_NODE_456_length_1114_cov_5.838959	0	40.5101	0	1.3565	0	0	0	0	0	0	0	0.0112	0	14.3711	1.5213	1.4675	0	0	0	0	0	0	0	0	0	0	10.88	44.3027	0	0	0	0	0	0	0	0	0	0.0359	0
BeeCelsaB10_NODE_718_length_913_cov_1.105263	0	0	0	0	0	0	0	0	0	0	0	0	0	2.1313	0	0	0	0	0	0	0	0	0	0	0	0	1.6375	0	0	0	0	0	0	0	0	0	0	0	0
BeeCelsaB10_NODE_786_length_880_cov_1.709838	0	1.0043	0	0	0	0	0	0	0	0	0	0	0	5.0057	0.5057	0	0	0	0	0	0	0	0	0	0	0	0.0298	0	0	0	0	0	0	0	0	0	0	0	0
BeeCelsaB10_NODE_1547_length_644_cov_1.264550	0	0	0	0	0	0	0	0	0	0	0	0	0	2.7655	0	0	0	0	0	0	0	0	0	0	0	0	0	0	0	0	0	0	0	0	0	0	0	0	0
BeeCelsaB10_NODE_1849_length_597_cov_1.532692	0	1.1795	0	0	0	0	0	0	0	0	0	0	0	3.4342	1.6618	0	0	0	0	0	0	0	0	0	0	0	1.1545	2.3069	0	0	0	0	0	0	0	0	0	0	0
BeeCelsaB10_NODE_2225_length_545_cov_1.311966	0	0.4668	0	0	0	0	0	0	0	0	0	0	0	3.4279	0.0801	0	0	0	0	0	0	0	0	0	0	0	0.1762	0	0	0	0	0	0	0	0	0	0	0	0
BeeCelsaB10_NODE_2321_length_533_cov_117.230263	330.904	1025.64	0	2.9016	0	0	0	0	0	0	0	0	0	552.761	5545.86	23.9789	0	0	1.1077	0	0	0	0	0	0.4426	0.1756	42.8689	6440.68	72.6932	1.1405	0	0.0773	0	0	0	0	0	0	0
BeeCelsaB10_NODE_2523_length_514_cov_2.052632	0	0	0	0	0	0	0	0	0	0	0	0	0	5.6408	0	0	0	0	0	0	0	0	0	0	0	0	4.5073	0.3883	0	0	0	0	0	0	0	0	0	0	0
BeeCelsaB10_NODE_2654_length_503_cov_1.241784	0	1.6352	0	0	0	0	0	0	0	0	0	0	0	3.1117	0.8362	0	0	0	0	0	0	0	0	0	0	0	0.4938	0	0	0	0	0	0	0	0	0	0	0	0
BeeCelsaB11_NODE_2_length_17424_cov_72.566669	0	1.4904	0	0.1352	0	0	0	0	0	0	0	4.4605	0	0	187.649	0	0	137.371	0	0	0	0	0	2.7882	3.7548	0	0	0.4402	5.2923	0	1.2618	0	0	0.0968	0.6574	0	0	0.3389	0
BeeCelsaB11_NODE_12_length_5114_cov_9.892793	0	18.0301	0	0	0	16.5281	0.2554	0	0	0	0	0	0	0	22.8619	0	0	0.15	3.327	2.7129	0	0	0	0	0	0	0	0	0	0	0	0.151	4.2258	0	0	0	0	0	0
BeeCelsaB11_NODE_22_length_3699_cov_5.114854	0	14.5458	0	0	0	4.846	0	0	0	0	0.0415	0	0	0	13.8808	0	0	0	2.4056	1.0956	0	0	0	0	0	0	0	0	0	0	0	0	0.1753	0	0	0	0	0	0
BeeCelsaB11_NODE_24_length_3494_cov_151.724905	10.2715	360.813	0	0.0705	0	0	0	0	0	0	0	0	0	0.7089	361.465	0.0651	0	0	0	0	0	0	0	0	0	0	74.1592	322.013	0	0	0	0	0	0	0	0	0	0	0
BeeCelsaB11_NODE_31_length_3005_cov_472.632855	70.7019	5789.59	0	14.8428	0	0	0	0	0	0	0.022	0	0	36.6399	3121.11	7.7647	0	0	0	0	0	0	0	0	0	0	63.18	547.585	3.3913	0	0	0.3705	0	0	0	0	0	0	0
BeeCelsaB11_NODE_62_length_1923_cov_13.995125	0.0695	32.9578	0	0	0	0	0.1046	0	0	0	0	0	0	3.4808	27.5283	0	0	0	0	0	0	0	0	0	0	0	0.9071	3.0292	0	0	0	0	0	0	0.4984	0	0	0	0
BeeCelsaB11_NODE_68_length_1881_cov_293.477827	199.521	327.111	0	18.9708	0	0	0	0.0917	0.4924	0	0	0	0	1579.46	618.848	37.4771	0	0	0	0	0	0	0	0	0	0	303.657	212.653	9.996	0	0	0	0	0	0	0	0	0	0
BeeCelsaB11_NODE_87_length_1709_cov_5.492034	0	0.1329	0	0	0	0	0	0	0	0	0	0	0	0	12.5668	0	0	0	0	0	0	0	0	0	0	0	8.1855	5.1066	0	0	0	0	0	0	0	0	0	0	0
BeeCelsaB11_NODE_88_length_1704_cov_4.165335	0	0	0	0	0	0	0	0	0	0	0	0	0	0.0499	11.673	0	0	0	0	0	0	0	0	0	0	0	8.6657	6.8328	0	0	0	0	0	0	0	0	0	0	0
BeeCelsaB11_NODE_102_length_1633_cov_17.711440	0	0	3.1584	0	0	0	0.8936	0	6.5922	0	0	0	6.3688	0	52.5471	0	2588.39	0	0	2.5715	0	0	0	0	0	277.161	0	0	0	3961.75	0	0	7.3122	0	0	0	0	0	5.6702
BeeCelsaB11_NODE_146_length_1326_cov_2.799840	0	0	0	0	0	0	0	0	0	0	0	0	0	0.6874	7.3409	0	0	0	0	0	0	0	0	0	0	0	0	0	0	0	0	0	0	0	0	0	0	0	0
BeeCelsaB11_NODE_152_length_1297_cov_12.228689	0.2551	39.7979	0	0.0029	0.0029	0	0	0	0.0067	0.1049	0	0.0106	0	7.1781	29.6035	0	0	0.9432	0	0.0048	0.2358	0	0	0.3436	0	0	1.3619	2.512	0.0019	0	0	0	0	0	1.3619	0	0	0	0
BeeCelsaB11_NODE_179_length_1170_cov_2.389753	0	0.4915	0	0	0	0	0	0	0	0	0	0	0	0.094	6.4733	0	0	0	0	0	0	0	0	0	0	0	7.8483	4.2607	0	0	0	0	0	0	0	0	0	0	0
BeeCelsaB11_NODE_185_length_1159_cov_2.114603	0.9795	1.6846	0	0	0	0	0	0	0	0	0	0	0	4.1485	4.8375	0	0	0	0	0	0	0	0	0	0	0	3.5285	0	0	0	0	0	0	0	0	0	0	0	0
BeeCelsaB11_NODE_238_length_1050_cov_1.339157	0	0	0	0	0	0	0	0	0	0	0	0	0	0	3.044	0	0	0	0	0	0	0	0	0	0	0	0	0	0	0	0	0	0	0	0	0	0	0	0
BeeCelsaB11_NODE_325_length_897_cov_1.763415	0	0	0	2.0946	0	0	0	0	0	0	0	0	0	0	4.0403	0	0	0	0	0	0	0	0	0	0	0	0.1196	0	0	0	0	0	0	0	0	0	0	0	0
BeeCelsaB11_NODE_505_length_733_cov_2.510671	0	0	0	0	0	0	0	0	0	0	0	0	0	0	6.7138	0	0	0	0	0	0	0	0	0	0	0	0	0	0	0	0	0	0	0	0	0	0	0	0
BeeCelsaB11_NODE_506_length_733_cov_2.083841	0	0	0	0.4923	0	0	0	0	0	0	0	0	0	0	4.7087	0	0	0	0	0	0	0	0	0	0	0	0	0	0	0	0	0	0	0	0	0	0	0	0
BeeCelsaB11_NODE_534_length_715_cov_1.349530	0	4.5358	0	0	0	0	0	0	0	0	0	0	0	0	3.0803	0	0	0	0	0	0	0	0	0	0	0	0	0	0	0	0	0	0	0	0	0	0	0	0
BeeCelsaB11_NODE_618_length_671_cov_597.225589	237.279	6435.41	0.1061	6.365	0	0	0	0	0.5028	0	0	0.3631	0	531.628	4817.85	3.3966	0	0	0	0	0	8.3352	0	0	1.054	0	146.497	1855.88	36.3538	0	0.2421	1.473	0.1229	0	0	0	0	0	0
BeeCelsaB11_NODE_674_length_647_cov_476.335088	434.301	5867.86	0	27.3757	0.341	0	0	0	0.2177	0	0.4143	0.921	0	1150.54	4699.34	9.9287	0	0	0	0	0	11.0829	0	0	0.7187	0.0173	336.514	3442.76	308.414	0	0	1.9499	0.0597	0	0	0	0	0.3141	0
BeeCelsaB11_NODE_733_length_626_cov_1.307832	0	1.4024	0	0	0	0	0	0	0	0	0	0	0	2.6873	2.6375	0	0	0	0	0	0	0	0	0	0	0	0.2908	0	0	0	0	0	0	0	0	0	0	0	0
BeeCelsaB11_NODE_802_length_607_cov_1.279245	0	0	0	0	0	0	0	0	0	0	0	0	0	0	3.0287	0	0	0	0	0	0	0	0	0	0	0	0	0	0	0	0	0	0	0	0	0	0	0	0
BeeCelsaB11_NODE_875_length_592_cov_2.093204	0	0	0	0	0	0	0	0	0	0	0	0	0	0	4.962	0	0	0.3038	0	0	0	0	0	0	0	0	0	0	0	0	0	0	0	0	0	0	0	0	0
BeeCelsaB11_NODE_905_length_587_cov_1.090196	0	1.0276	0	0	0	0	0	1.3843	0.8556	0	0	0.9406	0	0	2.9936	0	0	0	0	0	0	0	0	0	3.0637	0	0	0	0	0	0	0	0	0	0	0	0	0	0
BeeCelsaB11_NODE_1115_length_551_cov_0.852321	0	0	0	0	0	0	0	0	0	0	0	0	0	0	2.1134	0.3447	0	0	0	0	0	0	0	0	0	0	2.1474	0.4444	0.873	0	0	0	0	0	0	0	0	4.5079	0
BeeCelsaB11_NODE_1316_length_521_cov_0.826577	0	0	0	0	0	0	0	0	0	0	0	0	0	0	4.6355	0	0	0	0	0	0	0	0	0	0	0	0	2.3933	0	0	0	0	0	0	0	0	0	0	0
BeeCelsaB11_NODE_1360_length_515_cov_2.045662	0	0	0	0	0	0	0	0	0	0	0	0	0	1.2954	6.2373	0	0	0	0	0	0	0	0	0	0	0	0.908	0	0	0	0	0	0	0	0	0	0	0	0
BeeCelsaB12_NODE_2_length_10202_cov_21151.462815	1.8899	3932.84	30.31	7566.67	0.7283	0.7493	0	1.4935	3.8135	3.234	0.0426	5.7655	1877.36	10.0791	733.064	7286.4	1603.25	0.1545	1.4172	0.8538	3.0349	0.0149	0.0679	0	3.74	1.5674	27.8389	37.1045	5107.62	3321.94	0	0.6409	0.6656	0.643	3.8814	1.068	0.2213	6.6437	530.421
BeeCelsaB12_NODE_9_length_3415_cov_10.889155	0	0	0	37.9433	0	0	0	0	0	0	0	0.2108	0	0	0	27.4673	0	0	0	0	0	0	0	0	0.1423	0	0	0	12.1068	0	0	0	0	0	0	0	0	0.3531	0
BeeCelsaB12_NODE_12_length_3213_cov_6.805485	0	0	0	0	0	0	0	0	0	0	0	0	0	0	0	18.5088	0	0	0	0	0	0	0	0	0	0	0	0	1.9658	0	0	0	0	0	0	0	0	0	0
BeeCelsaB12_NODE_14_length_3111_cov_14.873434	0	0	0	52.1531	0	0	0	0	0	0	0	0.1181	0	0	0	39.0225	0	0	0	0	0	0	0	0	0.507	0	0	0	20.8208	0	0	0	0	0	0	0	0	0.3684	0
BeeCelsaB12_NODE_19_length_2263_cov_7.388838	0	0	0	0	0	0	0	0	0	0	0	0	0	0	0	19.4257	0	0	0	0	0	0	0	0	0	0	0	0	2.4931	0	0	0	0	0	0	0	0	0	0
BeeCelsaB12_NODE_25_length_1889_cov_4.019868	0	0	0	0.4494	0	0	0	0	0	0	0	0	0	0	0	11.462	0	0	0	0	0	0	0	0	0	0	0	0	0	0	0	0	0	0	0	0	0	0	0
BeeCelsaB12_NODE_28_length_1855_cov_2.313273	0	0	0	1.8976	0	0	0	0	0	0	0	0	0	0	0	5.7785	0	0	0	0	0	0	0	0	0	0	0	0	1.404	0	0	0	0	0	0	0	0	0	0
BeeCelsaB12_NODE_52_length_1280_cov_10.622610	0.0156	0.3887	0	24.5264	0.0654	0.0195	0	0.249	0.0039	0	0	1.0557	0	1.2725	1.0791	28.5127	0	0	0.4795	0	0	0	0	0.0117	0.7529	0.0381	1.999	0	12.9141	3.335	0	0	0	0	0	0	0	1.3223	0
BeeCelsaB12_NODE_75_length_968_cov_6.579125	0	0	0	11.3144	0	0	0	0	0	0	0	0	0	0	0	13.9626	0	0	0	0	0	0	0	0	0	0	0	0	14.7126	0	0	0	0	0	0	0	0	0	0
BeeCelsaB12_NODE_88_length_904_cov_1.781137	0	0	0	0	0	0	0	0	0	0	0	0	0	0	0	4.6188	0	0	0	0	0	0	0	0	0	0	0	0	0	0	0	0	0	0	0	0	0	0	0
BeeCelsaB12_NODE_106_length_782_cov_4.964539	218.605	6168.11	0	22.2077	0.131	0	0	0	0	0	0	0.7268	0	590.011	4284.91	10.6773	0.1693	0	0	0	0	10.4169	0	0	0.1565	0	106.003	1049.12	55.4361	0.1661	0	1.5591	0	0	0	0	0	0	0
BeeCelsaB12_NODE_124_length_722_cov_1.755039	0	0	0	0	0	0	0	0	0	0	0	0	0	0	0	3.8547	0	0	0	0	0	0	0	0	0	0	0	0	0	0	0	0	0	0	0	0	0	0	0
BeeCelsaB12_NODE_134_length_696_cov_2.214863	0	0	0	0	0	0	0	0	0	0	0	0	0	0	0.3477	4.9247	0	0	0	0	0	0	0	0	0	0	0	0	0.6362	0	0	0	0	0	0	0	0	0	0
BeeCelsaB12_NODE_137_length_690_cov_1.551387	0	0	0	0	0	0	0	0	0	0	0	0	0	0	0	4.6069	0	0	0	0	0	0	0	0	0	0	0	0	0.6286	0	0	0	0	0	0	0	0	0	0
BeeCelsaB12_NODE_155_length_649_cov_1.681818	0	0	0	0.6641	0.5413	0	0	0	0	0	0	0	0	0	0	2.6603	0	0.7447	0	0	0	0	0	0	0	0	0	2.4453	0	0	0	0	0	0	0	0	0	0	0
BeeCelsaB12_NODE_159_length_629_cov_2.382246	0	0	0	1.1208	0	0	0	0	2.1307	0	0	0.198	0	0	0	5.4337	0	0	0	0	0	0	0	0	4.303	0	0	0	0.2772	0	0	0	0	0	0	0	0	4.5604	0
BeeCelsaB12_NODE_160_length_628_cov_1.047187	0	0	0	0.6746	0	0	0	0	0	0	0	0	0	0	0	2.1925	0	0	0	0	0	0	0	0	0	0	0	0	0	0	0	0	0	0	0	0	0	0	0
BeeCelsaB12_NODE_230_length_511_cov_2.255760	0	0	0	1.2689	0	0	0	0	0	0	0	0	0	0	0	4.7262	0	0	0	0	0	0	0	0	0	0	0	0	0.1296	0	0	0	0	0	0	0	0	0	0
BeeCelsaB13_NODE_33_length_2318_cov_1031.519411	0	0	4.8265	0	0	0	0.3658	0	7.7678	0	0	0	15.4192	0	32.3939	0	2450.15	0	0	1.5587	0	0	0	0	0	235.077	0	0	0	4398.81	0	0	10.8163	0	0	0	0	0	4.4553
BeeCelsaB13_NODE_43_length_2053_cov_273.509615	0	0	0.6811	0	0	0	0.2952	0	2.2581	0	0	0	3.9026	0	22.4382	0	560.344	0	0	0.6908	0	0	0	0	0	166.22	0	0	0	1142.51	0	0	4.4498	0	0	0	0	0	2.9501
BeeCelsaB13_NODE_58_length_1907_cov_5.303279	0	0	1.1054	0	0	0	0	0	0	0	0	0	0	0	0	0	12.15	0	0	0	0	0	0	0	0	0	0	0	0	0.2561	0	0	0	0	0	0	0	0	0
BeeCelsaB13_NODE_89_length_1633_cov_2.050129	0	0	0.1744	0	1.4767	0	0	0.2379	32.1033	1.6282	0	0.065	0	0	0	0	2.6419	20.6373	0	0	0	0.1477	0.1033	0	0.5004	0	0	0	0	5.2969	2.469	0	0	0	0	0	0	0	0
BeeCelsaB13_NODE_100_length_1533_cov_4.189560	0	0.1353	0	0	0	0	0	0	0	0	0	0.088	0	0	0	0	10.7726	0	0	0	0	0	0	0	0	0	0	0	0	0	0	0	0	0	0	0	0	0	0
BeeCelsaB13_NODE_103_length_1514_cov_5.255393	0	0	0.6485	0	0	0	0	0	0	0	0	0.1716	0	0	0	0	12.4059	0	0	0	0	0	0	0	0	0	0	0	0	1.5701	0	0	0	0	0	0	0	0	0
BeeCelsaB13_NODE_104_length_1513_cov_4.799443	0	0	0.1486	0	0	0	0	0	0	0	0	0	0	0	0	0	11.3765	0	0	0	0	0	0	0	0	0	0	0	0	1.815	0	0	0	0	0	0	0	0	0
BeeCelsaB13_NODE_113_length_1469_cov_9.980603	0	0	9.4477	0	0	0	0	0	0	0	0	0	0	0	0	0	23.7876	0	0	0	0	0	0	0	0	0	0	0	0	13.4427	0	0	0	0	0	0	0	0	0
BeeCelsaB13_NODE_129_length_1403_cov_6.337104	0	0	0.8103	0	0	0	0	0	0	0	0	1.3037	0	0	0	0	12.7694	0	0	0	0	0	0	0	0	0	0	0	0	3.5744	0	0	0	0	0	0	0	0	0
BeeCelsaB13_NODE_156_length_1311_cov_8.127229	0	0	0.5844	0	0	0	0	0	0	0	0	0.8608	0	0	0	0	18.5691	0	0	0	0	0	0	0	0	0	0	0	0	1.4814	0	0	0	0	0	0	0	0	0
BeeCelsaB13_NODE_215_length_1150_cov_3.208760	0	0	0	0	0	0	0	0	0	0	0	0	0	0	0	0	8.5739	0	0	0	0	0	0	0	0	0	0	0	0	0	0	0	0	0	0	0	0	0	0
BeeCelsaB13_NODE_245_length_1086_cov_2.791873	0	0	0.677	0	0	0	0	1.7391	60.9276	8.2264	0	0	0	0	0	0	4.7402	0	0	0	0	0.177	0.1057	0	1.9977	0	0	0	0	3.9943	0	0	0	0	0	0.0092	0	0.0517	0
BeeCelsaB13_NODE_279_length_1015_cov_323.504264	0	0	0	0	0	0	0	0	0	0	0	0	9.2337	0	14.8327	0	726.107	0	0	0.2079	0	0	0	0	0	144.951	0	0	0	631.743	0	0	0.6212	0	0	0	0	0	2.8942
BeeCelsaB13_NODE_287_length_1010_cov_2.549839	0	0	0.1733	0	0	0	0	0	0	0	0	0.2525	0	0	0	0	4.979	0.0285	0	0	0	0	0	0	0	0	0	0	0	0	0	0	0	0	0	0	0	0	0
BeeCelsaB13_NODE_302_length_997_cov_4.478261	0	0	1.8899	0	0.0213	0	0	0	0.3404	0	0	0.612	0	0	0	0	6.0501	0.0513	0	0	0	0	0	0	0.9299	0	0	0	0	10.2153	0	0	0	0	0	0	0	0	0
BeeCelsaB13_NODE_342_length_965_cov_3.670045	0	0	0.9547	0	0	0	0	0	0	0	0	0	0	0	0	0	8.1527	0	0	0	0	0	0	0	0	0	0	0	0	1.2859	0	0	0	0	0	0	0	0	0
BeeCelsaB13_NODE_467_length_880_cov_2.085928	0	0	0.8622	0	0	0	0	0	0	0	0	0	0	0	0	0	5.1889	0	0	0	0	0	0	0	0	0	0	0	0	1.1818	0	0	0	0	0	0	0	0	0
BeeCelsaB13_NODE_528_length_841_cov_2.150524	0	0	0.1932	0	0	0	0	0	0	0	0	0	0	0	0	0	5.2348	0	0	0	0	0	0	0	0	0	0	0	0	0	0	0	0	0	0	0	0	0	0
BeeCelsaB13_NODE_698_length_759_cov_2.759531	0	0	0	0	0	0	0	0	0	0	0	0.1379	0	0	0	0	7.0246	0	0	0	0	0	0	0	0	0	0	0	0	0	0	0	0	0	0	0	0	0	0
BeeCelsaB13_NODE_756_length_736_cov_8.959029	0	0	0.7322	0	0	0	0	0	0	0	0	0.3729	0	0	0	0	20.3949	0	0	0	0	0	0	0	0.0983	0	0	0	0	4.022	0	0	0	0	0	0	0	0	0
BeeCelsaB13_NODE_761_length_735_cov_1.597264	0	0	0.2394	0	0	0	0	0	0	0	0	0	0	0	0	0	3.8048	0	0	0	0	0	0	0	0	0	0	0	0	0.9542	0	0	0	0	0	0	0	0	0
BeeCelsaB13_NODE_840_length_706_cov_4.209857	0	0	0	0	0	0	0	0	0	0	0	0	0	0	0	0	9.2456	0	0	0	0	0	0	0	0	0	0	0	0	2.5919	0	0	0	0	0	0	0	0	0
BeeCelsaB13_NODE_843_length_705_cov_5.030255	0	0.2177	0	0	0	0	0	0	0	0	0	0	0	0	0	0	10.3876	0	0	0	0	0	0	0	0	0	0	0	0	0	0	0	0	0	0	0	0	0	0
BeeCelsaB13_NODE_906_length_687_cov_7.172131	0	0	0	0	0	0	0	0	0	0	0.078	14.3775	0	0	0	0	16.8385	0	0	0	0	0	0.0127	0	0	0	0	0	0	0	0	0	0	0	0	0	0	1.7278	0
BeeCelsaB13_NODE_979_length_670_cov_2.409781	0	0.3563	0	0	0	0	0	0	0	0	0	0	0	0	0	0	5.3004	0	0	0	0	0	0	0	0	0	0	0	0	0	0	0	0	0	0	0	0	0	0
BeeCelsaB13_NODE_1036_length_658_cov_2.497418	0	0	5.625	0	0	0	0	0.8333	8.2443	0	0	1.9356	0	0	0	0	7.197	0	0	0	0	0.6723	0	0	4.9299	0	0	0	0	6.0871	0	0	0	0	0	0	0	0.6648	0
BeeCelsaB13_NODE_1145_length_636_cov_6.228980	0	0	26.4529	0	0.1275	0	0	0.1294	1.3039	0	0	0.8941	0	0	0	0	12.9529	0	0	0	0	0.1902	0	0	1.4235	0	0	0	0	8.3765	0	0	0	0	0	0	0	0	0
BeeCelsaB13_NODE_1322_length_604_cov_2.402277	0	0	2.2831	0	0	0	0	0	0	0	0	0	0	0	0	0	5.3988	0	0	0	0	0	0	0	0	0	0	0	0	0	0	0	0	0	0	0	0	0	0
BeeCelsaB13_NODE_1531_length_575_cov_2.443775	0	0	2.1475	0	0	0	0	0	0	0	0	0	0	0	0	0	5.4013	0	0	0	0	0	0	0	0	0	0	0	0	0	0	0	0	0	0	0	0	0	0
BeeCelsaB13_NODE_1678_length_556_cov_1.778706	0	0	0.778	0	0	0	0	0	0	0	0	0	0	0	0	0	3.5404	0	0	0	0	0	0.2265	0	0	0	0	0	0	0.1614	0	0	0	0	0	0	0	0	0
BeeCelsaB13_NODE_1779_length_545_cov_5.245726	0	0	0	0.1602	0	0	0	0	0	0	0	0	0	0	0	0	11.4622	0	0	0	0	0	0	0	0	0	0	0	0	0	0	0	0	0	0	0	0	0	0
BeeCelsaB13_NODE_1980_length_525_cov_2.084821	0	0.1853	0	0	0	0	0	0	0	0	0	0	0	0	0	0	4.4632	0	0	0	0	0	0	0	0	0	0	0	0	0	0	0	0	0	0	0	0	0	0
BeeCelsaB13_NODE_2035_length_519_cov_1.690045	0	0	0	0	0	0	0	0	0	0	0	0	0	0	0	0	3.94	0	0	0	0	0	0	0	0	0	0	0	0	0	0	0	0	0	0	0	0	0	0
BeeCelsaB13_NODE_2089_length_514_cov_3.324943	0	0	6.0655	0	17.6675	0	0	0.1966	1.1141	0	0	9.1796	0	0	0	0	7.1092	166.944	0	0	0	0.1966	0	0	2.7888	0	0	0	0	39.7961	3.7646	0	0	0	0	0	0	0.4951	0
BeeCelsaB13_NODE_2092_length_514_cov_2.556064	0	0	0.1117	0	0	0	0	0	0	0	0	0	0	0	0	0	4.9539	0	0	0	0	0	0	0	0	0	0	0	0	1.3277	0	0	0	0	0	0	0	0	0
BeeCelsaB13_NODE_2216_length_503_cov_2.161972	0	0	0	0	0	0	0	0	0	0	0	0	0	0	0	0	4.1762	0	0	0	0	0	0	0	0	0	0	0	0	0.9777	0	0	0	0	0	0	0	0	0
BeeCelsaB1_NODE_1_length_173170_cov_23.038950	0	0	0	0	0	0	0	0	0	0	0	0	0	0	0	0	0	52.5151	0	0	0	0	0	0	0	0	0	0	0	0	0	0	0	0	0	0	0	0	0
BeeCelsaB1_NODE_3_length_43598_cov_614.735415	0	0	0	0	0	0	0	0	0	0	0	0	0	0	0	0	0	1368.13	0	0	0	0	0	0	0	0	0	0	0	0	0.0561	0	0	0	0	0	0	0	0
BeeCelsaB1_NODE_18_length_17482_cov_485.365412	0	0	0.3204	0	71.8369	0	0	13.7415	91.028	6.881	0	2.4209	0	0	0	0	2.6001	967.653	0	0	0	2.1828	0.0538	0	2.7886	0	0	0	0	4.6883	16.721	0	0	0	0	0.0709	0	0.8779	0
BeeCelsaB1_NODE_33_length_12095_cov_264.902230	0	0	3.7805	0	5.8542	0	0	2.6846	203.047	4.9826	0	1.0593	0	0	0	0	6.0539	419.412	0	0	0	1.0043	0.0434	0	1.777	0	0	0	0	55.124	1.3679	0	0	0	0	0.0627	0	0.233	0
BeeCelsaB1_NODE_36_length_11518_cov_11.450922	0	0	0	0	0	0	0.0311	0	0.0918	0	0	0	0	0	0	0	0	24.7445	0	1.2759	0	0	0	0	0	0	0	0	0	0	0	0	0	0	1.5095	0	0	0	0
BeeCelsaB1_NODE_88_length_7549_cov_35.389320	0	0	0	0	10.2097	0	0	0.4908	13.1505	0.6631	0	0.1953	0	0	0	0	0.1235	70.1985	0	0	0	0	0	0	1.2481	0	0	0	0	0.4157	5.5895	0	0	0	0	0	0	0	0
BeeCelsaB1_NODE_97_length_7303_cov_12.249931	0	0	0	0	0	0	0.2382	0	0	0	0	0	0	0	0	0	0	28.6403	0	0.7965	0	0	0	0	0	0	0	0	0	0	0	0	0	0	0	0	0	0	0
BeeCelsaB1_NODE_106_length_7119_cov_6.911105	0	0	0	0	0	0	0	0	0	0	0	0	0	0	0	0	0	16.4625	0	0	0	0	0	0	0	0	0	0	0	0	0	0	0	0	0	0	0	0	0
BeeCelsaB1_NODE_172_length_5726_cov_88.460435	0	0	0	0	35.0574	0	0	0	0	0	0	0	0	0	0	0	0	215.49	0	0	0	0	0	0	0	0	0	0	0	0	4.6796	0	0	0	0	0	0	0	0
BeeCelsaB1_NODE_227_length_5163_cov_8.625246	0	0	0.65	0	4.3815	0	0	0	0	0	0	0.1268	0	0	0	0	0.1854	19.159	0	0	0	0	0	0	0.5936	0	0	0	0	0.4539	0	0	0	0	0	0	0	0.0763	0
BeeCelsaB1_NODE_260_length_4853_cov_82.082077	0	0	1.0118	0	26.6467	0	0	0.5174	9.367	11.2364	0	3.2534	0	0	0	0	0.4182	168.944	0	0	0	0.1476	0.59	0.025	5.1386	0	0	0	0	6.2472	12.2148	0	0	0	0	0.6379	0	1.3495	0
BeeCelsaB1_NODE_264_length_4809_cov_8.240279	0	0	0	0	5.093	0	0	0	0.2538	0.1821	0	1.9483	0	0	0	0	0	18.8088	0	0	0	0	0	0	0.5625	0	0	0	0	0	10.2538	0	0	0	0	0	0	0.1268	0
BeeCelsaB1_NODE_278_length_4709_cov_7.441710	0	0	0.8148	0	5.6522	0	0	1.6262	5.2056	0.0785	0	0.1626	0	0	0	0	0.3921	18.347	0	0	0	0.1576	0	0	2.5888	0	0	0	0	5.2812	0	0	0	0	0	0	0	1.1549	0
BeeCelsaB1_NODE_287_length_4637_cov_353.403509	0	0	0.1234	0	42.5082	0	0	1.2819	28.9639	3.2064	0	0.3131	0	0	0	0	1.2501	626.268	0	0	0	0.5907	0	0	0.9922	0	0	0	0	0.9803	10.3926	0	0	0	0	0	0	0.7844	0
BeeCelsaB1_NODE_302_length_4531_cov_48.281096	0	0	0.2657	0	22.2154	0	0	3.5774	169.801	60.3274	0	3.5479	0	0	0	0	1.3277	95.0439	0	0	0	1.2074	0.2524	0.3429	2.1396	0	0	0	0	2.9986	2.4099	0	0	0	0	1.4905	0	0.8463	0
BeeCelsaB1_NODE_310_length_4463_cov_20.318969	0	0	0	0	7.4797	0	0	0	0	0	0	0	0	0	0	0	0	48.1761	0	0	0	0	0	0	0	0	0	0	0	0	0.4842	0	0	0	0	0	0	0	0
BeeCelsaB1_NODE_340_length_4280_cov_4.163217	0	0	0	0	0.3689	0	0	0	0	0	0	0	0	0	0	0	0	10.2316	0	0	0	0	0	0	0	0	0	0	0	0	0	0	0	0	0	0	0	0	0
BeeCelsaB1_NODE_382_length_4053_cov_99.272133	0	0	0.2442	0	28.4437	0	0	1.1039	25.0493	11.4317	0	0.5452	0	0	0	0	0.2525	174.881	0	0	0	0.1909	0.0441	0.012	0.4064	0	0	0	0	0.9759	10.0743	0	0	0	0	0.0459	0	0.012	0
BeeCelsaB1_NODE_471_length_3610_cov_5.386357	0	0	0	0	0	0	0	0	0	0	0	0	0	0	0	0	0	12.1108	0	0	0	0	0	0	0	0	0	0	0	0	0	0	0	0	0	0	0	0	0
BeeCelsaB1_NODE_504_length_3505_cov_83.920945	0	0	0	0	32.3408	0	0	0	0.8214	0.0082	0	0	0	0	0	0	0	154.926	0	0	0	0	0	0	1.1212	0	0	0	0	0.0998	9.2781	0	0	0	0	0	0	0	0
BeeCelsaB1_NODE_574_length_3300_cov_9.774123	0	0	0	0	0	0.011	0.2125	0	0.1811	0	0	0	0	0	0	0	0	21.8246	0	0.0545	0	0	0	0	0	0	0	0	0	0	0	0	0	0	1.1246	0	0	0	0
BeeCelsaB1_NODE_583_length_3280_cov_4.095535	0	0	0	0	0	0	0	0	0	0	0	0	0	0	0	0	0	10.2576	0	0	0	0	0	0	0	0	0	0	0	0	0	0	0	0	0	0	0	0	0
BeeCelsaB1_NODE_648_length_3084_cov_486.362155	0	0	4.0227	0	11.9818	0	0	7.5818	291.423	10.3035	0	1.769	0	0	0	0	3.3768	783.632	0	0	0	4.3805	0.3712	0.0944	1.1228	0	0	0	0	15.1325	2.9631	0	0	0	0	0.5883	0	0.6143	0
BeeCelsaB1_NODE_652_length_3063_cov_9.338915	0	0	0	0	0	0	0.0865	0	0	0	0	0	0	0	0	0	0.0175	21.7185	0	0.8756	0	0	0	0	0	0	0	0	0	0	0	0	0	0	0.02	0	0	0	0
BeeCelsaB1_NODE_667_length_3042_cov_6.776054	0	0	0.0025	0	3.9108	0	0	0	0	0.0452	0	0.3028	0	0	0	0	0	11.569	0	0	0	0	0	0	0.3081	0	0	0	0	0	0	0	0	0	0	0	0	0	0
BeeCelsaB1_NODE_683_length_3014_cov_155.508001	0	0	0.5659	0	4.1973	0	0	0.8507	16.2637	0.2745	0	0.0833	0	0	0	0	1.2629	323.394	0	0	0	0.1248	0	0	0.5771	0	0	0	0	46.3321	1.2488	0	0	0	0	0	0	0	0
BeeCelsaB1_NODE_687_length_3009_cov_3.667121	0	0	0	0	1.6231	0	0	0	0	0	0	0	0	0	0	0	0	8.8335	0	0	0	0	0	0	0	0	0	0	0	0	0	0	0	0	0	0	0	0	0
BeeCelsaB1_NODE_815_length_2777_cov_24.679259	0	0	0.0202	0	12.4031	0	0	1.2051	34.731	6.3279	0	0.1359	0	0	0	0	0.7072	46.3635	0	0	0	0.0234	0.0994	0	0.6262	0	0	0	0	3.2069	1.6343	0	0	0	0	0.0189	0	0	0
BeeCelsaB1_NODE_853_length_2725_cov_22.350831	0.0206	0.0261	0	0	0.7501	1.0477	0.0514	0	2.4461	0	0	0	117.883	0.2315	0.5814	0	0	25.4686	0.5924	0.6158	0.2205	0	0	0	0.0834	199.816	0	0	0	0	0	0.1972	0.3581	0.4603	1.6204	0	0	0	317.033
BeeCelsaB1_NODE_861_length_2712_cov_6.088805	0	0	0	0	2.3982	0	0	0	0	0	0	0	0	0	0	0	0	16.3848	0	0	0	0	0	0	0	0	0	0	0	0	0.4304	0	0	0	0	0	0	0	0
BeeCelsaB1_NODE_923_length_2625_cov_6.012951	0	0	0	0	0	0	0	0	0.1861	0	0	0	0	0	0	0	0	15.5088	0	0	0	0	0	0	0	0	0	0	0	0	0	0	0	0	0	0	0	0	0
BeeCelsaB1_NODE_1070_length_2444_cov_4.216308	0	0	0	0	0.6365	0	0	0	0	0	0	0	0	0	0	0	0	10.4842	0	0	0	0	0	0	0	0	0	0	0	0	0	0	0	0	0	0	0	0	0
BeeCelsaB1_NODE_1150_length_2351_cov_4.192612	0	0	0	0	1.0739	0	0	0	0	0	0	0	0	0	0	0	0	7.2079	0	0	0	0	0	0	0	0	0	0	0	0	0.0308	0	0	0	0	0	0	0	0
BeeCelsaB1_NODE_1233_length_2276_cov_2.979991	0	0	0	0	5.8381	0	0	0	0	0	0	0	0	0	0	0	0	6.8568	0	0	0	0	0	0	0	0	0	0	0	0	0.0176	0	0	0	0	0	0	0	0
BeeCelsaB1_NODE_1244_length_2266_cov_28.027410	0	0	0	0	15.4675	0	0	5.4768	350.374	8.2955	0	0.909	0	0	0	0	0.4669	58.629	0	0	0	0.3991	0.2172	0	1.1351	0	0	0	0	3.3324	2.78	0	0	0	0	0.0496	0	0.3082	0
BeeCelsaB1_NODE_1278_length_2233_cov_8.320965	0	0	0	0	5.7969	0	0	0	0	0	0	0.8842	0	0	0	0	0	16.8338	0	0	0	0	0	0	1.911	0	0	0	0	0	0	0	0	0	0	0	0	0.296	0
BeeCelsaB1_NODE_1320_length_2186_cov_3.894737	0	0	0	0	0	0	0	0	0	0	0	0	0	0	0	0	0	9.432	0	0	0	0	0	0	0	0	0	0	0	0	0	0	0	0	0	0	0	0	0
BeeCelsaB1_NODE_1348_length_2163_cov_32.370566	0	0	0.1329	0	16.5326	0	0	1.5355	62.0699	0.6014	0	0.1577	0	0	0	0	0.3882	62.1329	0	0	0	0.1508	0	0	0.0988	0	0	0	0	1.6077	2.1098	0	0	0	0	0	0	0.1352	0
BeeCelsaB1_NODE_1519_length_2022_cov_4.817481	0	0	0	0	2.4339	0	0	0	0	0	0	0	0	0	0	0	0	11.9833	0	0	0	0	0	0	0	0	0	0	0	0	0.0241	0	0	0	0	0	0	0	0
BeeCelsaB1_NODE_1529_length_2017_cov_2.931959	0	0	0	0	0.1759	0	0	0	0	0	0	0.1201	0	0	0	0	0	7.031	0	0	0	0	0	0	0	0	0	0	0	0	0	0	0	0	0	0	0	0	0
BeeCelsaB1_NODE_1560_length_2002_cov_8.867013	0	0	0	0	3.4725	0	0	0	0	0	0	0	0	0	0	0	0	20.4582	0.0056	0	0	0	0	0	0	0	0.1798	0	0	0	0	0	0	0	0	0	0	0	0
BeeCelsaB1_NODE_1592_length_1977_cov_4.444737	0	0	0	0	0	0	0	0	0	0	0	0	0	0	0	0	0	12.2255	0	0	0	0	0	0	0	0	0	0	0	0	0	0	0	0	0	0	0	0	0
BeeCelsaB1_NODE_1660_length_1936_cov_12.595481	0	0	0	0	0	0	0	0	0	0	0	0	0	0	0	0	0	22.8116	0	0	0	0	0	0	0.0168	0	0	0	0	0	0	0	0	0	0	0	0	0	0
BeeCelsaB1_NODE_1725_length_1905_cov_5.128556	0	0	0	0	1.8689	0	0	0	0	11.901	0	0	0	0	0	0	0	6.7056	0	0	0	0	0.0118	0.1285	0.3351	0	0	0	0	0	0.1902	0	0	0	0	0	0	0	0
BeeCelsaB1_NODE_1743_length_1895_cov_13.805281	0	0.7436	0	0	0.9308	0	0.1015	0	0	0	0	0	0	0.0784	0	0	0	29.5135	0	5.3448	0.4469	0	0	0	0	0	0	0	0	0	0	0	0.0026	2.4469	115.826	0	0	0	0
BeeCelsaB1_NODE_1757_length_1887_cov_9.824309	0	0	0	0	0	0	0	0	0.0966	0	0	0	0	0	0	0	0	24.8915	0	0	0	0	0	0	0	0	0	0	0	0	0	0	0	0	0	0	0	0	0
BeeCelsaB1_NODE_1878_length_1820_cov_6.936317	0	0	0	0	0	0	0	0	0	0	0	0	0	0	0	0	0	15.3777	0	0	0	0	0	0	0	0	0	0	0	0	0	0	0	0	0	0	0	0	0
BeeCelsaB1_NODE_1915_length_1800_cov_5.740569	0	0	0	0	0	0	0	0	0	0	0	0	0	0	0	0	0	12.4153	0	0	0	0	0	0	0	0	0	0	0	0	0.0167	0	0	0	0	0	0	0	0
BeeCelsaB1_NODE_1926_length_1793_cov_6.888695	0	0	0	0	0.1129	0	0	0	0	0	0	0	0	0	0	0	0	15.2815	0	0	0	0	0	0	0	0	0	0	0	0	0	0	0	0	0	0	0	0	0
BeeCelsaB1_NODE_1955_length_1777_cov_4.024118	0	0	0	0	0	0	0	0	0	0	0	0	0	0	0	0	0	9.5538	0	0	0	0	0	0	0	0	0	0	0	0	0	0	0	0	0	0	0	0	0
BeeCelsaB1_NODE_2003_length_1752_cov_3.626866	0	0	0	0	0	0	0	0	0	0	0	0	0	0	0	0	0	9.0535	0	0	0	0	0	0	0	0	0	0	0	1.1469	0	0	0	0	0.0021	0	0	0	0
BeeCelsaB1_NODE_2076_length_1714_cov_3.334148	0	0	0	0	0	0	0	0	0.3061	0	0	0	0	0	0	0	0	7.7748	0	0	0	0	0	0	0	0	0	0	0	0	0	0	0	0	0	0	0	0	0
BeeCelsaB1_NODE_2098_length_1705_cov_6.030098	0	0	0	0	3.8359	0	0	0	0	0	0	0	0	0	0	0	0	14.8103	0	0	0	0	0	0	0	0	0.4212	0	0	0	0.2864	0	0	0	0	0	0	0	0
BeeCelsaB1_NODE_2119_length_1695_cov_3.635970	0	0	0	0	0	0	0	0	0	0	0	0	0	0	0	0	0	7.098	0	0	0	0	0	0	0	0	0	0	0	0	0	0	0	0	0	0	0	0	0
BeeCelsaB1_NODE_2157_length_1674_cov_3.450845	0	0	0	0	0.7881	0	0	0	0	0	0	0	0	0	0	0	0	8.0231	0	0	0	0	0	0	0	0	0	0	0	0.0015	0	0	0	0	0	0	0	0	0
BeeCelsaB1_NODE_2220_length_1648_cov_4.564609	0	0	0	0	1.6356	0	0	0	0	0	0	0	0	0	0	0	0	10.3068	0	0	0	0	0	0	0	0	0	0	0	0	0.2273	0	0	0	0	0	0	0	0
BeeCelsaB1_NODE_2223_length_1647_cov_2.172611	0	0	0	0	0	0	0	0	0	0	0	0	0	0	0	0	0	5.3973	0	0	0	0	0	0	0	0	0	0	0	0	0	0	0	0	0	0	0	0	0
BeeCelsaB1_NODE_2228_length_1645_cov_3.874362	0	0	0	0	0.0334	0	0	0	0	0	0	0	0	0	0	0	0	8.7039	0	0	0	0	0	0	0	0	0	0	0.003	0	0	0	0	0	0	0	0	0	0
BeeCelsaB1_NODE_2279_length_1629_cov_3.529639	0	0	1.0291	0	3.0927	0	0	0.6544	10.7893	0	0	0.2307	0	0	0	0	0.4851	7.3379	0	0	0	0.669	0	0	1.1027	0	0	0	0	0.1992	0.0797	0	0	0	0	0	0	0.3609	0
BeeCelsaB1_NODE_2299_length_1622_cov_6.911974	0	0	0	0	1.9908	0	0	0	0.4114	0	0	1.0154	0	0	0	0	0	15.3675	0	0	0	0	0	0	1.3444	0	0	0	0	0	0	0	0	0	0	0	0	0.7265	0
BeeCelsaB1_NODE_2301_length_1621_cov_3.184585	0	0	0	0	0.2614	0	0	0	0	0.0586	0	0.8489	0	0	0	0	0	7.2791	0	0	0	0	0	0	0.2675	0	0	0	0	0	0	0	0	0	0	0	0	0.3092	0
BeeCelsaB1_NODE_2365_length_1593_cov_3.164908	0	0	0	0	0	0	0	0	0	0	0	0	0	0	0	0	0	9.549	0	0	0	0	0	0	0	0	0	0	0	0	0	0	0	0	0	0	0	0	0
BeeCelsaB1_NODE_2374_length_1589_cov_448.290344	0	0	0.5727	0	20.2435	0	0	0.6803	67.6127	2.4407	0	1.0306	0	0	0	0	2.8233	409.139	0	0	0	0.4281	0.3849	0	2.945	0	0	0	0	15.9474	2.9969	0	0	0	0	0.139	0	0.751	0
BeeCelsaB1_NODE_2445_length_1564_cov_9.775387	0	0	0	0	2.7356	0	0	0	0	0	0	0	0	0	0	0	0	22.6094	0	0	0	0	0	0	0	0	0	0	0	0	0.2907	0	0	0	0	0	0	0	0
BeeCelsaB1_NODE_2529_length_1534_cov_4.280027	0	0	0	0	1.3893	0	0	0	0	0	0	0	0	0	0	0	0	10.6946	0	0	0	0	0	0	0	0	0	0	0	0	0.0546	0	0	0	0	0	0	0	0
BeeCelsaB1_NODE_2547_length_1529_cov_4.025482	0	0	0	0	1.5396	0	0	0	0	0	0	0.2931	0	0	0	0	0	10.6449	0	0	0	0	0	0	0	0	0	0	0	0.2114	0	0	0	0	0	0	0	0	0
BeeCelsaB1_NODE_2565_length_1523_cov_4.098893	0	0	0	0	0.5226	0	0	0.169	0.1518	4.3798	0	0	0	0	0	0	0	7.7637	0	0	0	0	0	0	0.3806	0	0	0	0	0	0	0	0	0	0	0	0	0	0
BeeCelsaB1_NODE_2587_length_1516_cov_3.813065	0	0	0	0	0.5074	0	0	0	0.4135	4.9176	0	0	0	0	0	0	0	6.7422	0	0	0	0.1499	0	0	0.0148	0	0	0	0	0	0	0	0	0	0	0	0	0	0
BeeCelsaB1_NODE_2602_length_1511_cov_5.430962	0	0	0	0	0	0	0	0	0.7328	0	0	0	0	0	0	0	0	11.4516	0	0	0	0	0	0	0	0	0	0	0	0	0	0	0	0	0	0	0	0	0
BeeCelsaB1_NODE_2626_length_1503_cov_11.255961	0	0	0	0	3.0166	0	0	0	0	0	0	0	0	0	0	0	0	25.6243	0	0	0	0	0	0	0	0	0	0	0	0	0	0	0	0	0	0	0	0	0
BeeCelsaB1_NODE_2672_length_1488_cov_3.816442	0	0	0	0	3.193	0	0	0	0	0	0	0	0	0	0	0	0	8.4312	0	0	0	0	0	0	0	0	0	0	0	0	0.0621	0	0	0	0	0	0	0	0
BeeCelsaB1_NODE_2823_length_1440_cov_20.787234	0	0	0	0	5.1406	0	0	0.2109	3.454	0	0	0	0	0	0	0	0	39.6137	0	0	0	0	0	0	0	0	0	0	0	0	4.3056	0	0	0	0	0	0	0	0
BeeCelsaB1_NODE_2854_length_1430_cov_4.764228	0	0	0	0	0	0	0	0.0463	0	0	0	0.007	0	0	0	0	0	10.6565	0	0	0	0	0	0	0	0	0	0	0	0	0	0	0	0	0	0	0	0	0
BeeCelsaB1_NODE_2900_length_1415_cov_3.434230	0	0	0	0	0.2233	0	0	0	0	0	0	0	0	0	0	0	0	8.4501	0	0	0	0	0	0	0	0	0	0	0	0	0	0	0	0	0	0	0	0	0
BeeCelsaB1_NODE_2908_length_1413_cov_2.991766	0	0	0	0	0.3112	0	0	0	0	0	0	0	0	0	0	0	0	7.1441	0	0	0	0	0	0	0	0	0	0	0	0	0	0	0	0	0	0	0	0	0
BeeCelsaB1_NODE_2917_length_1410_cov_12.523631	0	0	0	0	14.5532	0	0	0	0	0	0	0	0	0	0	0	0	28.375	0	0	0	0	0	0	0	0	0	0	0	0	0.4743	0	0	0	0	0	0	0	0
BeeCelsaB1_NODE_2986_length_1395_cov_2.366464	0	0	0	0	0.3805	0	0	0	0	0	0	0	0	0	0	0	0	5.0152	0	0	0	0	0	0	0	0	0	0	0	0	0	0	0	0	0	0	0	0	0
BeeCelsaB1_NODE_3099_length_1364_cov_4.407148	0	0	0	0	0	0	0	0	0	0	0	0	0	0	0	0	0	12.4066	0	0	0	0	0	0	0	0	0	0	0	0	0	0	0	0	0	0	0	0	0
BeeCelsaB1_NODE_3127_length_1359_cov_7.786271	0	0	0	0	0	0	0	0	0	0	0	0	0	0	0	0	0	14.8072	0	0	0	0	0	0	0	0	0	0	0	0	0	0	0	0	0	0	0	0	0
BeeCelsaB1_NODE_3181_length_1348_cov_38.915028	0	0	0	0	21.7963	0	0	0	0	0	0	0	0	0	0	0	0	89.0676	0	0	0	0	0	0	0	0	0	0	0	0	3.4685	0	0	0	0	0	0	0	0
BeeCelsaB1_NODE_3247_length_1332_cov_2.389641	0	0	0	0	0.9231	0	0	0	0	0	0	0	0	0	0	0	0	6.1285	0	0	0	0	0	0	0	0	0	0	0	0	0	0	0	0	0	0	0	0	0
BeeCelsaB1_NODE_3282_length_1325_cov_5.505609	0	0	0	0	0	0	0	0	0.1762	0	0	0	0	0	0	0	0	12.3742	0	0	0	0	0	0	0	0	0	0	0	0	0	0	0	0	0	0	0	0	0
BeeCelsaB1_NODE_3292_length_1324_cov_5.567763	0	0	0	0	0	0	0	0	0.033	0	0	0	0	0	0	0	0	13.9811	0	0	0	0	0	0	0	0	0	0	0	0	0.1226	0	0	0	0	0	0	0	0
BeeCelsaB1_NODE_3340_length_1312_cov_5.277733	0	0	0	0	0	0	0	0	0	0	0	0	0	0	0	0	0	13.4276	0	0	0	0	0	0	0	0	0	0	0	0	0	0	0	0	0	0	0	0	0
BeeCelsaB1_NODE_3367_length_1306_cov_3.362897	0	0	0	0	0	0	0	0	0	0	0	0	0	0	0	0	0	7.9694	0	0	0	0	0	0	0	0	0	0	0	0	0	0	0	0	0	0	0	0	0
BeeCelsaB1_NODE_3370_length_1306_cov_1.756713	0	0	0	0	0	0	0	0	0	0	0	0	0	0	0	0	0	4.2161	0	0	0	0	0	0	0	0	0	0	0	0.87	0	0	0	0	0	0	0	0	0
BeeCelsaB1_NODE_3398_length_1301_cov_6.624183	0	0	0	0	2.9212	0	0	0	0	0.098	0	1.6878	0	0	0	0	0.123	16.8713	0	0	0	0	0	0	0.0163	0	0	0	0	0	5.1383	0	0	0	0	0	0	0	0
BeeCelsaB1_NODE_3448_length_1288_cov_3.716763	0	0	0	0	0.0078	0	0	0	0	0	0	0	0	0	0	0	0	8.8798	0	0	0	0	0	0.0019	0	0	0	0	0	0	0	0	0	0	0	0	0	0	0
BeeCelsaB1_NODE_3457_length_1286_cov_5.434243	0	0	0	0	0	0	0	0	0	0	0	0	0	0	0	0	0	13.868	0	0	0	0	0	0	0	0	0	0	0	0	0	0	0	0	0	0	0	0	0
BeeCelsaB1_NODE_3468_length_1285_cov_4.927152	0	0	0	0	1.0739	0	0	0	0	0	0	0	0	0	0	0	0	12.7386	0	0	0	0	0	0	0	0	0	0	0	0	0	0	0	0	0	0	0	0	0
BeeCelsaB1_NODE_3469_length_1285_cov_3.440397	0	0	0	0	0.0466	0	0	0	0	0	0	0	0	0	0	0	0	9.0272	0	0	0	0	0	0	0	0	0	0	0	0	0	0	0	0	0	0	0	0	0
BeeCelsaB1_NODE_3484_length_1281_cov_5.595515	0	0	0	0	0	0	0	0	1.48	0	0	0	0	0	0	0	0	14.3893	0	0	0	0	0	0	0	0	0	0	0	0	0	0	0	0	0	0	0	0	0
BeeCelsaB1_NODE_3487_length_1281_cov_2.833056	0	0	0	0	0.7454	0	0	0	0	0	0	0	0	0	0	0	0	7.4985	0	0	0	0	0	0	0	0	0	0	0	0	0	0	0	0	0	0	0	0	0
BeeCelsaB1_NODE_3491_length_1279_cov_4.379368	0	0	0	0	0	0	0	0	0	0	0	0	0	0	0	0	0	10.481	0	0	0	0	0	0	0	0	0	0	0	0	0	0	0	0	0	0	0	0	0
BeeCelsaB1_NODE_3493_length_1278_cov_8.561199	0	0	0	0	0	0	0	0	0.2471	0	0	0	0	0	0	0	0	20.3623	0	0	0	0	0	0	0.168	0	0	0	0	0	0	0	0	0	0	0	0	0	0
BeeCelsaB1_NODE_3513_length_1275_cov_2.967446	0	0	0	0	0	0.0059	0	0	0	0	0	0	0	0	0	0	0	6.5328	0	0	0	0	0	0	0	0	0	0	0	0	0	0	0	0	0	0	0	0	0
BeeCelsaB1_NODE_3661_length_1246_cov_3.939264	0	0	0	0	1.6152	0	0	0	0	0	0	0	0	0	0	0	0	9.6613	0	0	0	0	0	0	0	0	0	0	0	0.2565	0.1403	0	0	0	0	0	0	0	0
BeeCelsaB1_NODE_3725_length_1233_cov_2.416090	0	0	0	0	0.1753	0	0	0	0	0	0	0	0	0	0	0	0	5.4347	0	0	0	0	0	0	0	0	0	0	0	0	0	0	0	0	0	0	0	0	0
BeeCelsaB1_NODE_3770_length_1223_cov_4.176265	0	0	0	0	0.2319	0	0	0	0	0	0	0	0	0	0	0	0	10.0327	0	0	0	0	0	0	0	0	0	0	0	0	0	0	0	0	0	0	0	0	0
BeeCelsaB1_NODE_3799_length_1219_cov_6.777583	0	0	0	0	0.1351	0	0	0	0	0	0	0	0	0	0	0	0	14.651	0	0	0	0	0	0	0	0	0	0	0	0	0	0	0	0	0	0	0	0	0
BeeCelsaB1_NODE_3807_length_1218_cov_5.544259	0	0	0	0	4.2049	0	0	0	1.2295	0	0	0.1547	0	0	0	0	0	12.6127	0	0	0	0	0	0	0.2869	0	0	0	0	0	0	0	0	0	0	0	0	0.1445	0
BeeCelsaB1_NODE_3951_length_1193_cov_9.502688	0	0	0	0	3.1424	0	0	0	0	0	0	0	0	0	0	0	0	25.1079	0	0	0	0	0	0	0	0	0	0	0	0	0	0	0	0	0	0	0	0	0
BeeCelsaB1_NODE_3962_length_1191_cov_3.486535	0	0	0	0	0	0	0	0	0	0	0	0	0	0	0	0	0.0126	8.8762	0	0	0	0	0	0	0.2991	0	0	0	0	0	0	0	0	0	0	0	0	0	0
BeeCelsaB1_NODE_4102_length_1168_cov_8.918423	0	0	0	0	1.7927	0	0	0.016	1.9284	18.6902	0	0	0	0	0	0	0	13.4263	0	0	0	0	0	0.3077	0.8397	0	0	0	0	0	0.1667	0	0	0	0	0.5887	0	0	0
BeeCelsaB1_NODE_4124_length_1165_cov_4.897059	0	0	0	0	0	0	0	0	0	0	0	0	0	0	0	0	0	11.7738	0	0	0	0	0	0	0	0	0	0	0	0	0	0	0	0	0	0	0	0	0
BeeCelsaB1_NODE_4221_length_1150_cov_2.009320	0	0	0	0	0	0	0	0	0	0	0	0	0	0	0	0	0	5.0359	0	0	0	0	0	0	0	0	0	0	0	0	0	0	0	0	0	0	0	0	0
BeeCelsaB1_NODE_4247_length_1146_cov_3.544434	0	0	0	0	0.4695	0	0	0	0	0	0	0	0	0	0	0	0	8.8824	0	0	0	0	0	0	0	0	0	0	0	0	0.0087	0	0	0	0	0	0	0	0
BeeCelsaB1_NODE_4275_length_1141_cov_5.748120	0	0	0	0	2.7459	0	0	0	0	0	0	0	0	0	0	0	0	14.517	0	0	0	0	0	0	0	0	0	0	0	0	0.08	0	0	0	0	0	0	0	0
BeeCelsaB1_NODE_4284_length_1140_cov_3.293509	0	0	0	0	0	0	0	0	0	0	0	0	0	0	0	0	0	8.0702	0	0	0	0	0	0	0	0	0	0	0	0	0	0	0	0	0	0	0	0	0
BeeCelsaB1_NODE_4304_length_1136_cov_5.667611	0	0	0	0	0	0	0	0	0	0	0	0	0	0	0	0	0	13.5626	0	0	0	0	0	0	0	0	0	0	0	0	0	0	0	0	0	0	0	0	0
BeeCelsaB1_NODE_4350_length_1131_cov_2.648956	0	0	0	0	0	0	0	0	0	0	0	0	0	0	0	0	0	6.2497	0	0	0	0	0	0	0	0	0	0	0	0	0	0	0	0	0	0	0	0	0
BeeCelsaB1_NODE_4361_length_1129_cov_5.873574	0	0	0	0	0	0	0	0	0	0	0	0	0	0	0	0	0	12.5171	0	0	0	0	0	0	0	0	0	0	0	0	0	0	0	0	0	0	0	0	0
BeeCelsaB1_NODE_4370_length_1129_cov_2.022814	0	0	0	0	0.0409	0	0	0	0	0	0	0	0	0	0	0	0	4.6442	0	0	0	0	0	0	0	0	0	0	0	0	0	0	0	0	0	0	0	0	0
BeeCelsaB1_NODE_4459_length_1113_cov_2.605212	0	0	0	0	0	0	0	0	0	0	0	0	0	0	0	0	0	6.3805	0	0	0	0	0	0	0	0	0	0	0	0	0	0	0	0	0	0	0	0	0
BeeCelsaB1_NODE_4487_length_1109_cov_2.217054	0	0	0	0	0	0	0	0	0	0	0	0	0	0	0	0	0	4.7345	0	0	0	0	0	0	0	0	0	0	0	0	0	0	0	0	0	0	0	0	0
BeeCelsaB1_NODE_4490_length_1108_cov_8.691562	0	0	0	0	0	0	0	0	0.2005	0	0	0	0	0	0	0	0	20.1104	0	0	0	0	0	0	0	0	0	0	0	0	0	0	0	0	0	0	0	0	0
BeeCelsaB1_NODE_4518_length_1104_cov_3.337877	0	0	0	0	0.0464	0	0	0	0	0	0	0	0	0	0	0	0	8.1448	0	0	0	0	0	0	0	0	0	0	0	0	0	0	0	0	0	0	0	0	0
BeeCelsaB1_NODE_4652_length_1086_cov_3.184341	0	0	0	0	0	0	0	0	0.1655	0	0	0	0	0	0	0	0	6.9931	0	0	0	0	0	0	0.1483	0	0	0	0	0	0	0	0	0	0	0	0	0	0
BeeCelsaB1_NODE_4671_length_1084_cov_2.804369	0	0	0	0	0.727	0	0	0	0	0	0	0	0	0	0	0	0	6.3295	0	0	0	0	0	0	0	0	0	0	0	0	0	0	0	0	0	0	0	0	0
BeeCelsaB1_NODE_4675_length_1083_cov_4.847913	0	0	0	0	0	0	0	0	0	0	0	0	0	0	0	0	0	10.1949	0	0	0	0	0	0	0	0	0	0	0	0	0	0	0	0	0	0	0	0	0
BeeCelsaB1_NODE_4690_length_1081_cov_5.202191	0	0	0.0682	0	2.1699	0	0	0	0	0	0	0.8277	0	0	0	0	0	12.5931	0	0	0	0.3133	0	0	1.8058	0	0	0	0	0.3295	0.4023	0	0	0	0	0	0	0.0532	0
BeeCelsaB1_NODE_4709_length_1079_cov_2.876248	0	0	0	0	1.2601	0	0	0	0.7075	0	0	0.4393	0	0	0	0	0	6.7815	0	0	0	0	0	0	0	0	0	0	0	0	0	0	0	0	0	0	0	0	0
BeeCelsaB1_NODE_4732_length_1076_cov_3.228228	0	0	0	0	0.8376	0	0	0	0	0	0	0.0441	0	0	0	0	0.029	7.5255	0	0	0	0	0	0	0	0	0	0	0	0.2726	0	0	0	0	0	0	0	0	0
BeeCelsaB1_NODE_4815_length_1064_cov_21.954407	0	0	0	0	10.3122	0	0	1.2218	0.9284	0	0	0	0	0	0	0	0.0293	50.0258	0	0	0	0	0	0	1.7594	0	0	0	0	0	3.8462	0	0	0	0	0	0	0.2336	0
BeeCelsaB1_NODE_4864_length_1058_cov_1.654434	0	0	0	0	0.2689	0	0	0.7052	0	4.0731	0	0	0	0	0	0	0	4.0566	0	0	0	0	0	0	0	0	0	0	0	0	0.0531	0	0	0	0	0	0	0	0
BeeCelsaB1_NODE_4953_length_1048_cov_2.968074	0	0	0	0	0	0	0	0	0	0	0	0	0	0	0	0	0	6.2607	0	0	0	0	0	0	0	0	0	0	0	0	0	0	0	0	0	0	0	0	0
BeeCelsaB1_NODE_4961_length_1047_cov_4.897938	0	0	0	0	0.1466	0	0	0	0	0	0	0	0	0	0	0	0	12.8594	0	0	0	0	0	0	0	0	0	0	0	0	0	0	0	0	0	0	0	0	0
BeeCelsaB1_NODE_5171_length_1023_cov_4.707188	0	0	0	0	0	0	0	0	0	0	0	0	0	0	0	0	0	10.7985	0	0	0	0	0	0	0	0	0	0	0	0	0	0	0	0	0	0	0	0	0
BeeCelsaB1_NODE_5227_length_1017_cov_3.261702	0	0	0	0	0	0	0	0	0	0	0	0	0	0	0	0	0	7.1644	0	0	0	0	0	0	0	0	0	0	0	0	0	0	0	0	0	0	0	0	0
BeeCelsaB1_NODE_5282_length_1011_cov_2.683084	0	0	0	0	0.3337	0	0	0	0	0	0	0	0	0	0	0	0	5.6613	0	0	0	0	0	0	0	0	0	0	0	0	0	0	0	0	0	0	0	0	0
BeeCelsaB1_NODE_5288_length_1010_cov_2.605573	0	0	0	0	0.2723	0	0	0	0	0	0	0	0	0	0	0	0	6.3292	0	0	0	0.1708	0	0.0371	0	0	0	0	0	0	0	0	0	0	0	0	0	0	0
BeeCelsaB1_NODE_5405_length_997_cov_2.320652	0	0	0	0	0	0	0	0	0	0	0	0	0	0	0	0	0	6.4593	0	0	0	0	0	0	0	0	0	0	0	0	0	0	0	0	0	0	0	0	0
BeeCelsaB1_NODE_5454_length_992_cov_29.157377	0	0	0.2645	0	30.1108	0	0	1.2015	18.0479	2.1436	0	0.4005	0	0	0	0	3.4118	107.824	0	0	0	0.2355	0	0	1.102	0	0	0	0	4.6549	2.0113	0	0	0	0	0.0353	0	0	0
BeeCelsaB1_NODE_5512_length_988_cov_5.272228	0	0	0	0	1.9028	0	0	0	0	0	0	0	0	0	0	0	0	12.0619	0	0	0	0	0	0	0	0	0	0	0	0	0.2412	0	0	0	0	0	0	0	0
BeeCelsaB1_NODE_5525_length_987_cov_2.187912	0	0	0	0	0	0	0	0	0	0	0	0	0	0	0	0	0	4.5866	0	0	0	0	0	0	0	0	0	0	0	0	0	0	0	0	0	0	0	0	0
BeeCelsaB1_NODE_5527_length_986_cov_10.084708	0	0	0	0	6.9203	0	0	0	0.0291	0	0	0.238	0	0	0	0	0.1253	22.2076	0	0	0	0	0	0	0	0	0	0	0	0	0.5241	0	0	0	0	0	0	0.4671	0
BeeCelsaB1_NODE_5600_length_981_cov_2.961283	0	0	0	0	0	0	0	0	0	0	0	0	0	0	0	0	0	6.8229	0	0	0	0	0	0	0	0	0	0	0	0	0	0	0	0	0	0	0	0	0
BeeCelsaB1_NODE_5647_length_978_cov_1.860155	0	0	0	0	0	0	0	0	0	0	0	0	0	0	0	0	0	4.4247	0	0	0	0	0	0	0	0	0	0	0	0	0	0	0	0	0	0	0	0	0
BeeCelsaB1_NODE_5655_length_977_cov_4.302222	0	0	0	0	0	0	0	0	0	0	0	0	0	0	0	0	0	9.5338	0	0	0	0	0	0	0	0	0	0	0	0	0.1252	0	0	0	0	0	0	0	0
BeeCelsaB1_NODE_5685_length_974_cov_2.539576	0	0	0	0	0.0897	0	0	0	0	0	0	0	0	0	0	0	0	5.559	0	0	0	0	0	0	0	0	0	0	0	0	0	0	0	0	0	0	0	0	0
BeeCelsaB1_NODE_5816_length_961_cov_6.330317	0	0	0	0	3.922	0	0	0	0	0	0	0	0	0	0	0	0	14.026	0	0	0	0	0	0	0	0	0	0	0	0	0	0	0	0	0	0	0	0	0
BeeCelsaB1_NODE_5821_length_961_cov_3.289593	0	0	0	0	0	0	0	0	0	0	0	0	0	0	0	0	0	7.6905	0	0	0	0	0	0	0	0	0	0	0	0	0	0	0	0	0	0	0	0	0
BeeCelsaB1_NODE_5966_length_949_cov_2.425459	0	0	0	0	0	0	0	0	0	0	0	0	0	0	0	0.046	0	5.3548	0	0	0	0	0	0	0.2102	0	0	0	0	0	0.0486	0	0	0	0	0	0	0	0
BeeCelsaB1_NODE_6076_length_937_cov_3.289535	0	0	0	0	0.1411	0	0	0	0	0	0	0	0	0	0	0	0	7.3981	0	0	0	0	0	0	0	0	0	0	0	0	0	0	0	0	0	0	0	0	0
BeeCelsaB1_NODE_6142_length_932_cov_2.700585	0	0	0	0	0	0	0	0	0	0	0	0	0	0	0	0	0	6.13	0	0	0	0	0	0	0	0	0	0	0	0	0	0	0	0	0	0	0	0	0
BeeCelsaB1_NODE_6179_length_929_cov_2.788732	0	0	0	0	0	0	0	0	0	0	0	0	0	0	0	0	0	6.3906	0	0	0	0	0	0	0	0	0	0	0	0	0.1866	0	0	0	0	0	0	0	0
BeeCelsaB1_NODE_6408_length_909_cov_2.219952	0	0	0	0	0.4033	0	0	0	0	0	0	0	0	0	0	0	0	4.8093	0	0	0	0	0	0	0	0	0	0	0	0	0	0	0	0	0	0	0	0	0
BeeCelsaB1_NODE_6409_length_909_cov_2.096154	0	0	0	0	0	0	0	0	0	0	0	0	0	0	0	0	0	4.8532	0	0	0	0	0	0	0	0	0	0	0	0	0	0	0	0	0	0	0	0	0
BeeCelsaB1_NODE_6487_length_904_cov_1.511487	0	0	0	0	0	0	0	0	0	0	0	0.1519	0	0	0	0	0	3.1229	0	0	0.4627	0	0	0	0	0	0	0	0	0	0	0	0	0	0	0	0	0	0
BeeCelsaB1_NODE_6519_length_901_cov_4.466019	0	0	0	0	0.0458	0	0	0	0	0	0	0	0	0	0	0	0	11.4369	0	0	0	0	0	0	0	0	0	0	0	0	0	0	0	0	0	0	0	0	0
BeeCelsaB1_NODE_6676_length_891_cov_1.888206	0	0	0	0	0	0	0.7391	0.0196	0	0.3114	0	0	0	0	0.1164	0	0	4.669	0	0	0	0.1164	0	0.0252	0	0	0	0	0	0	0	0.5021	0	0.0112	0	0	0	0	0
BeeCelsaB1_NODE_6689_length_890_cov_1.965560	0	0	0	0	0.7163	0	0	0	0	0	0	0	0	0	0	0	0	4.5758	0	0	0	0	0	0	0	0	0	0	0	0	0	0	0	0	0	0	0	0	0
BeeCelsaB1_NODE_6690_length_890_cov_1.670357	0	0	0	0	0	0	0	0	0	0	0	0	0	0	0	0	0	3.6573	0	0	0	0	0	0	0	0	0	0	0	0	0	0	0	0	0	0	0	0	0
BeeCelsaB1_NODE_6784_length_883_cov_6.217122	0	0	0	0	0	0	0	0	0	0	0	0	0	0	0	0	0	20.0156	0	0	0	0	0	0	0	0	0	0	0	0	0	0	0	0	0	0	0	0	0
BeeCelsaB1_NODE_6835_length_880_cov_1.806974	0	0	0	0	0	0	0	0	0	0	0	0	0	0	0	0	0	3.8551	0	0	0	0	0	0	0	0	0	0	0	0	0.0071	0	0	0	0	0	0	0	0
BeeCelsaB1_NODE_6852_length_878_cov_4.842697	0	0	0	0	1.767	0	0	0	0	0	0	0	0	0	0	0	0	11.6974	0	0	0	0	0	0	0	0	0	0	0	0	0.5426	0	0	0	0	0	0	0	0
BeeCelsaB1_NODE_6899_length_875_cov_5.294486	0	0	0	0	0	0	0	0	0	0.5563	0	0	0	0	0	0	0	14.2282	0	0	0	0	0	0	0	0	0	0	0	0	0	0	0	0	0	0	0	0	0
BeeCelsaB1_NODE_6926_length_874_cov_2.579674	0	0	0	0	0	0	0	0	0.1829	0	0	0	0	0	0	0	0	5.6557	0	0	0	0	0	0	0	0	0	0	0	0	0	0	0	0	0	0	0	0	0
BeeCelsaB1_NODE_6966_length_871_cov_4.501259	0	0	0	0	1.0803	0	0	0	0	0	0	0	0	0	0	0	0	14.1248	0	0	0	0.2253	0	0	0	0	0	0	0	0	0.9914	0	0	0	0	0	0	0	0
BeeCelsaB1_NODE_7105_length_862_cov_1.608917	0	0	0	0	0	0	0	0	0	0	0	0	0	0	0	0	0	3.9623	0	0	0	0	0	0	0	0	0	0	0	0	0	0	0	0	0	0	0	0	0
BeeCelsaB1_NODE_7115_length_861_cov_2.519133	0	0	0	0	2.6502	0	0	0	0	0	0	0	0	0	0	2.8926	0	6.0029	0	0	0	0	0	0.0232	0	0	0	3.9826	0	0	0	0	0	0	0	0	0	0	0
BeeCelsaB1_NODE_7208_length_854_cov_3.090090	0	0	0	0	0	0	0	0	0	0	0	0	0	0	0	0	0	7.4576	0	0	0	0	0	0	0	0	0	0	0	0	0	0	0	0	0	0	0	0	0
BeeCelsaB1_NODE_7221_length_853_cov_5.666237	0	0	0	0	0	0	0	0	0	0	0	0	0	0	0	0	0	12.4246	0	0	0	0	0	0	0	0	0	0	0	0	0	0	0	0	0	0	0	0	0
BeeCelsaB1_NODE_7469_length_837_cov_2.505263	0	0	0	0	0.1937	0	0	0	0.0015	0	0	0	0	0	0	0	0	6.3189	0	0	0	0	0	0	0	0	0	0	0	0	0	0	0	0	0	0	0	0	0
BeeCelsaB1_NODE_7567_length_831_cov_2.698939	0	0	0	0	0	0	0	0	0	0	0	0	0	0	0	0	0	6.0436	0	0	0	0	0	0	0	0	0	0	0	1.4135	0	0	0	0	0	0	0	0	0
BeeCelsaB1_NODE_7600_length_830_cov_1.495352	0	0	0	0	0	0	0	0	0	0	0	0	0	0	0	0	0	3.3268	0	0	0	0	0	0	0	0	0	0	0	0	0	0	0	0	0	0	0	0	0
BeeCelsaB1_NODE_7625_length_828_cov_1.700399	0	0	0	0	0	0	0	0	0	0	0	0	0	0	0	0	0	3.3946	0	0	0	0	0	0	0	0	0	0	0	0	0	0	0	0	0	0	0	0	0
BeeCelsaB1_NODE_7680_length_824_cov_3.103079	0	0	0	0	0	0	0	0	0	0	0	0	0	0	0	0	0	8.5621	0	0	0	0	0	0	0	0	0	0	0	0	0	0	0	0	0	0	0	0	0
BeeCelsaB1_NODE_7692_length_824_cov_1.202142	0	0	0	0	0	0	0	0	0	0	0	0	0	0	0	0	0	2.8848	0	0	0	0	0	0	0	0	0	0	0	0	0	0	0	0	0	0	0	0	0
BeeCelsaB1_NODE_7705_length_823_cov_2.304290	0	0	0	0	0	0	0	0	0	0	0	0	0	0	0	0	0	6.7724	0	0	0	0	0	0	0	0	0	0	0	0	0	0	0	0	0	0	0	0	0
BeeCelsaB1_NODE_7718_length_822_cov_2.569128	0	0	0	0	0	0	0	0	0	0	0	0	0	0	0	0	0	5.6094	0	0	0	0	0	0	0	0	0	0	0	0	0	0	0	0	0	0	0	0	0
BeeCelsaB1_NODE_7723_length_822_cov_1.671141	0	0	0	0	0	0	0	0	0.1018	0	0	0	0	0	0	0	0	3.7705	0	0	0	0	0	0	0	0	0	0	0	0	0	0	0	0	0	0	0	0	0
BeeCelsaB1_NODE_7739_length_821_cov_1.888441	0	0	0	0	0	0	0	0	0	0	0	0	0	0	0	0	0	4.1187	0	0	0	0	0	0	0	0	0	0	0	0.1461	0	0	0	0	0	0	0	0	0
BeeCelsaB1_NODE_7776_length_819_cov_1.459569	0	0	0	0	0.3425	0	0	0	0	0	0	0	0	0	0	0	0	3.2801	0	0	0	0	0	0	0	0	0	0	0	0	0	0	0	0	0	0	0	0	0
BeeCelsaB1_NODE_7864_length_813_cov_5.259511	0	0	0	0	0	0	0	0	0	0	0	0	0	0	0	0	0	13.106	0	0	0	0	0	0	0	0	0	0	0	0	0	0	0	0	0	0	0	0	0
BeeCelsaB1_NODE_7941_length_810_cov_1.305593	0	0	0	0	0	0	0	0	0	0	0	0	0	0	0	0	0	2.8796	0	0	0	0	0	0	0	0	0	0	0	0	0	0	0	0	0	0	0	0	0
BeeCelsaB1_NODE_7974_length_808_cov_2.195622	0	0	0	0	0	0	0	0	0	0	0	0	0	0	0	0	0	4.6034	0	0	0	0	0	0	0	0	0	0	0	0	0	0	0	0	0	0	0	0	0
BeeCelsaB1_NODE_8105_length_802_cov_1.093793	0	0	0	0	0	0	0	0	0	0	0	0	0	0	0	0	0	2.5093	0	0	0	0	0	0	0	0	0	0	0	0	0	0	0	0	0	0	0	0	0
BeeCelsaB1_NODE_8236_length_795_cov_2.153203	0	0	0	0	2.303	0	0	0	0	0	0	0	0	0	0	0	0	5.4537	0	0	0	0	0	0	0	0	0	0	0	0	0.3203	0	0	0	0	0	0	0	0
BeeCelsaB1_NODE_8358_length_788_cov_3.227848	0	0	0	0	0	0	0	0	0	0	0	0	0	0	0	0	0	8.0237	0	0	0	0	0	0	0	0	0	0	0	0	0.6282	0	0	0	0	0	0	0	0
BeeCelsaB1_NODE_8416_length_785_cov_2.704802	0	0	0	0	0.0827	0	0	0	0	0	0	0	0	0	0	0	0	6.3895	0	0	0	0	0	0	0	0	0	0	0	0	0	0	0	0	0	0	0	0	0
BeeCelsaB1_NODE_8434_length_784_cov_3.899576	0	0	0	0	0.9984	0	0	0	0	0	0	0.0924	0	0	0	0	0	9.1258	0	0	0	0	0	0	0	0	0	0	0	0	0.1704	0	0	0	0	0	0	0	0
BeeCelsaB1_NODE_8533_length_779_cov_1.740741	0	0	0	0	0	0	0	0	0	0	0	0	0	0	0	0	0	3.8192	0	0	0	0	0	0	0	0	0	0	0	0	0	0	0	0	0	0	0	0	0
BeeCelsaB1_NODE_8551_length_778_cov_2.503566	0	0	0	0	0.5865	0	0	0	0	0	0	0	0	0	0	0	0	6.0929	0	0	0	0	0	0	0	0	0	0	0	0	0.0529	0	0	0	0	0	0	0	0
BeeCelsaB1_NODE_8699_length_770_cov_4.978355	0	0	0	0	0	0	0	0	0	0	0	0	0	0	0	0	0	11.0032	0	0	0	0	0	0	0	0	0	0	0	0	0	0	0	0	0	0	0	0	0
BeeCelsaB1_NODE_8769_length_767_cov_2.086957	0	0	0	0	0	0	0	0	0	0	0	0	0	0	0	0	0	5.0016	0	0	0	0	0	0	0	0	0	0	0	0	0	0	0	0	0	0	0	0	0
BeeCelsaB1_NODE_8861_length_762_cov_2.918248	0	0	0	0	0	0	0	0	0	0	0	0	0	0	0	0	0	6.1639	0	0	0	0	0	0	0	0	0	0	0	0	0	0	0	0	0	0	0	0	0
BeeCelsaB1_NODE_8862_length_762_cov_2.870073	0	0	0	0	1.0918	0	0	0	1.0885	0	0	0	0	0	0	0	0.1623	7.0689	0	0	0	0	0	0	0	0	0	0	0	0	0	0	0	0	0	0	0	0	0
BeeCelsaB1_NODE_8927_length_759_cov_1.457478	0	0	0	0	0	0	0	0	0	0	0	0	0	0	0	0	0	3.0887	0	0	0	0	0	0	0	0	0	0	0	0	0	0	0	0	0	0	0	0	0
BeeCelsaB1_NODE_8982_length_756_cov_6.144330	0	0	0	0	1.5561	0	0	0	0	0	0	0	0	0	0	0	0	13.8119	0	0	0	0	0	0.0149	0	0	0	0	0	0	0.3069	0	0	0	0	0	0	0	0
BeeCelsaB1_NODE_9029_length_754_cov_2.457903	0	0	0	0	0	0	0	0	0	0	0	0	0	0	0	0	0	5.3228	0	0	0	0	0	0	0	0	0	0	0	0	0	0	0	0	0	0	0	0	0
BeeCelsaB1_NODE_9058_length_753_cov_1.887574	0	0	0	0	0	0	0	0	0	0	0	0	0	0	0	0	0	4.0713	0	0	0	0	0	0	0	0	0	0	0	0	0	0	0	0	0	0	0	0	0
BeeCelsaB1_NODE_9112_length_750_cov_4.928678	0	0	0	0	0.335	0	0	0	0	0	0	0	0	0	0	0	0	12.7833	0	0	0	0	0	0	0	0	0	0	0	0	0	0	0	0.2733	0	0	0	0	0
BeeCelsaB1_NODE_9120_length_750_cov_2.619614	0	0	0	0	0	0	0	0	0	0	0	0	0	0	0	0	0	6.05	0	0	0	0	0	0	0	0	0	0	0	0	0	0	0	0	0	0	0	0	0
BeeCelsaB1_NODE_9154_length_749_cov_1.562500	0	0	0	0	0	0	0	0	0	0	0	0	0	0	0	0	0	3.7205	0	0	0	0	0	0	0	0	0	0	0	0	0	0	0	0	0	0	0	0	0
BeeCelsaB1_NODE_9170_length_748_cov_2.807750	0	0	0	0	3.035	0	0	0	0	0	0	0	0	0	0	0	0	6.735	0	0	0	0	0	0	0	0	0	0	0	0	0.405	0	0	0	0	0	0	0	0
BeeCelsaB1_NODE_9179_length_748_cov_1.162444	0	0	0	0	0	0	0	0	0	0	0	0	0	0	0	0	0	2.5517	0	0	0	0	0	0	0	0	0	0	0	0	0	0	0	0	0	0	0	0	0
BeeCelsaB1_NODE_9298_length_742_cov_1.678195	0	0	0	0	0.0404	0	0	0	0	0	0	0	0	0	0	0	0	3.3013	0	0	0	0	0	0	0	0	0	0	0	0	0	0	0	0	0	0	0	0	0
BeeCelsaB1_NODE_9501_length_733_cov_2.525915	0	0	0	0	0.0886	0	0	0	0.6371	2.506	0	0.1976	0	0	0	0	0	5.4957	0	0	0	0	0	0	0	0	0	0	0	0	0	0	0	0	0	0	0	0	0
BeeCelsaB1_NODE_9502_length_733_cov_2.402439	0	0	0	0	0	0	0	0	0	0	0	0	0	0	0	0	0	5.6201	0	0	0	0	0	0	0	0	0	0	0	0	0	0	0	0	0	0	0	0	0
BeeCelsaB1_NODE_9520_length_732_cov_4.603053	0	0	0	0	0.2799	0	0	0	0	0	0	0	0	0	0	0	0	10.2696	0	0	0	0	0	0	0	0	0	0	0	0	0	0	0	0	0	0	0	0	0
BeeCelsaB1_NODE_9549_length_731_cov_4.385321	0	0	0	0	0.3316	0	0	0	0	0	0	0	0	0	0	0	0	9.4718	0	0	0	0.065	0	0	0	0	0	0	0	0	0	0	0	0	0	0	0	0.5641	0
BeeCelsaB1_NODE_9579_length_730_cov_3.323124	0	0	0	0	0.4983	0	0	0	0	0	0	0	0	0	0	0	0	6.6575	0	0	0	0	0	0	0	0	0	0	0	0	0	0	0	0	0	0	0	0	0
BeeCelsaB1_NODE_9608_length_729_cov_2.151840	0	0	0	0	0	0	0	0	0	0	0	0	0	0	0	0	0	4.4274	0	0	0	0	0	0	0	0	0	0	0	0	0	0	0	0	0	0	0	0	0
BeeCelsaB1_NODE_9616_length_729_cov_1.151840	0	0	0	0	0	0	0	0	0	0	0	0	0	0	0	0	0	2.8786	0	0	0	0	0	0	0	0	0	0	0	0	0	0	0	0	0	0	0	0	0
BeeCelsaB1_NODE_9673_length_726_cov_2.634823	0	0	0	0	0	0	0	0	0	0	0	0	0	0	0	0	0	5.8625	0	0	0	0	0	0	0	0	0	0	0	0	0	0	0	0	0	0	0	0	0
BeeCelsaB1_NODE_9716_length_724_cov_2.684699	0	0	0	0	0	0	0	0	0	0	0	0	0	0	0	0	0	5.0345	0	0	0	0	0	0	0	0	0	0	0	0	0.1017	0	0	0	0	0	0	0	0
BeeCelsaB1_NODE_9773_length_722_cov_2.147287	0	0	0	0	0	0	0	0	0	0	0	0	0	0	0	0	0	4.6384	0	0	0	0	0	0	0	0	0	0	0	0	0	0	0	0	0	0	0	0	0
BeeCelsaB1_NODE_9872_length_718_cov_1.096724	0	0	0	0	0	0	0.7743	0	0	0	0	0	0	0	1.0347	0.1059	0.1007	2.0608	0	0	0	0.0677	0	0.3281	0	0	0.0972	0	0	0.658	0	0.3941	0	0	0	0	0.224	0	0
BeeCelsaB1_NODE_9879_length_717_cov_4.718750	0	0	0	0	0.0574	0	0	0	0	0	0	0	0	0	0	0	0	11.0609	0	0	0	0	0	0	0	0	0	0	0	0	0	0	0	0	0	0	0	0	0
BeeCelsaB1_NODE_9932_length_716_cov_1.344288	0	0	0	0	0	0	0	0	0	0	0	0	0	0	0	0	0	3.2578	0	0	0	0	0	0	0	0	0	0	0	0	0	0	0	0	0	0	0	0	0
BeeCelsaB1_NODE_10035_length_712_cov_3.519685	0	0	0	0	0.0281	0	0	0	0	0	0	0	0	0	0	0	0	7.7088	0	0	0	0	0	0	0	0	0	0	0	0	0	0	0	0	0	0	0	0	0
BeeCelsaB1_NODE_10049_length_712_cov_1.625197	0	0	0	0	0	0	0	0	0	0	0	0	0	0	0	0	0	3.5088	0	0	0	0	0	0	0	0	0	0	0	0	0	0	0	0	0	0	0	0	0
BeeCelsaB1_NODE_10051_length_711_cov_10.711356	0	0	0	0	3.3304	0	0	0	0	0	0	0	0	0	0	0	0	25.6485	0	0	0	0	0	0	0	0	0	0	0	0	0	0	0	0	0	0	0	0	0
BeeCelsaB1_NODE_10138_length_709_cov_1.628165	0	0	0	0	0.2144	0	0	0	0	0	0	0	0	0	0	0	0	3.6327	0	0	0	0	0	0	0	0	0	0	0	0	0	0	0	0	0	0	0	0	0
BeeCelsaB1_NODE_10148_length_708_cov_6.041204	0	0	0	0	3.1937	0	0	1.206	1.3715	4.3028	0	0.2113	0	0	0	0	0	8.2447	0	0	0	0	0	0.2165	0.6197	0	0	0	0	0	0	0	0	0	0	0	0	0	0
BeeCelsaB1_NODE_10228_length_705_cov_1.730892	0	0	0	0	0	0	0	0	0	0	0	0	0	0	0	0	0	4.0708	0	0	0	0	0	0	0	0	0	0	0	0	0	0	0	0	0	0	0	0	0
BeeCelsaB1_NODE_10245_length_704_cov_3.591707	0	0	0	0	0	0	0	0	0	0	0	0	0	0	0	0	0	7.7589	0	0	0	0	0	0	0	0	0	0	0	0	0	0	0	0	0	0	0	0	0
BeeCelsaB1_NODE_10277_length_703_cov_4.309904	0	0	0	0	0	0	0	0	0	2.2202	0	0.1066	0	0	0	0	0	13.302	0	0	0	0	0	0	0.0959	0	0	0	0	0	0	0	0	0	0	0	0	0.103	0
BeeCelsaB1_NODE_10330_length_701_cov_5.054487	0	0	0	0	0	0	0	0	0	0	0	0	0	0	0	0	0	10.9501	0	0	0	0	0	0	0	0	0	0	0	0	0	0	0	0	0	0	0	0	0
BeeCelsaB1_NODE_10333_length_701_cov_3.693910	0	0	0	0	0	0	0	0	0	0	0	0	0	0	0	0	0	7.1943	0	0	0	0	0	0	0	0	0	0	0	0	0	0	0	0	0	0	0	0	0
BeeCelsaB1_NODE_10351_length_701_cov_1.875000	0	0	0	0	0	0.1355	1.41	0	0	0.6684	0	0	0	0	0.3743	0	0	5.0588	0.2602	0.0321	0	0.2674	0	0.3583	0.1159	0	0.2941	0	0	1.1319	0	0.1052	0	0.18	0.1943	0	0.1319	0	0
BeeCelsaB1_NODE_10380_length_700_cov_1.407705	0	0	0	0	0	0	0	0	0	0	0	0	0	0	0	0	0	2.9268	0	0	0	0	0	0	0	0	0	0	0	0	0	0	0	0	0	0	0	0	0
BeeCelsaB1_NODE_10482_length_696_cov_3.726979	0	0	0	0	0	0	0	0	0	0	0	0	0	0	0	0	0	9.2115	0	0	0	0	0	0	0	0	0	0	0	0	0	0	0	0	0	0	0	0	0
BeeCelsaB1_NODE_10522_length_695_cov_1.430421	0	0	0	0	0	0	0	0	0	0	0	0	0	0	0	0	0	3.2083	0	0	0	0	0	0	0	0	0	0	0	0	0	0	0	0	0	0	0	0	0
BeeCelsaB1_NODE_10562_length_693_cov_5.704545	0	0	0	0	0	0	0	0	0	0	0	0	0	0	0	0	0	12.7099	0	0	0	0	0	0	0	0	0	0	0	0	0.2252	0	0	0	0	0	0	0	0
BeeCelsaB1_NODE_10574_length_693_cov_2.061688	0	0	0	0	0.3081	0	0	0	0.4955	0	0	0	0	0	0	0	0	4.7117	0	0	0	0	0	0	0	0	0	0	0	0	0.2973	0	0	0	0	0	0	0	0
BeeCelsaB1_NODE_10747_length_687_cov_6.224590	0	0	0	0	0	0	0	0	0	0	0	0	0	0	0	0	0	13.4719	0	0	0	0	0	0	0	0	0	0	0	0	0	0	0	0	0	0	0	0	0
BeeCelsaB1_NODE_10875_length_683_cov_4.592409	0	0	0	0	1.1956	0	0	0	0	0	0	0	0	0	0	0	0	10.5612	0	0	0	0	0	0	0	0	0	0	0	0	0.3419	0	0	0	0	0	0	0	0
BeeCelsaB1_NODE_10907_length_682_cov_20.447934	0	0	0	0	0	0	0	0	0.9542	0	0	0	0	0	0	0	0	46.1392	0	0	0	0	0	0	0	0	0	0	0	0	0	0	0	0	0	0	0	0	0
BeeCelsaB1_NODE_10965_length_681_cov_1.235099	0	0	0	0	0	0	0	0	0	0	0	0	0	0	0	0	0	2.5688	0	0	0	0	0	0	0	0	0	0	0	0	0	0	0	0	0	0	0	0	0
BeeCelsaB1_NODE_11037_length_678_cov_3.264559	0	0	0	0	0	0	0	0	0	0	0	0	0	0	0	0	0	7.4044	0	0	0	0	0	0	0	0	0	0	0	0	0	0	0	0	0	0	0	0	0
BeeCelsaB1_NODE_11080_length_677_cov_2.751667	0	0	0	0	0	0	0	0	0	0	0	0	0	0	0	0	0	5.547	0	0	0	0	0	0	0	0	0	0	0	0	0	0	0	0	0	0	0	0	0
BeeCelsaB1_NODE_11157_length_675_cov_1.852843	0	0	0	0	0	0	0	0	0	0	0	0.793	0	0	0	0	0	3.963	0	0	0	0	0	0	0	0	0	0	0	0	0	0	0	0	0	0	0	0	0
BeeCelsaB1_NODE_11218_length_673_cov_2.909396	0	0	0	0	0	0	0	0	0	0	0	0	0	0	0	0	0	6.0148	0	0	0	0	0	0	0	0	0	0	0	0	0	0	0	0	0	0	0	0	0
BeeCelsaB1_NODE_11233_length_673_cov_1.097315	0	0	0	0	0	0	0	0	0	0	0	0	0	0	0	0	0	2.5176	0	0	0	0	0	0	0	0	0	0	0	0	0	0	0	0	0	0	0	0	0
BeeCelsaB1_NODE_11303_length_670_cov_2.767285	0	0	0	0	0	0	0	0	0.8507	0	0	0	0	0	0	0	0	6.2649	0	0	0	0	0	0	0	0	0	0	0	0	0	0	0	0	0	0	0	0	0
BeeCelsaB1_NODE_11347_length_669_cov_2.065878	0	0	0	0	0	0	0	0	0	0	0	0	0	0	0	0	0	5.9479	0	0	0	0	0	0	0	0	0	0	0	0	0	0	0	0	0	0	0	0	0
BeeCelsaB1_NODE_11386_length_667_cov_3.269492	0	0	0	0	0.4075	0	0	0	0	0	0	0	0	0	0	0	0	7.8879	0	0	0	0	0	0	0	0	0	0	0	0	0	0	0	0	0	0	0	0	0
BeeCelsaB1_NODE_11402_length_667_cov_1.635593	0	0	0	0	0.5981	0	0	0	0	0	0	0	0	0	0	0	0	3.4692	0	0	0	0	0	0	0	0	0	0	0	0	0	0	0	0	0	0	0	0	0
BeeCelsaB1_NODE_11531_length_663_cov_3.085324	0	0	0	0	0	0	0	0	0	0	0	0	0	0	0	0	0	7.0414	0	0	0	0	0	0	0	0	0	0	0	0	0	0	0	0	0	0	0	0	0
BeeCelsaB1_NODE_11646_length_659_cov_3.615120	0	0	0	0	0	0	0	0	0	0	0	0	0	0	0	0	0	7.7618	0	0	0	0	0	0	0	0	0	0	0	0	0	0	0	0	0	0	0	0	0
BeeCelsaB1_NODE_11698_length_658_cov_1.528399	0	0	0	0	0.625	0	0	0	0	0	0	0	0	0	0	0	0	3.1515	0	0	0	0	0	0	0	0	0	0	0	0	0	0	0	0	0	0	0	0	0
BeeCelsaB1_NODE_11729_length_657_cov_1.965517	0	0	0	0	0	0	0.9051	0	0.4478	0	0	0	0	0	0.5332	0	0	4.4497	0	0	0	0	0	0.463	0.7021	0	0	0	0	0	0	0.0911	0.5294	0.0512	0	0	0	0	0
BeeCelsaB1_NODE_11763_length_656_cov_1.538860	0	0	0	0	0.5323	0	0	0	0	0	0	0	0	0	0	0	0	3.7852	0	0	0	0	0	0	0	0	0	0	0	0	0.9905	0	0	0	0	0	0	0	0
BeeCelsaB1_NODE_11804_length_655_cov_1.617647	0	0	0.1067	0	0	0	0	0	0	0	0	0	0	0	0	0	0	4.341	0	0	0	0	0	0.1276	0	0	0	0	0	0	0	0	0	0	0	0	0	0	0
BeeCelsaB1_NODE_11893_length_652_cov_3.160000	0	0	0	0	0	0	0	0	0	0	0	0	0	0	0	0	0	7.2299	0	0	0	0	0	0	0	0	0	0	0	0	0	0	0	0	0	0	0	0	0
BeeCelsaB1_NODE_11993_length_649_cov_3.312937	0	0	0	0	0	0	0	0	0	0	0	0	0	0	0	0	0	7.023	0	0	0	0	0	0	0.5221	0	0	0	0	0	0	0	0	0	0	0	0	0	0
BeeCelsaB1_NODE_12123_length_646_cov_1.836555	0	0	0	0	0	0	0	0	0	0	0	0	0	0	0	0	0	3.4556	0	0	0	0	0	0	0	0	0	0	0	0	0	0	0	0	0	0	0	0	0
BeeCelsaB1_NODE_12280_length_641_cov_1.150709	0	0	0	0	0	0	0	0	0	0	0	0	0	0	0	0	0	2.2904	0	0	0	0	0	0	0	0	0	0	0	0	0	0	0	0	0	0	0	0	0
BeeCelsaB1_NODE_12307_length_640_cov_1.577265	0	0	0	0	0	0	0	0	0	0	0	0	0	0	0	0	0	3.7988	0	0	0	0	0	0	0	0	0	0	0	0	0	0	0	0	0	0	0	0	0
BeeCelsaB1_NODE_12315_length_640_cov_0.770870	0	0	0	0	0	0	0	0	0	0	0	0	0	0	0	0	0	1.9023	0	0	0	0	0	0	0	0	0	0	0	0	0	0	0	0	0	0	0	0	0
BeeCelsaB1_NODE_12351_length_639_cov_1.644128	0	0	0	0	0	0	0	0	0	0	0	0	0	0	0	0	0	3.2846	0	0	0	0	0	0	0	0	0	0	0	0	0	0	0	0	0.3431	0	0	0	0
BeeCelsaB1_NODE_12364_length_638_cov_4.285205	0	0	0	0	0	0	0	0	0	0	0	0	0	0	0	0	0	9.4707	0	0	0	0	0	0	0	0	0	0	0	0	0	0	0	0	0	0	0	0	0
BeeCelsaB1_NODE_12521_length_635_cov_1.129032	0	0	0	0	0	0	0	0	0	0	0	0	0	0	0	0	0	2.4361	0	0	0	0	0	0	0	0	0	0	0	0	0	0	0	0	0	0	0	0	0
BeeCelsaB1_NODE_12625_length_632_cov_2.439640	0	0	0	0	0	0	0	0	0.5099	0	0	0	0	0	0	0	0	5.3972	0	0	0	0	0	0	0	0	0	0	0	0	0	0	0	0	0	0	0	0	0
BeeCelsaB1_NODE_12759_length_629_cov_1.831522	0	0	0	0	0.1267	0	0	0	0	0	0	0	0	0	0	0	0	4.2238	0	0	0	0	0	0	0	0	0	0	0	0	1.0436	0	0	0	0	0	0	0	0
BeeCelsaB1_NODE_12799_length_628_cov_1.754991	0	0	0	0	0	0	0	0	0	0	0	0	0	0	0	0	0	3.4187	0	0	0	0	0	0	0	0	0	0	0	0	0	0	0	0	0	0	0	0	0
BeeCelsaB1_NODE_12835_length_627_cov_1.952727	0	0	0	0	0	0	0	0	0	0	0	0	0	0	0	0	0	4.2604	0	0	0	0	0	0	0	0	0	0	0	0	0	0	0	0	0	0	0	0	0
BeeCelsaB1_NODE_12890_length_626_cov_1.267760	0	0	0	0	0	0	0	0	0	0	0	0	0	0	0	0	0	2.8247	0	0	0	0	0	0	0	0	0	0	0	0	0	0	0	0	0	0	0	0	0
BeeCelsaB1_NODE_12891_length_626_cov_1.051002	0	0	0	0	0	0	0	0	0	0	0	0	0	0	0	0	0	2.3606	0	0	0	0	0	0	0	0	0	0	0	0	0	0	0	0	0	0	0	0	0
BeeCelsaB1_NODE_13056_length_622_cov_2.117431	0	0	0	0	0.1747	0	0	0	0	0	0	0	0	0	0	0	0	4.9558	0	0	0	0	0	0	0	0	0	0	0	0	0	0	0	0	0	0	0	0	0
BeeCelsaB1_NODE_13101_length_621_cov_2.376838	0	0	0	0	0	0	0	0	0	0	0	0	0	0	0	0	0	4.9115	0	0	0	0	0	0	0	0	0	0	0	0	0	0	0	0	0	0	0	0	0
BeeCelsaB1_NODE_13115_length_621_cov_1.189338	0	0	0	0	0	0	0	0	0	0	0	0	0	0	0	0	0	2.5191	0	0	0	0	0	0	0	0	0	0	0	0	0	0	0	0	0	0	0	0	0
BeeCelsaB1_NODE_13148_length_620_cov_1.764273	0	0	0	0	0	0	0	0	0	0	0	0	0	0	0	0	0	3.5262	0	0	0	0	0	0	0	0	0	0	0	0	0	0	0	0	0	0	0	0	0
BeeCelsaB1_NODE_13225_length_618_cov_2.367837	0	0	0	0	0	0	0	0	0	0	0	0	0	0	0	0	0	5.3972	0	0	0	0	0	0	0	0	0	0	0	0	0	0	0	0	0	0	0	0	0
BeeCelsaB1_NODE_13311_length_616_cov_2.294991	0	0	0	0	0.0749	0	0	0	0	0	0	0	0	0	0	0	0	5.8684	0	0	0	0.9474	0	0	0	0	0	0	0	0	0	0	0	0	0.3947	0	0	0	0
BeeCelsaB1_NODE_13320_length_616_cov_1.523191	0	0	0	0	0	0	0	0	0	0	0	0	0	0	0	0	0	3.581	0	0	0	0	0	0	0	0	0	0	0	0	0	0	0	0	0	0	0	0	0
BeeCelsaB1_NODE_13437_length_613_cov_1.546642	0	0	0	0	0.1222	0	0	0	0	0	0	0	0	0	0.1385	0	0	4.6171	0	0	0	0	0	0	0	0	0	0	0	0	0	0	0	0	0	0	0	0	0
BeeCelsaB1_NODE_13621_length_609_cov_2.146617	0	0	0	0	0	0	0.6933	0	0	0	0	0	0	0	0.2372	0	0.6196	4.2536	0.7239	0	0.5583	0.3129	0	0.4151	0.0429	0	0	0	0	0.2699	0	1.4847	0.229	0.2924	0	0	0	0	0
BeeCelsaB1_NODE_13673_length_608_cov_2.146893	0	0	0	0	14.6557	0	0	0	0	0	0	0	0	0	0	0	0	7.0984	0	0	0	1.2439	0	0	0	0	0	0	0	0	3.1578	0	0	0	0	0	0	0	0
BeeCelsaB1_NODE_13680_length_608_cov_1.794727	0	0	0	0	0	0	0	0	0	0	0	0	0	0	0	0	0	4.1209	0	0	0	0	0	0	0	0	0	0	0	0	0	0	0	0	0	0	0	0	0
BeeCelsaB1_NODE_13699_length_607_cov_4.688679	0	0	0	0	0.0287	0	0	0	0	0	0	0	0	0	0	0	0	10.0103	0	0	0	0	0	0	0	0	0	0	0	0	0.2567	0	0	0	0	0	0	0	0
BeeCelsaB1_NODE_13767_length_606_cov_2.890359	0	0	0	0	0	0	0	0	0	0	0	0	0	0	0	0	0	6.5288	0	0	0	0	0	0	0	0	0	0	0	0	0	0	0	0	0	0	0	0	0
BeeCelsaB1_NODE_13881_length_604_cov_1.546490	0	0	0	0	0	0	0	0	0	0	0	0	0	0	0	0	0	3.8264	0	0	0	0	0	0	0	0	0	0	0	0	0	0	0	0	0	0	0	0	0
BeeCelsaB1_NODE_14050_length_601_cov_1.213740	0	0	0	0	0	0	0	0	0	0	0	0	0	0	0	0	0	2.5717	0	0	0	0	0	0	0	0	0	0	0	0	0	0	0	0	0	0	0	0	0
BeeCelsaB1_NODE_14175_length_598_cov_2.270633	0	0	0	0	0	0	0	0	0	0	0	0	0	0	0	0	0	4.8562	0	0	0	0	0	0	0	0	0	0	0	0	0	0	0	0	0	0	0	0	0
BeeCelsaB1_NODE_14180_length_598_cov_1.871401	0	0	0	0	0	0	0	0	0	0	0	0	0	0	0	0	0	4.3	0	0	0	0	0	0	0	0	0	0	0	0	0	0	0	0	0	0	0	0	0
BeeCelsaB1_NODE_14230_length_597_cov_2.175000	0	0	0	0	0	0	0	0	0	0	0	0	0	0	0	0	0	6.7328	0	0	0	0	0	0	0	0	0	0	0	0	0	0	0	0	0	0	0	0	0
BeeCelsaB1_NODE_14338_length_595_cov_1.722008	0	0	0	0	0.9581	0	0	0	0	0	0	0	0	0	0	0.7086	0	3.7463	0	0	0	0	0	0	0	0	0	1.3836	0	0	0	0	0	0	0	0	0	0	0
BeeCelsaB1_NODE_14351_length_595_cov_1.160232	0	0	0	0	0	0	0	0	0	0	0	0	0	0	0	0	0	2.9119	0	0	0	0	0	0	0	0	0	0	0	0	0	0	0	0	0	0	0	0	0
BeeCelsaB1_NODE_14370_length_594_cov_2.818182	0	0	0	0	0	0	0	0	0	0	0	0	0	0	0	0	0	5.9874	0	0	0	0	0	0	0	0	0	0	0	0	0	0	0	0	0.605	0	0	0	0
BeeCelsaB1_NODE_14382_length_594_cov_1.870406	0	0	0	0	0	0	0	0	0.3866	0	0	0.4181	0	0	0	0	0	4.0105	0	0	0	0	0	0	0.2311	0	0	0	0	0	0	0	0	0	0	0	0	0	0
BeeCelsaB1_NODE_14496_length_592_cov_1.867961	0	0	0	0	0	0	0	0	0	0	0	0	0	0	0	0	0	4.0148	0	0	0	0	0	0	0	0	0	0	0	0	0	0	0	0	0	0	0	0	0
BeeCelsaB1_NODE_14511_length_592_cov_1.355340	0	0	0	0	1.019	0	0	0	0	0	0	0	0	0	0	0	0	3.0211	0	0	0	0	0	0	0	0	0	0	0	0	0	0	0	0	0	0	0	0	0
BeeCelsaB1_NODE_14548_length_591_cov_1.826848	0	0	0	0	0	0	0	0	0	0	0	0	0	0	0	0	0	4.055	0	0	0	0	0	0	0	0	0	0	0	0	0	0	0	0	0	0	0	0	0
BeeCelsaB1_NODE_14627_length_589_cov_3.570312	0	0	0	0	0.3108	0	0	0	0	0	0	0	0	0	0	0	0	7.8351	0	0	0	0	0	0	0	0	0	0	0	0	0	0	0	0	0	0	0	0	0
BeeCelsaB1_NODE_14640_length_589_cov_2.521484	0	0	0	0	0	0	0	0	0	0	0	0	0	0	0	0	0	5.8731	0	0	0	0	0	0	0	0	0	0	0	0	0	0	0	0	0	0	0	0	0
BeeCelsaB1_NODE_14673_length_588_cov_2.939335	0	0	0	0	0	0	0	0	0	0	0	0	0	0	0	0	0	6.7733	0	0	0	0	0	0	0	0	0	0	0	0	0	0	0	0	0	0	0	0	0
BeeCelsaB1_NODE_14848_length_585_cov_2.021654	0	0	0	0	0	0	0.3049	0	0	0	0	0	0	0	0	0	0.4627	4.3284	0	0	0	0	0	0.1087	0	0	0	0.2985	0	0	0	0.1876	0	0.4606	0.032	0	0	0	0
BeeCelsaB1_NODE_14945_length_583_cov_1.970356	0	0	0	0	0	0	0	0	0	0	0	0	0	0	0	0	0	4.2634	0	0	0	0	0	0	0	0	0	0	0	0	0	0	0	0	0	0	0	0	0
BeeCelsaB1_NODE_15007_length_582_cov_1.817822	0	0	0	0	0	0	0	0	0	0	0	0	0	0	0	0	0	3.3948	0	0	0	0	0	0	0	0	0	0	0	0	0	0	0	0	0	0	0	0	0
BeeCelsaB1_NODE_15022_length_582_cov_0.887129	0	0	0	0	0	0	0	0	0	0	0	0	0	0	0	0	0	1.8755	0	0	0	0	0	0	0	0	0	0	0	0	0	0	0	0	0	0	0	0	0
BeeCelsaB1_NODE_15127_length_579_cov_11.603586	0	0	0	0	2.3634	0	0	0	0	0	0	0	0	0	0	0	0	17.3656	0	0	0	0	0	0	0	0	0	0	0	0	0	0	0	0	0	0	0	0	0
BeeCelsaB1_NODE_15392_length_574_cov_2.094567	0	0	0	0	0.25	0	0	0	0	0	0	0	0	0	0	0	0	4.3457	0	0	0	0	0	0	0	0	0	0	0	0	0	0	0	0	0	0	0	0	0
BeeCelsaB1_NODE_15540_length_571_cov_6.633603	0	0	0	0	2.1138	0	0	0	0	0	0	0	0	0	0	0	0	15.7133	0	0	0	0	0	0	0	0	0	0	0	0	0	0	0	0	0	0	0	0	0
BeeCelsaB1_NODE_15574_length_571_cov_1.971660	0	0	0	0	2.9694	0	0	0	4.5886	4.3698	0	0	0	0	0	0	0	3.9694	0	0	0	0	0	0	0	0	0	0	0	0	0.1641	0	0	0	0	0	0	0	0
BeeCelsaB1_NODE_15629_length_570_cov_1.965517	0	0	0	0	0	0	0	0	0	0	0	0	0	0	0	0	0	4.2434	0	0	0	0	0	0	0	0	0	0	0	0	0	0	0	0	0	0	0	0	0
BeeCelsaB1_NODE_15858_length_566_cov_2.811861	0	0	0	0	0	0	0	0	0	0	0	0	0	0	0	0	0	6.3767	0	0	0	0	0	0	0	0	0	0	0	0	0	0	0	0	0	0	0	0	0
BeeCelsaB1_NODE_15959_length_565_cov_1.184426	0	0	0	0	0	0.3157	0	0	0.3024	0	0	0	0	0	0	0	0	2.4525	0	0	0.6755	0	0	0	0	0	0	0	0	0	0	0	0	0	4.0066	0	0	0	0
BeeCelsaB1_NODE_16102_length_562_cov_4.334021	0	0	0	0	0.6444	0	0	0	0	0	0	0	0	0	0	0	0	9.7622	0	0	0	0	0	0	0	0	0	0	0	0	0	0	0	0	0	0	0	0	0
BeeCelsaB1_NODE_16111_length_562_cov_2.756701	0	0	0	0	0.4444	0	0	0	0	0	0	0.1289	0	0	0	0	0	6.4178	0	0	0	0	0	0	0	0	0	0	0	0	0	0	0	0	0	0	0	0	0
BeeCelsaB1_NODE_16137_length_562_cov_1.197938	0	0	0	0	0	0	0	0	0	0	0	0	0	0	0	0	0	2.6756	0	0	0	0	0	0	0	0	0	0	0	0	0	0	0	0	0	0	0	0	0
BeeCelsaB1_NODE_16186_length_561_cov_1.330579	0	0	0	0	0	0	0.7149	0.3274	0	0	0	0	0	0	0	0	0	3.3942	0.7639	0	0	0	0	0.2984	0	0	0	0	0	0	0	0	0	0.265	0	0	0	0	0
BeeCelsaB1_NODE_16240_length_560_cov_1.358178	0	0	0	0	0	0	0	0	0	0	0	0	0	0	0	0	0	2.7232	0	0	0	0	0	0	0	0	0	0	0	0	0	0	0	0	0	0	0	0	0
BeeCelsaB1_NODE_16254_length_560_cov_0.737060	0	0	0	0	0	0	0	0	0	0	0	0	0	0	0	0	0	1.4844	0	0	0	0	0	0	0	0	0	0	0	0	0	0	0	0	0	0	0	0	0
BeeCelsaB1_NODE_16324_length_558_cov_7.604990	0	0	0	0	1.2991	0	0	0	0	0	0	0	0	0	0	0	0	15.8237	0	0	0	0	0	0	0	0	0	0	0	0	0	0	0	0	0	0	0	0	0
BeeCelsaB1_NODE_16385_length_557_cov_4.545833	0	0	0	0	0.2528	0	0	0	0	0	0	0	0	0	0	0	0	10.4183	0	0	0	0	0	0	0	0	0	0	0	0	0	0	0	0	0	0	0	0	0
BeeCelsaB1_NODE_16456_length_556_cov_2.553236	0	0	0	0	0	0	0	0	0	0	0	0	0	0	0	0	0	6.0874	0	0	0	0	0	0	0	0	0	0	0	0	0	0	0	0	0	0	0	0	0
BeeCelsaB1_NODE_16542_length_555_cov_1.751046	0	0	0	0	0.5281	0	0	0	0	0	0	0	0	0	0	0	0	4.2	0	0	0	0	0	0	0	0	0	0	0	0	0	0	0	0	0	0	0	0.4697	0
BeeCelsaB1_NODE_16618_length_554_cov_1.404612	0	0	0	0	0.1577	0	0	0	0	0	0	0	0	0	0	0	0	3.0991	0	0	0	0	0	0	0	0	0	0	0	0	0	0	0	0	0	0	0	0	0
BeeCelsaB1_NODE_16768_length_551_cov_2.708861	0	0	0	0	0.458	0	0	0.9478	2.3991	1.8163	0	0	0	0	0	0	0	3.6712	0	0	0	0	0	0	0	0	0	0	0	0	0	0	0	0	0	0	0	0	0
BeeCelsaB1_NODE_16831_length_550_cov_3.310782	0	0	0	0	0	0	0	0	0	0	0	0	0	0	0	0	0	6.6909	0	0	0	0	0	0	0	0	0	0	0	0	0	0	0	0	0	0	0	0	0
BeeCelsaB1_NODE_16898_length_549_cov_3.794492	0	0	0	0	0	0	0	0	0	0	0	0	0	0	0	0	0	8.3719	0	0	0	0	0	0	0	0	0	0	0	0	0	0	0	0	0	0	0	0	0
BeeCelsaB1_NODE_16908_length_549_cov_2.677966	0	0	0	0	0	0	0	0	0	0	0	0	0	0	0	0	0	5.873	0	0	0	0	0	0	0	0	0	0	0	0	0	0	0	0	0	0	0	0	0
BeeCelsaB1_NODE_16928_length_549_cov_2.016949	0	0	0	0	0	0	0	0	0	0	0	0	0	0	0	0	0	4.2698	0	0	0	0	0	0	0	0	0	0	0	0	0	0	0	0	0	0	0	0	0
BeeCelsaB1_NODE_16931_length_549_cov_1.951271	0	0	0	0	0.9297	0	0	0	0	0	0	0	0	0	0	0	0	3.8027	0	0	0	0	0	0	0	0	0	0	0	0	0	0	0	0	0	0	0	0	0
BeeCelsaB1_NODE_17226_length_544_cov_2.513919	0	0	0	0	0	0	0	0	0	0	0	0	0	0	0	0	0	6.156	0	0	0	0	0	0	0	0	0	0	0	0	0	0	0	0	0	0	0	0	0
BeeCelsaB1_NODE_17229_length_544_cov_2.453961	0	0	0	0	0	0	0	0	0	0	0	0	0	0	0	0	0	5.2959	0	0	0	0	0	0	0	0	0	0	0	0	0	0	0	0.0963	0	0	0	0	0
BeeCelsaB1_NODE_17299_length_543_cov_2.502146	0	0	0	0	0	0	0	0	0	0	0	0	0	0	0	0	0	5.9149	0	0	0	0	0	0	0	0	0	0	0	0	0	0	0	0	0	0	0	0.2115	0
BeeCelsaB1_NODE_17302_length_543_cov_2.300429	0	0	0	0	0	0	0	0	0	0	0	0	0	0	0	0	0	6.0184	0	0	0	0	0	0	0	0	0	0	0	0	0	0	0	0	0	0	0	0	0
BeeCelsaB1_NODE_17508_length_540_cov_2.127430	0	0	0	0	0	0	0	0	0	0	0	0.1296	0	0	0	0	0	6.2662	0	0	0	0	0	0	0	0	0	0	0	0	0	0	0	0	0	0	0	0	0
BeeCelsaB1_NODE_17516_length_540_cov_1.874730	0	0	0	0	2.0741	0	0	0	0	0.713	0	0	0	0	0	0	0	3.5255	0	0	0	0	0	0	0	0	0	0	0	0	0	0	0	0	0	0	0	0	0
BeeCelsaB1_NODE_17691_length_537_cov_2.234783	0	0	0	0	0	0	0	0	0	0	0	0	0	0	0	0	0	5.9838	0	0	0	0	0	0	0	0	0	0	0	0	0	0	0	0	0	0	0	0	0
BeeCelsaB1_NODE_17758_length_536_cov_2.241830	0	0	0	0.0186	0	0	0	0	0	0	0	0	0	0	0	0.8326	0	5.5116	0	0	0	0	0	0	0	0	0	0.2953	0	0	0	0	0	0	0	0	0	0	0
BeeCelsaB1_NODE_18003_length_533_cov_0.973684	0	0	0	0	0	0	3.5433	0	0	0	0	0	0	0	0.5925	0.1827	0	3.0211	0.74	0	0	1.0749	0	0.363	0.6253	0	0.3349	0	0	0.1569	0	0	0	0	0.0656	0	0	0.2319	0
BeeCelsaB1_NODE_18165_length_530_cov_2.810155	0	0	0	0	0	0	0	0	0	0	0	0	0	0	0	0	0	5.7972	0	0	0	0	0	0	0	0	0	0	0	0	0	0	0	0	0	0	0	0	0
BeeCelsaB1_NODE_18257_length_529_cov_2.221239	0	0	0	0	2.2188	0	0	0	0	0	0	0	0	0	0	0	0	4.9082	0	0	0	0	0	0	0	0	0	0	0	0	0	0	0	0	0	0	0	0	0
BeeCelsaB1_NODE_18333_length_528_cov_1.598670	0	0	0	0	0.0283	0	0	0	0	0	0	0	0	0	0	0	0	3.6863	0	0	0	0	0	0	0	0	0	0	0	0	0	0	0	0	0	0	0	0	0
BeeCelsaB1_NODE_18406_length_527_cov_1.617778	0	0	0	0	0	0	0	0	0	0	0	0	0	0	0	0	0	3.2695	0	0	0	0	0	0	0	0	0	0	0	0	0	0	0	0	0	0	0	0	0
BeeCelsaB1_NODE_18535_length_525_cov_1.948661	0	0	0	0	0	0	0	0	0	0	0	0	0	0	0	0	0	4.0214	0	0	0	0	0	0	0	0	0	0	0	0	0	0	0	0	0	0	0	0	0
BeeCelsaB1_NODE_18573_length_525_cov_1.095982	0	0	0	0	0	0	0	0	0	0	0	0	0	0	0	0	0	2.6508	0	0	0	0	0	0	0	0	0	0	0	0	0	0	0	0	0	0	0	0	0
BeeCelsaB1_NODE_18574_length_525_cov_0.939732	0	0	0	0	0	0	0	0	0	0	0	0	0	0	0	0	0	2.1283	0	0	0	0	0	0	0	0	0	0	0	0	0	0	0	0	0	0	0	0	0
BeeCelsaB1_NODE_18663_length_523_cov_3.914798	0	0	0	0	0	0	0	0	0	0	0	0	0	0	0	0	0	8.1766	0	0	0	0	0	0	0	0	0	0	0	0	0	0	0	0	0	0	0	0	0
BeeCelsaB1_NODE_18764_length_522_cov_2.359551	0	0	0	0	0	0	0	0	0	0	0	0	0	0	0	0	0	5.4019	0	0	0	0	0	0	0	0	0	0	0	0	0	0	0	0	0	0	0	0	0
BeeCelsaB1_NODE_18781_length_522_cov_1.714607	0	0	0	0	0	0	0	0	0	0	0	0	0	0	0	0	0	5.2847	0	0	0	0	0	0	0	0	0	0	0	0	0	0	0	0	0	0	0	0	0
BeeCelsaB1_NODE_18995_length_519_cov_2.585973	0	0	0	0	0	0	0	0	0	0	0	0.048	0	0	0	0	0	5.7866	0	0	0	0	0	0	0	0	0	0	0	0	0	0	0	0	0	0	0	0	0
BeeCelsaB1_NODE_19092_length_518_cov_1.802721	0	0	0	0	0.3654	0	0	0	0	0	0	0	0	0	0	0	0	3.8053	0	0	0	0	0	0	0	0	0	0	0	0	0	0	0	0	0	0	0	0	0
BeeCelsaB1_NODE_19280_length_516_cov_1.246014	0	0	0	0	0	0	0	0	0	0	0	0	0	0	0	0	0	2.256	0	0	0	0	0	0	0	0	0	0	0	0	0	0	0	0	0	0	0	0	0
BeeCelsaB1_NODE_19349_length_515_cov_1.168950	0	0	0	0	0	0	0	0	0	0	0	0	0	0	0	0	0	2.3729	0	0	0	0	0	0	0	0	0	0	0	0	0	0	0	0	0	0	0	0	0
BeeCelsaB1_NODE_19579_length_512_cov_1.505747	0	0	0	0	0	0	0	0	0	0	0	0	0	0	0	0	0	2.9317	0	0	0	0	0	0	0	0	0	0	0	0	0	0	0	0	0	0	0	0	0
BeeCelsaB1_NODE_19752_length_510_cov_1.408776	0	0	0	0	0	0	0	0	0	0	0	0	0	0	0	0	0	3.9044	0	0	0	0	0	0	0	0	0	0	0	0	0.3922	0	0	0	0	0	0	0	0
BeeCelsaB1_NODE_19763_length_510_cov_1.124711	0	0	0	0	0	0	0	0	0	0	0	0	0	0	0	0	0	2.2059	0	0	0	0	0	0	0	0	0	0	0	0	0	0	0	0	0	0	0	0	0
BeeCelsaB1_NODE_19768_length_510_cov_0.882217	0	0	0	0	0	0	0	0	0	0	0	0	0	0	0	0	0	1.8897	0	0	0	0	0	0	0	0	0	0	0	0	0	0	0	0	0	0	0	0	0
BeeCelsaB1_NODE_19813_length_509_cov_2.229167	0	0	0	0	0	0	0	0	0	0	0	0	0	0	0	0	0	5.3374	0	0	0	0	0	0	0	0	0	0	0	1.3447	0	0	0	0	0	0	0	0	0
BeeCelsaB1_NODE_19819_length_509_cov_2.039352	0	0	0	0	0	0	0	0	0	0	0	0	0	0	0	0	0	4.868	0	0	0	0	0	0	0	0	0	0	0	0	0	0	0	0	0	0	0	0	0
BeeCelsaB1_NODE_19850_length_509_cov_1.377315	0	0	0	0	0.4988	0	0	0	0	0	0	0	0	0	0	0	0	2.7677	0	0	0	0	0	0	0	0	0	0	0	0	0	0	0	0	0	0	0	0	0
BeeCelsaB1_NODE_19865_length_509_cov_1.004630	0	0	0	0	0	0	0	0	0	0	0	0	0	0	0	0	0	1.912	0	0	0	0	0	0	0	0	0	0	0	0	0	0	0	0	0	0	0	0	0
BeeCelsaB1_NODE_19911_length_508_cov_2.410673	0	0	0	0	0	0	0	0	0	0	0	0	0	0	0	0	0	5.0515	0	0	0	0	0	0	0	0	0	0	0	0	0	0	0	0	0	0	0	0	0
BeeCelsaB1_NODE_19954_length_508_cov_1.016241	0	0	0	0	0	0	0	0	0	0	0	0	0	0	0	0	0	2.0539	0	0	0	0	0	0	0	0	0	0	0	0	0	0	0	0	0	0	0	0	0
BeeCelsaB1_NODE_20083_length_506_cov_2.377622	0	0	0	0	0	0	0	0	0	0	0	0	0	0	0	0	0	5.2586	0	0	0	0	0	0	0	0	0	0	0	0	0	0	0	0	0	0	0	0	0
BeeCelsaB1_NODE_20097_length_506_cov_1.874126	0	0	0	0	0	0	0	0	0	0	0	0	0	0	0	0	0	3.5837	0	0	0	0	0	0	0	0	0	0	0	0	0	0	0	0	0	0	0	0	0
BeeCelsaB1_NODE_20181_length_505_cov_2.154206	0	0	0	0	0	0	0	0	0	2.1062	0	0	0	0	0	0	0	4.3432	0	0	0	0	0.4123	0	0	0	0	0	0	0	0	0	0	0	0	0	0	0	0
BeeCelsaB1_NODE_20208_length_505_cov_1.612150	0	0	0	0	0	0	0	0	0	0	0	0	0	0	0	0	0	3.3235	0	0	0	0	0	0	0	0	0	0	0	0	0	0	0	0	0	0	0	0	0
BeeCelsaB1_NODE_20221_length_505_cov_1.264019	0	0	0	0	0.0938	0	0	0	0	0	0	0.679	0	0	0	0	0	2.3877	0	0	0	0	0	0	0	0	0	0	0	0	0	0	0	0	0	0	0	0	0
BeeCelsaB1_NODE_20225_length_505_cov_1.170561	0	0	0	0	0	0	0	0	0	0	0	0	0	0	0	0	0	2.8667	0	0	0	0	0	0	0	0	0	0	0	0	0	0	0	0	0	0	0	0	0
BeeCelsaB1_NODE_20240_length_504_cov_4.585480	0	0	0	0	0	0	0	0	0	0	0	0	0	0	0	0	0	10.9629	0	0	0	0	0	0	0	0	0	0	0	0	0	0	0	0	0	0	0	0	0
BeeCelsaB1_NODE_20282_length_504_cov_2.049180	0	0	0	0	1.75	0	0	0	0	0	0	0	0	0	0	0	0	4.8985	0	0	0	0	0	0	0	0	0	0	0	0	0	0	0	0	0	0	0	0	0
BeeCelsaB1_NODE_20288_length_504_cov_1.775176	0	0	0	0	0	0	0	0	0	0	0	0	0	0	0	0	0	3.953	0	0	0	0	0	0	0	0	0	0	0	0	0	0	0	0	0	0	0	0	0
BeeCelsaB1_NODE_20373_length_503_cov_1.610329	0	0	0	0	0.1935	0	0	0	0	0	0	0	0	0	0	0	0	2.9454	0	0	0	0	0	0	0	0	0	0	0	0	1.0397	0	0	0	0	0	0	0	0
BeeCelsaB1_NODE_20461_length_502_cov_1.421176	0	0	0	0	0	0	0	0	0	0	0	0	0	0	0	0	0	2.9925	0	0	0	0	0	0	0	0	0	0	0	0	0	0	0	0	0	0	0	0	0
BeeCelsaB1_NODE_20522_length_501_cov_2.158019	0	0	0	0	0	0	0	0	0	0	0	0	0	0	0	0	0	5.005	0	0	0	0	0	0	0	0	0	0	0	0	0	0	0	0	0	0	0	0	0
BeeCelsaB1_NODE_20539_length_501_cov_1.667453	0	0	0	0	0	0	0	0	0	0	0	0	0	0	0	0	0	4.005	0	0	0	0	0	0	0	0	0	0	0	0	0	0	0	0	0	0	0	0	0
BeeCelsaB2_NODE_2_length_27383_cov_20.860946	0	24.8131	0	0	0	37.2419	0.3721	0	0	0	0.0897	0	0	0	17.8837	0	0	0.1175	40.3502	5.4692	0	0	0	0	0	0	0	0	0	0	0	0.9545	5.5417	0	0	0	0	0	0
BeeCelsaB2_NODE_30_length_4371_cov_22.574057	0	24.3772	0	0	0	37.2005	0.4578	0	0	0	0.3071	0	0	0	19.6997	0	0	0.6394	45.2496	5.2067	0	0	0	0	0.0809	0	0	0	0	0	0	1.785	5.1367	0	0.276	0	0	0	0.0332
BeeCelsaB2_NODE_34_length_4110_cov_13.636995	0	0	0	0	0	13.2865	0	0	0	0	0	0	0	0	0	0	0	0	33.0383	0	0	0	0	0	0	0	0	0	0	0	0	0	0	0	0	0	0	0	0
BeeCelsaB2_NODE_49_length_3275_cov_11.949031	0	8.4273	0	0	0	18.5044	0	0	0	0	0.0191	0	0	0	6.1221	0	0	0	19.2949	0.7142	0	0	0	0	0	0	0	0	0	0	0	0.2629	0.541	0	0	0	0	0	0
BeeCelsaB2_NODE_63_length_2890_cov_5.729826	0	0	0	0	0	0	0	0	0	0	0	0	0	0	0	0	0	0	13.0381	0	0.4896	0	0	0	0	0	0	0	0	0	0	0	0	0	0	0	0	0	0
BeeCelsaB2_NODE_78_length_2568_cov_6.531112	0	0.0803	1.0968	0	0.0039	0	1.3677	0	0	0	0	1.5185	0	0	0	0	0	0	13.6445	0	0.929	0	0	0	0	0	0	0	0.3196	0	0	0	0	1.2918	1.6625	0	0	0	0
BeeCelsaB2_NODE_81_length_2547_cov_4.025506	0	0	0	0	0	0	0	0	0	0	0	0	0	0	0	0	0	0	9.4644	0	0.0005	0	0	0	0	0	0	0	0	0	0	0	0	0	0	0	0	0	0
BeeCelsaB2_NODE_84_length_2519_cov_6.689189	0	0.2876	1.1874	0	0.0035	0	0.766	0	0	0	0	2.29	0	0	0	0	0	0	12.9494	0	0.5171	0	0	0	0	0	0	0	1.1864	0	0	0.0059	0	3.8959	4.2479	0	0	0	0
BeeCelsaB2_NODE_96_length_2320_cov_8.436915	0	0	0	0	0	22.3373	0	0	0	0	0	0	0	0	0	0	0	0	19.6907	0	0	0	0	0	0	0	0	0	0	0	0	3.6907	0	0	0	0	0	0	0
BeeCelsaB2_NODE_102_length_2216_cov_14.794764	0	0	0	0	0	1.0761	0	0	0	0	0	0	0	0	0	0	0	0	34.4357	0	0	0	0	0	0	0	0	0	0	0	0	0	0	0	0	0	0	0	0
BeeCelsaB2_NODE_110_length_2136_cov_10.959203	0	0.2175	0.4135	0	0	0	0.8333	0	0	0	0	1.0345	0	0.045	0	0	0	0	22.9567	0	0.414	0	0	0	0	0	0	0	2.4333	0	0	0.0713	0	0.1094	3.0421	0	0	0	0
BeeCelsaB2_NODE_123_length_1955_cov_43.294995	0	0	0	0	0	3.7751	13.0767	0.0441	0	35.0288	0	0	0	0	0	0	0	0	91.7342	1.8089	0	0	0	0	0	0	0	0	0	0	0	8.1853	3.5514	0	0	0.0217	0	0	0
BeeCelsaB2_NODE_146_length_1772_cov_34.406490	0	0	0	0	0	12.1417	0	0	0	0	0	0	0	0	0	0	0	0	74.6869	0	0	0	0	0	0	0	0	0	0	0	0	5.2482	0.8251	0	0	0	0	0	0
BeeCelsaB2_NODE_149_length_1752_cov_44.220896	0	0	0	0	0	11.9101	0	0	0	0	0	0	0	0	0	0	0	0	92.9387	0	0	0	0	0	0	0	0	0	0	0	0	7.0663	0.9237	0	0	0	0	0	0
BeeCelsaB2_NODE_157_length_1713_cov_135.610636	0	0	0	0	0	0	0	0	0	0	0	0	0	0	0	0	0	0	302.899	0	0	0	0	0	0	0	0	0	0	0	0	0	0	0	0	0	0	0	0
BeeCelsaB2_NODE_170_length_1656_cov_137.761241	0	0	0	0	0	118.149	0	0	0	0	0	0	0	0	0	0	0	0.0271	278.109	0	0	0	0	0	0	0	0	0	0	0	0	9.233	1.8665	0	0.5611	0	0	0	0
BeeCelsaB2_NODE_173_length_1623_cov_40.010996	0	0	0	0	0	3.8807	11.2687	0	0	10.2864	0	0	0	0	0	0	0	0	87.5543	0.4565	0	0	0.1855	0	0	0	0	0	0	0	0	12.8468	2.5866	0	0	0	0	0	0
BeeCelsaB2_NODE_190_length_1562_cov_3.618182	0	0	0.4776	0	0	0	0	0	0	0	0	0.2464	0	0.1552	0	0	0	0	8.2312	0	0	0	0	0	0	0	0	0	0	0	0	0	0	0.3672	2.4808	0	0	0	0
BeeCelsaB2_NODE_201_length_1526_cov_4.004831	0	0.0794	0.7889	0	0	0	0.5941	0	0	0	0	1.1841	0	0	0	0	0	0	7.6702	0	0.0884	0	0	0	0	0	0	0	0.2782	0	0	0	0	2.3846	1.7823	0	0	0	0
BeeCelsaB2_NODE_206_length_1498_cov_5.713582	0	0	0	0	0	0	0	0	0	0	0	0	0	0	0	0	0	0	13.1725	0	0	0	0	0	0	0	0	0	0	0	0	0	0	0	0	0	0	0	0
BeeCelsaB2_NODE_208_length_1496_cov_16.474278	0	0	0	0	0	93.1995	0	0	0	0	0	0	0	0	0	0	0	0	32.5117	0	0	0	0	0	0	0	0	0	0	0	0	8.1027	0.1962	0	0	0	0	0	0
BeeCelsaB2_NODE_260_length_1328_cov_10.077538	0	0	0	0	0	4.4756	0	0	0	0	0	0	0	0	0	0	0	0	17.4258	0	0	0	0	0	0	0	0	0	0	0	0	3.0705	0	0	0	0	0	0	0
BeeCelsaB2_NODE_266_length_1318_cov_8.713135	0	0	0	0	0	0	0	0	0	0	0	0	0	0	0	0	0	0	16.1241	0	0.858	0	0	0	0	0	0	0	0	0	0	0	0	0	0	0	0	0	0
BeeCelsaB2_NODE_272_length_1305_cov_8.598534	0	0	0	0	0	0	0.0335	0	0	0	0	0	0	0	0	0	0	0	17.8048	0	0	0	0	0	0	0	0	0	0	0	0	0	0	0.0067	0.9311	0	0	0	0
BeeCelsaB2_NODE_285_length_1275_cov_3.818030	0	0	0.2507	0	0	0	0.2351	0	0	0	0	0.4691	0	0	0	0	0	0	8.5367	0	0	0	0	0	0	0	0	0	0.2409	0	0	0	0	0.76	4.1195	0	0	0	0
BeeCelsaB2_NODE_334_length_1132_cov_4.301422	0	0	0	0	0	0	0.5784	0	0	0	0	0.1755	0	0.0199	0	0	0	0	8.6854	0	0.2638	0	0	0	0	0	0	0	0.7693	0	0	0	0	4.0099	5.362	0	0	0	0
BeeCelsaB2_NODE_348_length_1092_cov_7.400985	0	0	0	0	0	5.8284	0	0	0	0	0	0	0	0	0	0	0	0	17.2918	0	0	0	0	0	0	0	0	0	0	0	0	1.7105	0	0	0	0	0	0	0
BeeCelsaB2_NODE_397_length_1001_cov_3.077922	0	0	0	0	0	0	0	0	0	0	0	0	0	0	0	0	0	0	7.5106	0	0	0	0	0	0	0	0	0	0	0	0	0	0.186	0	0	0	0	0	0
BeeCelsaB2_NODE_400_length_993_cov_2.854803	0	0	0	0	0	4.4503	0	0	0	0	0	0	0	0	0	0	0	0	6.2994	0	0	0	0	0	0	0	0	0	0	0	0	0.1912	0	0	0	0	0	0	0
BeeCelsaB2_NODE_460_length_898_cov_3.001218	0	0	0.0431	0	0	0	0	0	0	0	0	0.8458	0	0	0	0	0	0	6.2028	0	0.1639	0	0	0	0	0	0	0	0	0	0	0	0	0	0.1194	0	0	0	0
BeeCelsaB2_NODE_483_length_870_cov_4.577554	0	0	0	0	0	0.7313	0	0	0	0	0	0	0	0	0	0	0	0	11.1049	0	0	0	0	0	0	0	0	0	0	0	0	0.6537	0	0	0	0	0	0	0
BeeCelsaB2_NODE_494_length_864_cov_1.696315	0	0	0	0	0.6864	0	2.0101	0.4046	0	0	0	0	0	0	0	0	0	1.1517	2.8974	0	0	0	0	0	0.8136	0	0	0	0	0	0.776	0	0.0491	0	0	0	0	0.2876	0
BeeCelsaB2_NODE_576_length_776_cov_2.494993	0	0	0	0	0	4.135	0	0	0	0	0	0	0	0	0	0	0	0	3.6109	0	0	0	0	0	0	0	0	0	0	0	0	0.1158	0	0	0	0	0	0	0
BeeCelsaB2_NODE_586_length_768_cov_2.681621	0	0	0	0	0	0	0.0568	0	0	0	0	0.6347	0	0	0	0	0	0	5.9497	0	0.1705	0	0	0	0	0	0	0	0.0698	0	0	0	0	0.164	0.9838	0	0	0	0
BeeCelsaB2_NODE_724_length_677_cov_1.671667	0	0	0	0	0	0	0	0	0	0	0	0	0	0	0	0	0	0	3.5746	0	0	0	0	0	0	0	0	0	0	0	0	0	0	0	0	0	0	0	0
BeeCelsaB2_NODE_775_length_649_cov_1.239510	0	0	0	0	0	0	0	0	0	0	0	0	0	0	0	0	0	0	2.7159	0	0	0	0	0	0	0	0	0	0	0	0	0	0	0	0	0	0	0	0
BeeCelsaB2_NODE_789_length_638_cov_2.803922	0	0	0.2793	0	0	0	0	0	0	0	0	0	0	0.2578	0	0	0	0	5.5059	0	0.1211	0	0	0	0	0	0	0	0.2012	0	0	0	0	0.7695	1.2422	0	0	0	0
BeeCelsaB2_NODE_908_length_587_cov_2.349020	0	0	0	0	0	5.6858	0	0	0	0	0	0	0	0	0	0	0	0	5.0149	0	0	0	0	0	0	0	0	0	0	0	0	0	0	0	0	0	0	0	0
BeeCelsaB2_NODE_912_length_585_cov_3.157480	0	0	0	0	0	1.2367	0	0	0	0	0	0	0	0	0	0	0	0	6.2068	0	0	0	0	0	0	0	0	0	0	0	0	0	0	0	0	0	0	0	0
BeeCelsaB2_NODE_950_length_571_cov_2.032389	0	0	0	0	0	2.1116	0	0	0	0	0	0	0	0	0	0	0	0	4.2451	0	0	0	0	0	0	0	0	0	0	0	0	0	0	0	0	0	0	0	0
BeeCelsaB2_NODE_997_length_553_cov_2.380252	0	0	0	0	3.8758	0.5756	2.9977	0	0.3386	0	0	2.3634	0	0	0	0	0	0	5.1377	0.1761	1.9977	0	0	0	3.0858	0	0	0	0	0.4447	0.833	0	1.0181	0	1.4312	0	0	0.3386	0
BeeCelsaB2_NODE_1034_length_538_cov_1.548807	0	0	0	0	0	0.8889	0	0	0	0	0	0	0	0	0	0	0	0	2.9907	0	0	0	0	0	0	0	0	0	0	0	0	0	0	0	0	0	0	0	0
BeeCelsaB3_NODE_6_length_34159_cov_29.111320	0	0	0	0	0	2.8566	8.0026	0.3609	1.4433	0	0	0	0	0	0	0	0	0	0.4261	67.3363	0.7212	0.1382	0	0	0	0	0	0	0	0	0	0	4.3966	0.989	50.8703	0	0	0	0
BeeCelsaB3_NODE_7_length_32590_cov_16.974287	0	0	0	0	0	0.0282	0.3275	0	0	0	0	0	0	0	0	0	0	0	0	42.7403	0	0	0	0	0	0	0	0	0	0	0	0	40.0569	0	0.4244	0	0	0	0
BeeCelsaB3_NODE_8_length_31439_cov_29.168612	0	0	0	0	0	2.4316	9.6955	0.2707	2.3404	0	0	0	0	0	0	0	0	0	0.4425	77.4368	0.8393	0.209	0	0	0	0	0	0	0	0	0	0	5.1414	1.5698	59.3553	0	0	0	0
BeeCelsaB3_NODE_10_length_30218_cov_12.954049	0	0	0	0	0	0	13.885	0	0	0	0	0	0	0	0	0	0	0	0	32.6909	0	0	0	0	0	0	0	0	0	0	0	0	2.4315	0	0	0	0	0	0
BeeCelsaB3_NODE_12_length_28873_cov_36.852410	0	0	0	0	0	3.8109	10.8383	0.1997	1.4811	0	0	0	0	0	0	0	0	0	0.5818	88.2573	1.594	0.1238	0	0	0	0	0	0	0	0	0	0	6.1469	1.2045	69.564	0	0	0	0
BeeCelsaB3_NODE_22_length_17983_cov_16.814531	0	0	0	0	0	0.0005	0.2591	0	0	0	0	0	0	0	0	0	0	0	0	41.0603	0	0	0	0	0	0	0	0	0	0	0	0	36.3334	0	1.6459	0	0	0	0
BeeCelsaB3_NODE_23_length_16771_cov_21.965377	0	0	0	0	0	0.0114	0.3297	0	0	0	0	0	0	0	0	0	0	0	0	55.2531	0	0	0	0	0	0	0	0	0	0	0	0	37.3784	0	0.3311	0	0	0	0
BeeCelsaB3_NODE_37_length_12147_cov_19.312593	0	0	0	0	0	0	0.3359	0	0	0	0	0	0	0	0	0	0	0	0	45.2919	0	0	0	0	0	0	0	0	0	0	0	0	30.2036	0	2.8697	0	0	0	0
BeeCelsaB3_NODE_39_length_11529_cov_11.363605	0	0	0	0	0	0	6.0522	0	0	0	0	0	0	0	0	0	0	0	0	29.1265	0	0	0	0	0	0	0	0	0	0	0	0	0.9349	0	0	0	0	0	0
BeeCelsaB3_NODE_48_length_9845_cov_7.696867	0	0	0	0	0	0.681	0	0.3293	1.9331	4.2627	0	0	0	0	0	0	0	0	1.9163	19.8986	0	0.0782	0	0	0	0	0	0	0	0	0	0.1	0	0	0	0	0	0	0
BeeCelsaB3_NODE_55_length_8649_cov_9.687238	0	0	0	0	0	0	0.2059	0	0	0	0	0	0	0	0	0	0	0	0	24.3427	0	0	0	0	0	0	0	0	0	0	0	0	16.2702	0	0	0	0	0	0
BeeCelsaB3_NODE_60_length_7974_cov_35.161580	0	0	0	0	0	3.2274	9.2006	0.1028	0.9964	0	0	0	0	0	0	0	0	0	0.3412	90.3163	1.3248	0.1329	0	0	0	0	0	0	0	0	0	0	8.6619	0.7734	87.7197	0	0	0	0
BeeCelsaB3_NODE_61_length_7766_cov_16.851086	0	0	0	0	0	0	0.8212	0	0	0	0	0	0	0	0	0	0	0	0	43.908	0	0	0	0	0	0	0	0	0	0	0	0	32.658	0	0.0124	0	0	0	0
BeeCelsaB3_NODE_71_length_6306_cov_4.280944	0	0	0	0	0	0.7426	0	0	1.5345	1.9065	0	0	0	0	0	0	0	0	1.9984	10.1576	0	0.0297	0	0	0	0	0	0	0	0	0	0	0	0	0	0	0	0	0
BeeCelsaB3_NODE_73_length_6263_cov_6.077756	0	0	0	0	0	0.2662	0	0	1.1485	1.2165	0	0	0	0	0	0	0	0	0.632	15.3456	0	0	0	0	0	0	0	0	0	0	0	0	0	0	0	0	0	0	0
BeeCelsaB3_NODE_77_length_6023_cov_29.280525	0	0	0	0	0	0	15.2965	0	0	0	0	0	0	0	0	0	0	0	0	79.3555	0	0	0	0	0	0	0	0	0	0	0	0	6.5678	0.0042	0.4551	0	0	0	0
BeeCelsaB3_NODE_93_length_4841_cov_22.532534	0	0	0	0	0	0	3.3142	0	0	0	0	0	0	0	0	0	0	0	0.4361	58.4947	0	0	0	0	0	0	0	0	0	0	0	0	3.2422	0	0	0	0	0	0
BeeCelsaB3_NODE_111_length_4345_cov_17.610825	0	0	0	0	0	0	2.8625	0	0	0	0	0	0	0	0	0	0	0	0	43.2954	0	0	0	0	0	0	0	0	0	0	0	0	0.5114	0	0	0	0	0	0
BeeCelsaB3_NODE_136_length_3892_cov_5.930275	0	0	0	0	0	0	1.5755	0	0	0	0	0	0	0	0	0	0	0	0	11.0565	0	0	0	0	0	0	0	0	0	0	0	0	0.7791	0	0	0	0	0	0
BeeCelsaB3_NODE_142_length_3734_cov_159.199344	0	0	0	0.0539	0	0	0	0	12.4448	0.6841	2.4491	0	0	0	0	0	0	0	0	397.144	63.833	0	0	0	0	0	0	0	0	0	0	0	0	0.1017	0.8578	0	0	0	0
BeeCelsaB3_NODE_146_length_3687_cov_8.571468	0	0	0	0	0	0	3.1057	0	0	0	0	0	0	0	0	0	0	0	0	18.8736	0	0	0	0	0	0	0	0	0	0	0	0	0.2335	0	0	0	0	0	0
BeeCelsaB3_NODE_152_length_3605_cov_6.417800	0	0	0	0	0	0	2.2399	0	0	0	0	0	0	0	0	0	0	0	0	14.6787	0	0	0	0	0	0	0	0	0	0	0	0	0.8711	0	0	0	0	0	0
BeeCelsaB3_NODE_162_length_3524_cov_4.437772	0	0	0	0	0	0	0.3337	0	0	0	0	0	0	0	0	0	0	0	0	12.2348	0	0	0	0	0	0	0	0	0	0	0	0	0.2252	0	0	0	0	0	0
BeeCelsaB3_NODE_164_length_3486_cov_11.748020	0	0	0	0	0	1.905	1.5667	0.0233	0.7523	0	0	0	0	0	0	0	0	0	0	32.5358	0	0.0749	0	0	0	0	0	0	0	0	0	0	1.3183	0	0.5624	0	0	0	0
BeeCelsaB3_NODE_185_length_3256_cov_10.484115	0	0	0	0	0	0	1.0913	0	0	0	0	0	0	0	0	0	0	0	0	29.2487	0	0	0	0	0	0	0	0	0	0	0	0	0.6132	0	0	0	0	0	0
BeeCelsaB3_NODE_203_length_3069_cov_8.782086	0	0	0	0	0	0.5242	2.1636	0	0	0	0	0	0	0	0	0	0	0	0.0619	26.2035	0.0749	0	0	0	0	0	0	0	0	0	0	0	2.7733	1.0932	5.3753	0	0	0	0
BeeCelsaB3_NODE_212_length_3019_cov_5.281441	0	0	0	0	0	0	0.5912	0	0	0	0	0	0	0	0	0	0	0	0	13.482	0	0	0	0	0	0	0	0	0	0	0	0	0.0046	0	0	0	0	0	0
BeeCelsaB3_NODE_233_length_2806_cov_19.074753	0	0	0	0	0	0	2.6175	0	0	0	0	0	0	0	0	0	0	0	0	49.8268	0	0	0	0	0	0	0	0	0	0	0	0	8.4243	0	0	0	0	0	0
BeeCelsaB3_NODE_239_length_2774_cov_6.312570	0	0	0	0	0	0	5.9392	0	0	0	0	0	0	0	0	0	0	0	0	16.6811	0	0	0	0	0	0	0	0	0	0	0	0	2.373	0	0	0	0	0	0
BeeCelsaB3_NODE_250_length_2710_cov_10.908469	0	0	0	0	0	0.2689	3.5429	0	0	0	0	0	0	0	0	0	0	0	0	28.4202	2.9783	0	0	0	0	0	0	0	0	0	0	0	0.2611	0.6476	19.1236	0	0	0	0
BeeCelsaB3_NODE_256_length_2673_cov_8.644453	0	0	0	0	0	0	1.3422	0	0	0	0	0	0	0	0	0	0	0	0	24.6676	0	0	0	0	0	0	0	0	0	0	0	0	1.3417	0	0	0	0	0	0
BeeCelsaB3_NODE_329_length_2350_cov_5.070392	0	0	0	0	0	0	0.3654	0	0	0	0	0	0	0	0	0	0	0	0	12.9229	0	0	0	0	0	0	0	0	0	0	0	0	0.3229	0	0	0	0	0	0
BeeCelsaB3_NODE_333_length_2346_cov_5.589687	0	0	0	0	0	0	0.4941	0	0	0	0	0	0	0	0	0	0	0	0	15.5101	0	0	0	0	0	0	0	0	0	0	0	0	0.0096	0	0	0	0	0	0
BeeCelsaB3_NODE_337_length_2343_cov_4.624890	0	0	0	0	0	0	3.1925	0	0	0	0	0	0	0	0	0	0	0	0	11.0448	0	0	0	0	0	0	0	0	0	0	0	0	0.9771	0	0	0	0	0	0
BeeCelsaB3_NODE_349_length_2280_cov_8.431230	0	0	0	0	0.7346	0.0422	1.1897	0.0214	0.2939	0	0	0.0696	0	0	0	0	0.3925	0.0861	0	23.7188	0.1042	0	0	0	0	0	0	0	0	0.2845	0	0.6179	0.4534	0.1716	7.4106	0	0	0	0
BeeCelsaB3_NODE_356_length_2261_cov_6.647894	0	0	0	0	0	0	0.6318	0	0	0	0	0	0	0	0	0	0	0	0	17.1973	0	0	0	0	0	0	0	0	0	0	0	0	0	0	0	0	0	0	0
BeeCelsaB3_NODE_361_length_2257_cov_8.415596	0	0	0	0	0	0	1.6962	0	0	0	0	0	0	0	0	0	0	0	0	24.7526	0	0	0	0	0	0	0	0	0	0	0	0	0.637	0	0	0	0	0	0
BeeCelsaB3_NODE_365_length_2247_cov_9.180184	0	0	0	0	0	0	4.7271	0	0	0	0	0	0	0	0	0	0	0	0	23.2257	0	0	0	0	0	0	0	0	0	0	0	0	1.3224	0	0	0	0	0	0
BeeCelsaB3_NODE_367_length_2236_cov_14.845299	0	0	0	0	0	0	1.6989	0	0	0	0	0	0	0	0	0	0	0	0	42.967	0	0	0	0	0	0	0	0	0	0	0	0	3.457	0	0	0	0	0	0
BeeCelsaB3_NODE_389_length_2185_cov_8.257116	0	0	0	0	0	0	1.7702	0	0	0	0	0	0	0	0	0	0	0	0	20.1772	0	0	0	0	0	0	0	0	0	0	0	0	0.7078	0	0	0	0	0	0
BeeCelsaB3_NODE_407_length_2152_cov_4.212530	0	0	0	0	0	1.1005	0.9117	0	0	0	0	0	0	0	0	0	0	0	0	12.1283	0.0261	0	0	0	0	0	0	0	0	0	0	0.0354	0.1504	0.0139	3.6045	0	0	0	0
BeeCelsaB3_NODE_440_length_2047_cov_4.578173	0	0	0	0	0	0	0.7358	0	0	0	0	0	0	0	0	0	0	0	0	11.8048	0	0	0	0	0	0	0	0	0	0	0	0	2.0067	0	0	0	0	0	0
BeeCelsaB3_NODE_445_length_2041_cov_18.693992	0	0	0	0	0	0	2.7159	0	0	0	0	0	0	0	0	0	0	0	0	40.7918	0	0	0	0	0	0	0	0	0	0	0	0	1.6479	0	0	0	0	0	0
BeeCelsaB3_NODE_455_length_2022_cov_5.614396	0	0	0	0	0	0	0.6749	0	0	0	0	0	0	0	0	0	0	0	0	15.9802	0	0	0	0	0	0	0	0	0	0	0	0	0	0	0	0	0	0	0
BeeCelsaB3_NODE_462_length_2010_cov_7.453182	0	0	0	0	0	0	3.2351	0	0	0	0	0	0	0	0	0	0	0	0	19.4652	0	0	0	0	0	0	0	0	0	0	0	0	1.1617	0	0	0	0	0	0
BeeCelsaB3_NODE_508_length_1940_cov_4.983897	0	0	0	0	0	0	0	0	0	0	0	0	0	0	0	0	0	0	0	11.857	0	0	0	0	0	0	0	0	0	0	0	0	0	0	0.029	0	0	0	0
BeeCelsaB3_NODE_623_length_1756_cov_4.313282	0	0	0	0	0	0	2.3777	0	0	0	0	0	0	0	0	0	0	0	0	11.0057	0	0	0	0	0	0	0	0	0	0	0	0	0.8876	0	0	0	0	0	0
BeeCelsaB3_NODE_627_length_1751_cov_2.825568	0	0	0	0	0	0	0.5753	0	0	0	0	0	0	0	0	0	0	0	0	8.6481	0	0	0	0	0	0	0	0	0	0	0	0	0.0628	0	0	0	0	0	0
BeeCelsaB3_NODE_633_length_1748_cov_3.975464	0	0	0	0	0	0	3.2329	0	0	0	0	0	0	0	0	0	0	0	0	10.6814	0	0	0	0	0	0	0	0	0	0	0	0	0.4479	0	0	0	0	0	0
BeeCelsaB3_NODE_678_length_1683_cov_3.824408	0	0	0	0	0	0	0	0	0	0	0	0	0	0	0	0	0	0	0	9.9391	0	0	0	0	0	0	0	0	0	0	0	0	0.5041	0	0	0	0	0	0
BeeCelsaB3_NODE_681_length_1681_cov_3.014339	0	0	0	0	0	0	0.2297	0	0	0	0	0	0	0	0	0	0	0	0	8.3955	0	0	0	0	0	0	0	0	0	0	0	0	0.0684	0	0	0	0	0	0
BeeCelsaB3_NODE_685_length_1674_cov_3.214152	0	0	0	0	0	0	3.3657	0	0	0	0	0	0	0	0	0	0	0	0	7.7881	0	0	0	0	0	0	0	0	0	0	0	0	2.6075	0	0	0	0	0	0
BeeCelsaB3_NODE_690_length_1667_cov_2.448428	0.0734	0	0	0	0	0	4.1491	0.0719	0.7109	0	0	0	0	0	0	0	0.0479	0	0	6.0891	0.0622	0.2779	0	0	0	0	0	0	0	0	0	0	2.2142	0	9.0472	0	0	0	0
BeeCelsaB3_NODE_755_length_1601_cov_4.282808	0	0	0	0	0	0	0.8696	0	0	0	0	0	0	0	0	0	0	0	0	11.1218	0	0	0	0	0	0	0	0	0	0	0	0	1.815	0	0	0	0	0	0
BeeCelsaB3_NODE_795_length_1570_cov_3.343603	0	0	0	0	0	0	0.2763	0	0	0	0	0	0	0	0	0	0	0	0	9.7365	0	0	0	0	0	0	0	0	0	0	0	0	0.7635	0	0	0	0	0	0
BeeCelsaB3_NODE_802_length_1566_cov_4.748153	0	0	0	0	0	0	4.1228	1.0343	0.4083	0	0	0	0	0	0	0	0.0965	0	0	7.2448	0	1.3182	0	0	0	0	0	0	0	0.2281	0	0	4.622	0	18.1978	0	0	0	0
BeeCelsaB3_NODE_831_length_1539_cov_2.006840	0	0	0	0	0	0	0.0146	0	0	0	0	0	0	0	0	0	0	0	0	6.6853	0	0	0	0	0	0	0	0	0	0	0	0	0	0	0	0	0	0	0
BeeCelsaB3_NODE_844_length_1522_cov_4.514187	0	0	0	0	0	0	1.4491	0	0	0	0	0	0	0	0	0	0	0	0	11.3727	0	0	0	0	0	0	0	0	0	0	0	0	0.2726	0	0	0	0	0	0
BeeCelsaB3_NODE_854_length_1513_cov_1.896240	0	0	0	0	0	0	0	0	0	0	0	0	0	0	0	0	0	0	0	5.1206	0	0	0	0	0	0	0	0	0	0	0	0	0	0	0	0	0	0	0
BeeCelsaB3_NODE_882_length_1492_cov_6.825442	0	0	0	0	0	0	0.0318	0	0	0	0	0	0	0	0	0	0	0	0	10.8065	0	0	0	0	0	0	0	0	0	0	0	0	5.3509	0	0	0	0	0	0
BeeCelsaB3_NODE_892_length_1484_cov_4.858564	0	0	0	0	0	0	0.0749	0	0	0	0	0	0	0	0	0	0	0	0	11.7416	0	0	0	0	0	0	0	0	0	0	0	0	0.053	0	0	0	0	0	0
BeeCelsaB3_NODE_902_length_1477_cov_3.170000	0	0	0	0	0	0	0.1167	0	0	0	0	0	0	0	0	0	0	0	0	7.8943	0	0	0	0	0	0	0	0	0	0	0	0	1.0989	0	0	0	0	0	0
BeeCelsaB3_NODE_938_length_1454_cov_2.610748	0	0	0	0	0	0	0.4957	0	0	0	0	0	0	0	0	0	0	0	0	6.9055	0	0	0	0	0	0	0	0	0	0	0	0	0.1014	0	0	0	0	0	0
BeeCelsaB3_NODE_961_length_1442_cov_6.109890	0	0	0	0	0	0	0.5988	0	0	0	0	0	0	0	0	0	0	0	0	13.591	0	0	0	0	0	0	0	0	0	0	0	0	0.1031	0	0	0	0	0	0
BeeCelsaB3_NODE_1004_length_1414_cov_4.147345	0	0	0	0	0	0	0.5769	0	0	0	0	0	0	0	0	0	0	0	0	10.1572	0	0	0	0	0	0	0	0	0	0	0	0	0.2111	0	0	0	0	0	0
BeeCelsaB3_NODE_1042_length_1396_cov_2.633813	0	0	0	0	0	0	1.339	0	0	0	0	0	0	0	0	0	0	0	0	7.1476	0	0	0	0	0	0	0	0	0	0	0	0	0.2299	0	0	0	0	0	0
BeeCelsaB3_NODE_1072_length_1381_cov_2.646472	0	0	0	0	0	2.9955	0.4208	0.1339	1.3928	0	0	0	0	0	0	0	0	0	0.7692	6.495	0	0	0	0	0	0	0	0	0	0	0	0	0	0	0	0	0	0	0
BeeCelsaB3_NODE_1078_length_1378_cov_2.441968	0	0	0	0	0	0	0	0	0	0	0	0	0	0	0	0	0	0	0	5.462	0	0	0	0	0	0	0	0	0	0	0	0	2.8886	0	5.4484	0	0	0	0
BeeCelsaB3_NODE_1084_length_1373_cov_1.922068	0	0	0	0	0	1.7043	0.677	0	2.0974	0	0	0	0	0	0	0	0	0	0.4522	3.6879	0	0	0	0	0	0	0	0	0	0	0	0.1074	0	0	0.495	0	0	0	0
BeeCelsaB3_NODE_1116_length_1357_cov_3.325000	0	0	0	0	0	0	3.5133	0	0	0	0	0	0	0	0	0	0	0	0	8.9816	0	0	0	0	0	0	0	0	0	0	0	0	1.0018	0	0	0	0	0	0
BeeCelsaB3_NODE_1127_length_1350_cov_5.012569	0	0	0	0	0	0	0.4306	0	0	0	0	0	0	0	0	0	0	0	0	13.6481	0	0	0	0	0	0	0	0	0	0	0	0	0	0	0	0	0	0	0
BeeCelsaB3_NODE_1136_length_1342_cov_3.570751	0	0.0531	0	0	0	0	11.892	0.7933	0.7682	0	0	0	0	0	0.1248	0	0	0.4078	0	8.8222	0	1.9274	0	0	0	0	0	0	0	0.3408	0	0	10.4227	0	13.7449	0.8231	0	0	0
BeeCelsaB3_NODE_1143_length_1339_cov_2.002377	0	0	0	0	0	0	1.9776	0.5033	0.891	0	0	0	0	0	0	0	0.192	0	0	4.1883	0.2358	0.7521	0	0	0	0	0	0	0	0	0	0	3.439	0.0373	5.0736	0	0	0	0
BeeCelsaB3_NODE_1146_length_1338_cov_3.227597	0	0	0	0	0	0	0.5224	0	0	0	0	0	0	0	0	0	0	0	0	8.6138	0	0	0	0	0	0	0	0	0	0	0	0	2.3685	0	0	0	0	0	0
BeeCelsaB3_NODE_1200_length_1317_cov_1.897581	0	0	0	0	0	0	0	0	0	0	0	0	0	0	0	0	0	0	0	4.8768	0	0	0	0	0	0	0	0	0	0	0	0	0.4493	0	0	0	0	0	0
BeeCelsaB3_NODE_1260_length_1285_cov_2.539735	0	0	0	0	0	0	0.2527	0	0	0	0	0	0	0	0	0	0	0	0	8.4616	0	0	0	0	0	0	0	0	0	0	0	0	0	0	0	0	0	0	0
BeeCelsaB3_NODE_1261_length_1284_cov_11.983430	0	0	0	0	0	0	7.1634	0	0	0	0	0	0	0	0	0	0	0	0	39.6634	0	0	0	0	0	0	0	0	0	0	0	0	0.7033	0	0	0	0	0	0
BeeCelsaB3_NODE_1285_length_1272_cov_8.907950	0	0	0	0	0	0	3.6955	0	0	0	0	0	0	0	0	0	0	0	0	22.3026	0	0	0	0	0	0	0	0	0	0	0	0	3.4204	0	0	0	0	0	0
BeeCelsaB3_NODE_1330_length_1251_cov_3.846678	0	0	0	0	0	0	0	0	0	0	0	0	0	0	0	0	0	0	0	10.8082	0	0	0	0	0	0	0	0	0	0	0	0	0.2937	0	0	0	0	0	0
BeeCelsaB3_NODE_1339_length_1247_cov_3.584615	0	0	0	0	0	0	0	0	0	0	0	0	0	0	0	0	0	0	0	8.4875	0	0	0	0	0	0	0	0	0	0	0	0	0	0	0	0	0	0	0
BeeCelsaB3_NODE_1383_length_1234_cov_3.121867	0	0	0	0	0	0	2.5759	0	0	0	0	0	0	0	0	0	0	0	0	10.0789	0	0	0	0	0	0	0	0	0	0	0	0	0.3613	0	0	0	0	0	0
BeeCelsaB3_NODE_1385_length_1233_cov_6.047578	0	0	0	0	0	0	0.5056	0	0	0	0	0	0	0	0	0	0	0	0	14.7062	0	0	0	0	0	0	0	0	0	0	0	0	0.1722	0	0	0	0	0	0
BeeCelsaB3_NODE_1431_length_1220_cov_2.512686	0	0	0	0	0	0	0	0	0	0	0	0	0	0	0	0	0	0	0	6.752	0	0	0	0	0	0	0	0	0	0	0	0	0	0	0	0	0	0	0
BeeCelsaB3_NODE_1437_length_1217_cov_2.729825	0	0	0	0	0	0	0	0	0	0	0	0	0	0	0	0	0	0	0	7.8523	0	0	0	0	0	0	0	0	0	0	0	0	0.4031	0	0	0	0	0	0
BeeCelsaB3_NODE_1457_length_1212_cov_5.372687	0	0	0	0	0	0	0.7567	0	0	0	0	0	0	0	0	0	0	0	0	13.8423	0	0	0	0	0	0	0	0	0	0	0	0	0.1381	0	0	0	0	0	0
BeeCelsaB3_NODE_1506_length_1200_cov_4.192342	0	0	0	0	0	0	0.099	0	0	0	0	0	0	0	0	0	0	0	0	9.3042	0	0	0	0	0	0	0	0	0	0	0	0	0.2854	0	0	0	0	0	0
BeeCelsaB3_NODE_1526_length_1196_cov_2.834674	0	0	0	0	0	2.1628	0	0.476	1.3914	0	0	0	0	0	0	0	0	0	0.0073	4.7109	0	0	0	0	0	0	0	0	0	0	0	0	0.2829	0	0.0115	0	0	0	0
BeeCelsaB3_NODE_1593_length_1177_cov_5.340000	0	0	0	0	0	0	0.4507	0	0	0	0	0	0	0	0	0	0	0	0	16.1591	0	0	0	0	0	0	0	0	0	0	0	0	0	0	0	0	0	0	0
BeeCelsaB3_NODE_1641_length_1161_cov_1.998155	0	0	0	0	0	0	0.0915	0	0	0	0	0	0	0	0	0	0	0	0	6.1001	0	0	0	0	0	0	0	0	0	0	0	0	0	0	0	0	0	0	0
BeeCelsaB3_NODE_1673_length_1153_cov_1.567844	0	0	0	0	0	0	0	0	0	0	0	0	0	0	0	0	0	0	0	4.4388	0	0	0	0	0	0	0	0	0	0	0	0	0	0	0	0	0	0	0
BeeCelsaB3_NODE_1686_length_1149_cov_18.861007	0	0	0	0	0	0	2.9761	0	0	0	0	0	0	0	0	0	0	0	0	53.3909	0	0	0	0	0	0	0	0	0	0	0	0	0.987	0	0	0	0	0	0
BeeCelsaB3_NODE_1733_length_1136_cov_8.150142	0	0	0	0	0	0	1.0407	0	0	0	0	0	0	0	0	0	0	0	0	22.1769	0	0	0	0	0	0	0	0	0	0	0	0	2.6451	0	0	0	0	0	0
BeeCelsaB3_NODE_1734_length_1136_cov_5.618508	0	0	0	0	0	0	1.3198	0	0	0	0	0	0	0	0	0	0	0	0	14.8462	0	0	0	0	0	0	0	0	0	0	0	0	0.3363	0	0	0	0	0	0
BeeCelsaB3_NODE_1767_length_1128_cov_4.341579	0	0.333	0	0	0.6582	14.2942	2.01	0.5951	3.9613	1.2135	0	0.1648	0	0	0	0	0	1.2799	0.2002	13.0763	1.2168	0	0	0	0	0	0	0	0	0	0	0.6338	0.0631	0.542	5.969	0	0	0	0
BeeCelsaB3_NODE_1822_length_1114_cov_2.736741	0	0	0	0	0	0.9395	0.2276	0.1054	2.8991	0	0	0	0	0	0	0	0	0	0	4.9025	0	0	0	0	0	0	0	0	0	0	0	0	0.1312	0	0	0	0	0	0
BeeCelsaB3_NODE_1831_length_1113_cov_1.912162	0	0	0	0	0	2.3232	0	0.0415	3.7475	0	0	0	0	0	0	0	0	0	0	4.4972	0	0	0	0	0	0	0	0	0	0	0	0.0213	0	0	0	0	0	0	0
BeeCelsaB3_NODE_1841_length_1110_cov_1.696999	0	0	0	0	0	0	0.7342	0	0	0	0	0	0	0	0	0	0	0	0	4.1149	0	0	0	0	0	0	0	0	0	0	0	0	0	0	0	0	0	0	0
BeeCelsaB3_NODE_1884_length_1100_cov_2.191593	0	0	0	0	0	0	0.7364	0	0	0	0	0	0	0	0	0	0	0	0	5.2045	0	0	0	0	0	0	0	0	0	0	0	0	0.1466	0	0	0	0	0	0
BeeCelsaB3_NODE_1915_length_1092_cov_1.377340	0	0	0	0	0	0	0.3696	0	0	0	0	0	0	0	0	0	0	0	0	4.3272	0	0	0	0	0	0	0	0	0	0	0	0	0	0	0	0	0	0	0
BeeCelsaB3_NODE_1947_length_1083_cov_3.527833	0	0	0	0	0	0	0.9862	0	0	0	0	0	0	0	0	0	0	0	0	8.1834	0	0	0	0	0	0	0	0	0	0	0	0	0.3541	0	0	0	0	0	0
BeeCelsaB3_NODE_1956_length_1082_cov_2.163184	0	0	0	0	0	0.0196	0	0	0.0912	0	0	0	0	0	0	0	0	0	0	5.8834	0.1074	0	0	0	0	0	0	0	0	0	0.0393	0	0	0	6.1432	0	0	0	0
BeeCelsaB3_NODE_2024_length_1070_cov_2.341390	0	0	0	0	0	1.7675	0.264	0.3493	4.5607	0	0	0	0	0	0	0	0	0	0	3.7792	0	0	0	0	0	0	0	0	0	0	0	0.0175	0.1764	0	0.4229	0	0	0	0
BeeCelsaB3_NODE_2089_length_1058_cov_4.709480	0	0	0	0	0	0	0.4929	0	0	0	0	0	0	0	0	0	0	0	0	11.2264	0	0	0	0	0	0	0	0	0	0	0	0	0.8054	0	0	0	0	0	0
BeeCelsaB3_NODE_2163_length_1045_cov_2.186983	0	0	0	0	0	0	3.0645	0.0251	1.27	0	0	0	0	0	0	0	0	0.0442	0	3.5484	0	0.6535	0	0	0	0	0	0	0	0	0	0	3.5412	0.3178	6.2198	0.172	0	0	0
BeeCelsaB3_NODE_2172_length_1043_cov_3.134576	0	0	0	0	0	0	0.5509	0	0	0	0	0	0	0	0	0	0	0	0	8.1413	0	0	0	0	0	0	0	0	0	0	0	0	0	0	0	0	0	0	0
BeeCelsaB3_NODE_2195_length_1040_cov_5.611630	0	0	0	0	0	0	3.6851	0	0	0	0	0	0	0	0	0	0	0	0	14.6887	0	0	0	0	0	0	0	0	0	0	0	0	1.4243	0	0	0	0	0	0
BeeCelsaB3_NODE_2226_length_1035_cov_10.393528	0	0	0	0	0	0	4.0495	0	0	0	0	0	0	0	0	0	0	0	0	28.3643	0	0	0	0	0	0	0	0	0	0	0	0	1.7479	0	0	0	0	0	0
BeeCelsaB3_NODE_2228_length_1035_cov_4.694154	0	0	0	0	0	0	0.0145	0	0	0	0	0	0	0	0	0	0	0	0	12.0748	0	0	0	0	0	0	0	0	0	0	0	0	0	0	0	0	0	0	0
BeeCelsaB3_NODE_2230_length_1035_cov_4.207724	0	0.3414	0	0	0.2931	0.3776	0.1339	0	1.3341	0	0	0	0	0	1.0241	0	0	1.3848	0	9.4391	0	0	0	0	0	0	0.2159	0	0	0	0	0	0.2919	0.7165	12.4475	0	0	0	0
BeeCelsaB3_NODE_2234_length_1035_cov_3.156576	0	0	0	0	0.6779	0	0.0169	0.0688	0.9879	0	0	0	0	0	0	0	0	3.8106	0	7.3462	0.0314	0	0	0	0.345	0	0	0	0	0	0	0	0	0.5018	10.8842	0	0	0	0
BeeCelsaB3_NODE_2243_length_1034_cov_1.053292	0	0	0	0	0	0	1.7862	0	0	0	0	0	0	0	0	0	0	0	0	2.9167	0	0	0	0	0	0	0	0	0	0	0	0	0.0435	0	0	0	0	0	0
BeeCelsaB3_NODE_2266_length_1031_cov_1.727463	0	0	0	0	0	0	0.4206	0	0	0	0	0	0	0	0	0	0	0	0	3.7612	0	0	0	0	0	0	0	0	0	0	0	0	0.3321	0	0	0	0	0	0
BeeCelsaB3_NODE_2278_length_1029_cov_23.470588	0	0	0	0	0	0	4.0606	0	0	0	0	0	0	0	0	0	0	0	0	52.4921	1.0606	0	0	0	0	0	0	0	0	0	0	0	1.3345	0.4739	35.9527	0	0	0	0
BeeCelsaB3_NODE_2304_length_1025_cov_1.991561	0	0	0	0	0	0	1.3678	0	0	0	0	0	0	0	0	0	0	0	0	5.2789	0	0	0	0	0	0	0	0	0	0	0	0	0.0292	0	0	0	0	0	0
BeeCelsaB3_NODE_2316_length_1022_cov_1.978836	0	0	0	0	0	0	0.176	0	0	0	0	0	0	0	0	0	0	0	0	5.1235	0	0	0	0	0	0	0	0	0	0	0	0	1.2408	0	0	0	0	0	0
BeeCelsaB3_NODE_2370_length_1012_cov_4.100535	0	0	0	0	0	0	1.416	0	0	0	0	0	0	0	0	0	0	0	0	13.2963	0	0	0	0	0	0	0	0	0	0	0	0	1.5815	0	0	0	0	0	0
BeeCelsaB3_NODE_2418_length_1005_cov_1.495690	0	0	0	0	0	0	0.3689	0	0	0	0	0	0	0	0	0	0	0	0	3.6261	0	0	0	0	0	0	0	0	0	0	0	0	0	0	0	0	0	0	0
BeeCelsaB3_NODE_2487_length_995_cov_4.118736	0	0	0	0	0	0	0.6863	0	0	0	0	0	0	0	0	0	0	0	0	10.4668	0	0	0	0	0	0	0	0	0	0	0	0	0.0226	0	0	0	0	0	0
BeeCelsaB3_NODE_2513_length_990_cov_7.721796	0	0	0	0	0	0	0.822	0	0	0	0	0	0	0	0	0	0	0	0	21.7513	0	0	0	0	0	0	0	0	0	0	0	0	0	0	0	0	0	0	0
BeeCelsaB3_NODE_2553_length_985_cov_3.355727	0	0	0	0	0	0	0.1267	0	0	0	0	0	0	0	0	0	0	0	0	10.038	0	0	0	0	0	0	0	0	0	0	0	0	0	0	0	0	0	0	0
BeeCelsaB3_NODE_2644_length_972_cov_1.954190	0	0	0	0	0	0	0	0	0	0	0	0	0	0	0	0	0	0	0	5.4897	0	0	0	0	0	0	0	0	0	0	0	0	0.0578	0	0	0	0	0	0
BeeCelsaB3_NODE_2685_length_966_cov_1.444319	0	0	0	0	0	0	0.0814	0	0	0	0	0	0	0	0	0	0	0	0	3.9173	0	0	0	0	0	0	0	0	0	0	0	0	0.7623	0	0	0	0	0	0
BeeCelsaB3_NODE_2789_length_950_cov_3.248568	0	0	0	0	0	0	1.9263	0	0	0	0	0	0	0	0	0	0	0	0	6.4803	0	0	0	0	0	0	0	0	0	0	0	0	0	0	0	0	0	0	0
BeeCelsaB3_NODE_2812_length_948_cov_1.872560	0	0	0	0	0	0	0.2882	0	0	0	0	0	0	0	0	0	0	0	0	5.4171	0	0	0	0	0	0	0	0	0	0	0	0	0.1289	0	0	0	0	0	0
BeeCelsaB3_NODE_2883_length_939_cov_2.034803	0	0	0	0	0	0	0.2908	0	0	0	0	0	0	0	0	0	0	0	0	4.8021	0	0	0	0	0	0	0	0	0	0	0	0	0	0	0	0	0	0	0
BeeCelsaB3_NODE_2908_length_936_cov_10.161816	0	0	0	0	0	0.3067	0.688	0	0.416	0	0	0	0	0	0	0	0	0	0	26.792	0.052	0	0	0	0	0	0	0	0	0	0	0	1.6107	0	2.1147	0	0	0	0
BeeCelsaB3_NODE_2913_length_936_cov_1.698487	0	0	0	0	0	0	0.1213	0	0	0	0	0	0	0	0	0	0	0	0	5.396	0	0	0	0	0	0	0	0	0	0	0	0	0.1133	0	0	0	0	0	0
BeeCelsaB3_NODE_2919_length_935_cov_2.171329	0	0	0	0	0	0	2.8331	0	0	0	0	0	0	0	0	0	0	0	0	5.1522	0	0	0	0	0	0	0	0	0	0	0	0	1.6622	0	0	0	0	0	0
BeeCelsaB3_NODE_2979_length_930_cov_1.778429	0	0	0	0	0	0	0.5914	0	0	0	0	0	0	0	0	0	0	0	0	4.0726	0	0	0	0	0	0	0	0	0	0	0	0	0.9395	0	0	0	0	0	0
BeeCelsaB3_NODE_3111_length_918_cov_1.216409	0	0	0	0	0	0	0	0	0	0	0	0	0	0	0	0	0	0	0	2.8804	0	0	0	0	0	0	0	0	0	0	0	0	0	0	0	0	0	0	0
BeeCelsaB3_NODE_3112_length_917_cov_25.623810	0	0	0	0	0	0	5.6041	0	0	0	0	0	0	0	0	0	0	0	0	57.8585	0	0	0	0	0	0	0	0	0	0	0	0	3.3741	0	0	0	0	0	0
BeeCelsaB3_NODE_3209_length_908_cov_5.678700	0	0	0	0	0	5.8448	0.25	0.4011	14.2019	0	0	0	0	0	0	0	0	0	0.7404	6.7706	0	0	0	0	0	0	0	0	0	0	0	0.6319	0.5371	0	1.7596	0	0	0	0
BeeCelsaB3_NODE_3279_length_901_cov_7.057039	0	0	0	0	0	0	0.6963	0	0	0	0	0	0	0	0	0	0	0	0	16.2164	0	0	0	0	0	0	0	0	0	0	0	0	0	0	0	0	0	0	0
BeeCelsaB3_NODE_3307_length_898_cov_2.303289	0	0	0	0	0	0	0	0	0	0	0	0	0	0	0	0	0	0	0	6.6611	0	0	0	0	0	0	0	0	0	0	0	0	0.3528	0	0	0	0	0	0
BeeCelsaB3_NODE_3318_length_897_cov_2.329268	0	0	0	0	0	0	0.904	0	0	0	0	0	0	0	0	0	0	0	0	5.6551	0	0	0	0	0	0	0	0	0	0	0	0	0.0668	0	0	0	0	0	0
BeeCelsaB3_NODE_3334_length_896_cov_1.874237	0	0	0	0	0	0	0.1184	0	0	0	0	0	0	0	0	0	0	0	0	5.1379	0	0	0	0	0	0	0	0	0	0	0	0	2.9345	0	0	0	0	0	0
BeeCelsaB3_NODE_3411_length_887_cov_3.216049	0	0	0	0	0	0	0.1224	0	0	0	0	0	0	0	0	0	0	0	0	11.1238	0	0	0	0	0	0	0	0	0	0	0	0	0	0	0	0	0	0	0
BeeCelsaB3_NODE_3426_length_885_cov_3.246287	0	0	0	0	0	0	0.1848	0	0	0	0	0	0	0	0	0	0	0	0	8.3879	0	0	0	0	0	0	0	0	0	0	0	0	0	0	0	0	0	0	0
BeeCelsaB3_NODE_3547_length_877_cov_1.381250	0	0	0	0	0	0	0.2774	0	0	0	0	0	0	0	0	0	0	0	0	3.67	0	0	0	0	0	0	0	0	0	0	0	0	0	0	0	0	0	0	0
BeeCelsaB3_NODE_3576_length_874_cov_5.071518	0	0	0	0	0	0	0.81	0	0	0	0	0	0	0	0	0	0	0	0	13.2629	0	0	0	0	0	0	0	0	0	0	0	0	0.1714	0	0	0	0	0	0
BeeCelsaB3_NODE_3628_length_871_cov_1.822418	0	0	0	0	0	0	0	0	0	0	0	0	0	0	0	0	0	0	0	4.1607	0	0	0	0	0	0	0	0	0	0	0	0	0.0631	0	0	0	0	0	0
BeeCelsaB3_NODE_3657_length_868_cov_3.825537	0	0	0	0	0	0	1.4871	0	0	0	0	0	0	0	0	0	0	0	0	8.3032	0	0	0	0	0	0	0	0	0	0	0	0	0.5287	0	0	0	0	0	0
BeeCelsaB3_NODE_3666_length_868_cov_1.462705	0	0	0	0	0	0	1.2902	0	0	0	0	0	0	0	0	0	0	0	0	8.5101	0	0	0	0	0	0	0	0	0	0	0	0	1.9425	0	0	0	0	0	0
BeeCelsaB3_NODE_3681_length_867_cov_1.393671	0	0	0	0	0	0	3	0	0	0	0	0	0	0	0	0	0	0	0	3.9065	0	0	0	0	0	0	0	0	0	0	0	0	0.0633	0	0	0	0	0	0
BeeCelsaB3_NODE_3691_length_866_cov_1.921420	0	0.0663	0	0	0	3.7997	0	0	4.8228	0	0	0	0	0	0	0	0	0	0	4.987	0	0	0	0	0	0	0	0	0	0	0	0	0.049	0	0	0	0	0	0
BeeCelsaB3_NODE_3739_length_863_cov_2.540712	0	0	0	0	0	0	0.7424	0	0	0	0	0	0	0	0	0	0	0	0	5.8871	0	0	0	0	0	0	0	0	0	0	0	0	0	0	0	0	0	0	0
BeeCelsaB3_NODE_3786_length_860_cov_1.679438	0	0	0	0	0	0	0	0	0	0	0	0	0	0	0	0	0	0	0	4.8052	0	0	0	0	0	0	0	0	0	0	0	0	0	0	0	0	0	0	0
BeeCelsaB3_NODE_3801_length_858_cov_2.354673	0	0	0	0	0	0	0.7485	0	0	0	0	0	0	0	0	0	0	0	0	5.9971	0	0	0	0	0	0	0	0	0	0	0	0	0.4985	0	1.0116	0	0	0	0
BeeCelsaB3_NODE_3811_length_857_cov_3.938462	0	0	0	0	0	0	0.4818	0	0	0	0	0	0	0	0	0	0	0	0	10.7977	0	0	0	0	0	0	0	0	0	0	0	0	0.2576	0	0	0	0	0	0
BeeCelsaB3_NODE_3816_length_857_cov_2.494872	0	0	0	0	0	0	0	0	0	0	0	0	0	0	0	0	0	0	0	6.0175	0	0	0	0	0	0	0	0	0	0	0	0	0	0	0	0	0	0	0
BeeCelsaB3_NODE_3825_length_856_cov_3.468549	0	0	0	0	0	0	1.7799	0	0	0	0	0	0	0	0	0	0	0	0	10.7434	0	0	0	0	0	0	0	0	0	0	0	0	0	0	0	0	0	0	0
BeeCelsaB3_NODE_3957_length_847_cov_2.658442	0	0	0	0	0	0	0.5346	0	0	0	0	0	0	0	0	0	0	0	0	6.4462	0	0	0	0	0	0	0	0	0	0	0	0	0.2754	0	0	0	0	0	0
BeeCelsaB3_NODE_4000_length_844_cov_1.525424	0	0	0	0	0	0	0	0	0	0	0	0	0	0	0	0	0	0	0	3.8831	0	0	0	0	0	0	0	0	0	0	0	0	0.0178	0	0	0	0	0	0
BeeCelsaB3_NODE_4102_length_836_cov_4.927536	0	0	0	0	0	0	0.8403	0	0	0	0	0	0	0	0	0	0	0	0	12.5478	0	0	0	0	0	0	0	0	0	0	0	0	1.006	0	0	0	0	0	0
BeeCelsaB3_NODE_4158_length_832_cov_4.207947	0	0	0	0	0	0	1.3544	0	0	0	0	0	0	0	0	0	0	0	0	10.4129	0	0	0	0	0	0	0	0	0	0	0	0	0.1306	0	0	0	0	0	0
BeeCelsaB3_NODE_4236_length_827_cov_1.381333	0	0	0	0	0	0	0.5249	0	0	0	0	0	0	0	0	0	0	0	0	4.2655	0	0	0	0	0	0	0	0	0	0	0	0	0	0	0	0	0	0	0
BeeCelsaB3_NODE_4274_length_825_cov_1.728610	0	0	0	0	0	0	0.0741	0	0	0	0	0	0	0	0	0	0	0	0	4.6974	0	0	0	0	0	0	0	0	0	0	0	0	0	0	0	0	0	0	0
BeeCelsaB3_NODE_4293_length_824_cov_1.722892	0	0	0	0	0	2.0955	0.0424	0	2.9667	0	0	0	0	0	0	0	0	0	0	3.0924	0	0	0	0	0	0	0	0	0	0	0	0.0803	0.1818	0	0.4121	0	0	0	0
BeeCelsaB3_NODE_4356_length_819_cov_13.308625	0	0	0	0	0	0	1.796	0	0	0	0	0	0	0	0	0	0	0	0	32.933	0	0	0	0	0	0	0	0	0	0	0	0	0.137	0	0	0	0	0	0
BeeCelsaB3_NODE_4360_length_819_cov_3.784367	0	0	0	0	0	0	0.9193	0	0	0	0	0	0	0	0	0	0	0	0	11.5053	0	0	0	0	0	0	0	0	0	0	0	0	0.3744	0	0	0	0	0	0
BeeCelsaB3_NODE_4401_length_816_cov_8.824087	0	0	0	0	0	0	3.1346	0	0	0	0	0	0	0	0	0	0	0	0	23.5596	0	0	0	0	0	0	0	0	0	0	0	0	0.3425	0	0	0	0	0	0
BeeCelsaB3_NODE_4407_length_816_cov_3.557510	0	0	0	0	0	0	0	0	0	0	0	0	0	0	0	0	0	0	0	9.419	0	0	0	0	0	0	0	0	0	0	0	0	0	0	0	0	0	0	0
BeeCelsaB3_NODE_4451_length_813_cov_6.402174	0	0	0	0	0	0	0.2304	0	0	0	0	0	0	0	0	0	0	0	0	15.7343	0	0	0	0	0	0	0	0	0	0	0	0	0	0	0	0	0	0	0
BeeCelsaB3_NODE_4457_length_813_cov_3.365489	0	0	0	0	0	0	0.8618	0	0	0	0	0	0	0	0	0	0	0	0	7.4608	0	0	0	0	0	0	0	0	0	0	0	0	1.3978	0	0	0	0	0	0
BeeCelsaB3_NODE_4636_length_804_cov_1.700138	0	0	0	0	0	0	0.146	0	0	0	0	0	0	0	0	0	0	0	0	4.0699	0	0	0	0	0	0	0	0	0	0	0	0	0	0	0	0	0	0	0
BeeCelsaB3_NODE_4650_length_803_cov_2.184573	0	0	0	0	0	0	0	0	0	0	0	0	0	0	0	0	0	0	0	4.8616	0	0	0	0	0	0	0	0	0	0	0	0	0	0	0	0	0	0	0
BeeCelsaB3_NODE_4681_length_802_cov_1.249655	0	0	0	0	0	0	0.2804	0	0	0	0	0	0	0	0	0	0	0	0	4.053	0	0	0	0	0	0	0	0	0	0	0	0	0.2819	0	0	0	0	0	0
BeeCelsaB3_NODE_4689_length_801_cov_2.305249	0	0	0	0	0	0	0.8315	0	0	0	0	0	0	0	0	0	0	0	0	5.947	0	0	0	0	0	0	0	0	0	0	0	0	0.61	0	0	0	0	0	0
BeeCelsaB3_NODE_4696_length_801_cov_1.156077	0	0	0	0	0	0	0	0	0	0	0	0	0	0	0	0	0	0	0	2.7363	0	0	0	0	0	0	0	0	0	0	0	0	0.209	0	0	0	0	0	0
BeeCelsaB3_NODE_4699_length_800_cov_4.211618	0	0	0	0	0	0	0.1328	0	0	0	0	0	0	0	0	0	0	0	0	10.4203	0	0	0	0	0	0	0	0	0	0	0	0	0	0	0	0	0	0	0
BeeCelsaB3_NODE_4825_length_794_cov_2.209205	0	0	0	0	0	1.0629	0.0393	1.3113	5.7547	0	0	0	0	0	0	0	0	0	0	5.5456	0	0	0	0	0	0	0	0	0	0	0	0	0.4041	0	0.8616	0	0	0	0
BeeCelsaB3_NODE_4831_length_794_cov_1.995816	0	0	0	0	0	0	0.2406	0	0	0	0	0	0	0	0	0	0	0	0	6.4906	0	0	0	0	0	0	0	0	0	0	0	0	0.8208	0	0	0	0	0	0
BeeCelsaB3_NODE_4896_length_791_cov_1.757703	0	0	0	0	0	0	0	0	0	0	0	0	0	0	0	0	0	0	0	4.0585	0	0	0	0	0	0	0	0	0	0	0	0	0	0	0	0	0	0	0
BeeCelsaB3_NODE_4925_length_789_cov_2.450843	0	0	0	0	0	0	0	0	0	0	0	0	0	0	0	0	0	0	0	5.7141	0	0	0	0	0	0	0	0	0	0	0	0	0	0	0	0	0	0	0
BeeCelsaB3_NODE_4935_length_789_cov_1.643258	0	0	0	0	0	0	0.9731	0	0	0	0	0	0	0	0	0	0	0	0	4.613	0	0	0	0	0	0	0	0	0	0	0	0	0	0	0	0	0	0	0
BeeCelsaB3_NODE_4966_length_787_cov_4.921127	0	0	0	0	0	0	4.9382	0	0	0	0	0	0	0	0	0	0	0	0	11.6482	0	0	0	0	0	0	0	0	0	0	0	0	0.9192	0	0	0	0	0	0
BeeCelsaB3_NODE_5045_length_784_cov_3.070721	0	0	0	0	0	0	0.9777	0	0	0	0	0	0	0	0	0	0	0	0	7.7659	0	0	0	0	0	0	0	0	0	0	0	0	0.2452	0	0	0	0	0	0
BeeCelsaB3_NODE_5048_length_784_cov_2.495050	0	0	0	0	0	0	0.7118	0	0	0	0	0	0	0	0	0	0	0	0	6.2373	0	0	0	0	0	0	0	0	0	0	0	0	0.0701	0	0	0	0	0	0
BeeCelsaB3_NODE_5075_length_782_cov_25.558865	0	0	0	0	0	0	5.4696	0	0	0	0	0	0	0	0	0	0	0	0	61.2604	0	0	0	0	0	0	0	0	0	0	0	0	1.8962	0	0	0	0	0	0
BeeCelsaB3_NODE_5080_length_782_cov_4.085106	0	0	0	0	0	0	0.1869	0	0	0	0	0	0	0	0	0	0	0	0	11.4089	0	0	0	0	0	0	0	0	0	0	0	0	0	0	0	0	0	0	0
BeeCelsaB3_NODE_5089_length_782_cov_2.459574	0	0	0	0	0	0	1.5671	0	0	0	0	0	0	0	0	0	0	0	0	9.4297	0	0	0	0	0	0	0	0	0	0	0	0	0.9649	0	0	0	0	0	0
BeeCelsaB3_NODE_5134_length_780_cov_1.749644	0	0	0	0	0	0	0.0865	0	0	0	0	0	0	0	0	0	0	0	0	5.3045	0	0	0	0	0	0	0	0	0	0	0	0	0	0	0	0	0	0	0
BeeCelsaB3_NODE_5255_length_774_cov_2.916786	0	0	0	0	0	0	1.2726	0	0	0	0	0	0	0	0	0	0	0	0	3.5871	0	0.2935	0	0	0	0	0	0	0	0	0	0	1.9403	0	1.8194	0.2935	0	0	0
BeeCelsaB3_NODE_5356_length_769_cov_10.869942	0	0	0	0	0	0	4.3906	0	0	0	0	0	0	0	0	0	0	0	0	14.3695	0	0	0	0	0	0	0	0	0	0	0	0	0.5802	0	0	0	0	0	0
BeeCelsaB3_NODE_5358_length_769_cov_4.751445	0	0	0	0	0	0	1.7196	0	0	0	0	0	0	0	0	0	0	0	0	14.6823	0	0	0	0	0	0	0	0	0	0	0	0	0	0	0	0	0	0	0
BeeCelsaB3_NODE_5375_length_769_cov_2.017341	0	0	0	0	0	0	0	0	0	0	0	0	0	0	0	0	0	0	0	5.1118	0	0	0	0	0	0	0	0	0	0	0	0	0	0	0	0	0	0	0
BeeCelsaB3_NODE_5379_length_768_cov_4.526773	0	0	0	0	0	0	1.3263	0	0	0	0	0	0	0	0	0	0	0	0	21.1753	0	0	0	0	0	0	0	0	0	0	0	0	0.086	0	0	0	0	0	0
BeeCelsaB3_NODE_5382_length_768_cov_4.131693	0	0	0	0	0	0	0.4058	0	0	0	0	0	0	0	0	0	0	0	0	11.4627	0	0	0	0	0	0	0	0	0	0	0	0	0.9156	0	0	0	0	0	0
BeeCelsaB3_NODE_5487_length_763_cov_2.909621	0	0	0	0	0	0	0.7201	0	0	0	0	0	0	0	0	0	0	0	0	8.4746	0	0	0	0	0	0	0	0	0	0	0	0	1.1768	0	0	0	0	0	0
BeeCelsaB3_NODE_5525_length_762_cov_1.454015	0	0	0	0	0	0	0.0885	0	0	0	0	0	0	0	0	0	0	0	0	3.623	0	0	0	0	0	0	0	0	0	0	0	0	0.2967	0	0	0	0	0	0
BeeCelsaB3_NODE_5671_length_756_cov_1.281296	0	0	0	0	0	0	1.1089	0	0	0	0	0	0	0	0	0	0	0	0	3.8102	0	0	0	0	0	0	0	0	0	0	0	0	0.5132	0	0	0	0	0	0
BeeCelsaB3_NODE_5702_length_754_cov_2.218612	0	0	0	0	0	0.3576	0.4404	0.2997	1.7169	0	0	0	0	0	0	0	0	0	0	3.947	0	0	0	0	0	0	0	0	0	0	0	0.2997	0	0	0	0	0	0	0
BeeCelsaB3_NODE_5909_length_746_cov_1.751868	0	0	0	0	0	0	0	0	0	0	0	0	0	0	0	0	0	0	0	4.8545	0	0	0	0	0	0	0	0	0	0	0	0	0	0	0	0	0	0	0
BeeCelsaB3_NODE_5923_length_745_cov_2.917665	0	0	0	0	0	0	0.6315	0	0	0	0	0	0	0	0	0	0	0	0	7.3752	0	0	0	0	0	0	0	0	0	0	0	0	0.541	0	0	0	0	0	0
BeeCelsaB3_NODE_5939_length_744_cov_11.094453	0	0	0	0	0	0	6.5168	0	0	0	0	0	0	0	0	0	0	0	0	27.099	0	0	0	0	0	0	0	0	0	0	0	0	0.5	0	0	0	0	0	0
BeeCelsaB3_NODE_5958_length_744_cov_1.688156	0	0	0	0	0	0	0.0638	0	0	0	0	0	0	0	0	0	0	0	0	3.8523	0	0	0	0	0	0	0	0	0	0	0	0	0	0	0	0	0	0	0
BeeCelsaB3_NODE_5979_length_743_cov_2.052553	0	0	0	0	0.0521	0	0	0	0	0	0	0	0	0	0	0	0	0	0	5.9462	0	0	0	0	0	0	0	0	0	0	0	0	0	0	0.0639	0	0	0	0
BeeCelsaB3_NODE_5983_length_743_cov_1.936937	0	0	0	0	0	0	0.2807	0	0	0	0	0	0	0	0	0	0	0	0	5.1664	0	0	0	0	0	0	0	0	0	0	0	0	0.6319	0	0	0	0	0	0
BeeCelsaB3_NODE_6041_length_741_cov_2.131024	0	0	0	0	0	0	0.4013	0	0	0	0	0	0	0	0	0	0	0	0	5.0371	0	0	0	0	0	0	0	0	0	0	0	0	0	0	0	0	0	0	0
BeeCelsaB3_NODE_6110_length_738_cov_2.228442	0	0	0	0	0	0	0	0	0	0	0	0	0	0	0	0	0	0	0	5.5084	0.2973	0	0	0	0	0	0	0	0	0	0	0	0	0	0	0	0	0	0
BeeCelsaB3_NODE_6147_length_737_cov_1.418182	0	0	0	0	0.3469	0	0	0	0.7953	0	0	0	0	0	0	0	0	0	0	3.4839	0	0	0	0	0.2995	0	0	0	0	0	0	0	0	0	0	0	0	0.8223	0
BeeCelsaB3_NODE_6205_length_734_cov_4.202435	0	0	0	0	0	0	3.6854	0	0	0	0	0	0	0	0	0	0	0	0	10.4048	0	0	0	0	0	0	0	0	0	0	0	0	0.4813	0	0	0	0	0	0
BeeCelsaB3_NODE_6283_length_731_cov_3.675841	0	0	0	0	0	0	0.3487	0	0	0	0	0	0	0	0	0	0	0	0	9.9111	0	0	0	0	0	0	0	0	0	0	0	0	0.3026	0	0	0	0	0	0
BeeCelsaB3_NODE_6516_length_723_cov_2.224458	0	0	0	0	0	0	0.5665	0	0	0	0	0	0	0	0	0	0	0	0	5.8895	0	0	0	0	0	0	0	0	0	0	0	0	0	0	0	0	0	0	0
BeeCelsaB3_NODE_6619_length_720_cov_1.793157	0	0	0	0	0	0	0	0	0	0	0	0	0	0	0	0	0	0	0	4.4635	0	0	0	0	0	0	0	0	0	0	0	0	0	0	0	0	0	0	0
BeeCelsaB3_NODE_6645_length_719_cov_2.196262	0	0	0	0	0	0	1.2062	0	0	0	0	0	0	0	0	0	0	0	0	5.1179	0	0	0	0	0	0	0	0	0	0	0	0	0	0	0	0	0	0	0
BeeCelsaB3_NODE_6700_length_717_cov_2.195312	0	0	0	0	0	0	1.2243	0	0	0	0	0	0	0	0	0	0	0	0	6.4783	0	0	0	0	0	0	0	0	0	0	0	0	0.1513	0	0	0	0	0	0
BeeCelsaB3_NODE_6706_length_717_cov_1.585938	0	0	0	0	0	0	0.72	0	0	0	0	0	0	0	0	0	0	0	0	3.8713	0	0	0	0	0	0	0	0	0	0	0	0	0	0	0	0	0	0	0
BeeCelsaB3_NODE_6709_length_717_cov_1.459375	0	0	0	0	0	0	0.3148	0	0	0	0	0	0	0	0	0	0	0	0	3.1287	0	0	0	0	0	0	0	0	0	0	0	0	1.3322	0	0	0	0	0	0
BeeCelsaB3_NODE_6827_length_713_cov_5.187107	0	0	0	0	0	0	2.4501	0	0	0	0	0	0	0	0	0	0	0	0	13.4606	0	0	0	0	0	0	0	0	0	0	0	0	2.3573	0	0	0	0	0	0
BeeCelsaB3_NODE_6997_length_707_cov_2.331746	0	0	0	0	0	2.0476	0.455	0.2187	0.7795	0	0	0	0	0	0	0	0	0	0	4.6614	0	0	0	0	0	0	0	0	0	0	0	0	0	0	0	0	0	0	0
BeeCelsaB3_NODE_7028_length_706_cov_1.998410	0	0	0	0	0	0	0	0	0	0	0	0	0	0	0	0	0	0	0	5.6572	0	0	0	0	0	0	0	0	0	0	0	0	0	0	0	0	0	0	0
BeeCelsaB3_NODE_7083_length_704_cov_2.446571	0	0	0	0	0	0	0.555	0	0	0	0	0	0	0	0	0	0	0	0	5.4397	0	0	0	0	0	0	0	0	0	0	0	0	0	0	0	0	0	0	0
BeeCelsaB3_NODE_7089_length_704_cov_1.781499	0	0	0	0	0	0	0	0	0	0	0	0	0	0	0	0	0	0	0	4.9823	0	0	0	0	0	0	0	0	0	0	0	0	0	0	0	0	0	0	0
BeeCelsaB3_NODE_7153_length_702_cov_1.771200	0	0	0	0	0	0	0	0	0	0	0	0	0	0	0	0	0	0	0	4.0285	0	0	0	0	0	0	0	0	0	0	0	0	0	0	0	0	0	0	0
BeeCelsaB3_NODE_7201_length_700_cov_3.605136	0	0	0	0	0	0	2.9464	0	0	0	0	0	0	0	0	0	0	0	0	8.5821	0	0	0	0	0	0	0	0	0	0	0	0	0.1536	0	0	0	0	0	0
BeeCelsaB3_NODE_7229_length_700_cov_1.752809	0	0	0	0	0	0	0	0	0	0	0	0	0	0	0	0	0	0	0	4.4089	0	0	0	0	0	0	0	0	0	0	0	0	0.2054	0	0	0	0	0	0
BeeCelsaB3_NODE_7237_length_700_cov_1.399679	0	0	0	0	0	0	0	0	0	0	0	0	0	0	0	0	0	0	0	3.2536	0	0	0	0	0	0	0	0	0	0	0	0	0.7393	0	0	0	0	0	0
BeeCelsaB3_NODE_7259_length_699_cov_2.556270	0	0	0	0	0	0	0.4385	0	0	0	0	0	0	0	0	0	0	0	0	6.8235	0	0	0	0	0	0	0	0	0	0	0	0	0	0	0	0	0	0	0
BeeCelsaB3_NODE_7358_length_696_cov_2.045234	0	0	0	0	0	0	0	0	0	0	0	0	0	0	0	0	0	0	0	5.2688	0	0	0	0	0	0	0	0	0	0	0	0	0.172	0	0	0	0	0	0
BeeCelsaB3_NODE_7427_length_694_cov_2.965964	0	0	0	0	0	0	1.045	0	0	0	0	0	0	0	0	0	0	0	0	7.1151	0	0	0	0	0	0	0	0	0	0	0	0	0	0	0	0	0	0	0
BeeCelsaB3_NODE_7454_length_693_cov_11.353896	0	0	0	0	0	0	4.6883	0	0	0	0	0	0	0	0	0	0	0	0	28.9856	0	0	0	0	0	0	0	0	0	0	0	0	0.4811	0	0	0	0	0	0
BeeCelsaB3_NODE_7487_length_693_cov_1.379870	0	0	0	0	0	0	0.7694	0	0	0	0	0	0	0	0	0	0	0	0	2.9333	0	0	0	0	0	0	0	0	0	0	0	0	0	0	0	0	0	0	0
BeeCelsaB3_NODE_7498_length_692_cov_2.900813	0	0	0	0	0	0	0.1119	0	0	0	0	0	0	0	0	0	0	0	0	10.0542	0	0	0	0	0	0	0	0	0	0	0	0	0	0	0	0	0	0	0
BeeCelsaB3_NODE_7536_length_691_cov_5.711726	0	0	0	0	0	0	2.1067	0	0	0	0	0	0	0	0	0	0	0	0	14.1646	0	0	0	0	0	0	0	0	0	0	0	0	0.0579	0	0	0	0	0	0
BeeCelsaB3_NODE_7564_length_691_cov_1.511401	0	0	0	0	0	0	0	0	0	0	0	0	0	0	0	0	0	0	0	3.3942	0	0	0	0	0	0	0	0	0	0	0	0	0.0072	0	0	0	0	0	0
BeeCelsaB3_NODE_7569_length_691_cov_1.144951	0	0	0	0	0	0	0.2224	0	0	0	0	0	0	0	0	0	0	0	0	2.7541	0	0	0	0	0	0	0	0	0	0	0	0	0.736	0	0	0	0	0	0
BeeCelsaB3_NODE_7760_length_686_cov_1.586207	0	0	0	0	0	0	3.3745	0	0	0	0	0	0	0	0	0	0	0	0	3.62	0	0	0	0	0	0	0	0	0	0	0	0	0	0	0	0	0	0	0
BeeCelsaB3_NODE_7770_length_685_cov_3.738487	0	0	0	0	0	0	0.5574	0	0	0	0	0	0	0	0	0	0	0	0	11.4736	0	0	0	0	0	0	0	0	0	0	0	0	0.9308	0	0	0	0	0	0
BeeCelsaB3_NODE_7806_length_685_cov_1.210526	0	0	0	0	0	0	0.0328	0	0	0	0	0	0	0	0	0	0	0	0	3.4554	0	0	0	0	0	0	0	0	0	0	0	0	0	0	0	0	0	0	0
BeeCelsaB3_NODE_8047_length_678_cov_1.447587	0	0	0	0	0	4.7371	0	0	0	0	0	0	0.0533	0.1526	0	0	0	0	0	3.7353	0	0	0	0	0	0.2353	0	0	0	0	0	1.3915	0.0588	0	5.9779	0	0	0	0
BeeCelsaB3_NODE_8053_length_678_cov_1.169717	0	0	0	0	0	0	0	0	0	0	0	0	0	0	0	0	0	0	0	2.7665	0	0	0	0	0	0	0	0	0	0	0	0	0	0	0	0	0	0	0
BeeCelsaB3_NODE_8179_length_674_cov_3.199330	0	0	0	0	0	0	1.2241	0	0	0	0	0	0	0	0	0	0	0	0	8.1889	0	0	0	0	0	0	0	0	0	0	0	0	3.3667	0	0	0	0	0	0
BeeCelsaB3_NODE_8202_length_674_cov_1.886097	0	0	0	0	0	0	0	0	0	0	0	0	0	0	0	0	0	0	0	5.4278	0	0	0	0	0	0	0	0	0	0	0	0	0	0	0	0	0	0	0
BeeCelsaB3_NODE_8235_length_673_cov_2.770134	0	0	0	0	0	0	0.3117	0	0	0	0	0	0	0	0	0	0	0	0	7.5399	0	0	0	0	0	0	0	0	0	0	0	0	0	0	0	0	0	0	0
BeeCelsaB3_NODE_8378_length_669_cov_3.027027	0	0	0	0	0	0	1.1695	0	0	0	0	0	0	0	0	0	0	0	0	7.6685	0	0	0	0	0	0	0	0	0	0	0	0	1.2235	0	0	0	0	0	0
BeeCelsaB3_NODE_8549_length_665_cov_1.280612	0	0	0	0	0	0	0	0	0	0	0	0	0	0	0	0	0	0	0	4.1895	0	0	0	0	0	0	0	0	0	0	0	0	0	0	0	0	0	0	0
BeeCelsaB3_NODE_8912_length_656_cov_2.110535	0	0	0	0	0	0	0	0	0	0	0	0	0	0	0	0	0	0	0	4.9753	0	0	0	0	0	0	0	0	0	0	0	0	0	0	0	0	0	0	0
BeeCelsaB3_NODE_8925_length_656_cov_1.084629	0	0	0	0	0	0	0.2548	0	0	0	0	0	0	0	0	0	0	0	0	3.6578	0	0	0	0	0	0	0	0	0	0	0	0	0.2471	0	0	0	0	0	0
BeeCelsaB3_NODE_8948_length_655_cov_2.422145	0	0	0	0	0	1.9295	0	0.4914	0.5086	0	0	0	0	0	0	0	0	0	0	4.2648	0	0	0	0	0	0	0	0	0	0	0	0	0	0	0	0	0	0	0
BeeCelsaB3_NODE_9091_length_652_cov_1.666087	0	0	0	0	0	0	0	0	0	0	0	0	0	0	0	0	0	0	0	5.6935	0	0	0	0	0	0	0	0	0	0	0	0	1.6705	0	0	0	0	0	0
BeeCelsaB3_NODE_9240_length_648_cov_1.851138	0	0	0	0	0	0	0	0	0	0	0	0	0	0	0	0	0	0	0	4.6827	0	0	0	0	0	0	0	0	0	0	0	0	2.3404	0	0	0	0	0	0
BeeCelsaB3_NODE_9327_length_646_cov_2.625659	0	0	0	0	0	0	0.5193	0	0	0	0	0	0	0	0	0	0	0	0	5.9903	0	0	0	0	0	0	0	0	0	0	0	0	0.2606	0	0	0	0	0	0
BeeCelsaB3_NODE_9435_length_644_cov_1.451499	0	0	0	0	0	0	0.0504	0	0	0	0	0	0	0	0	0	0	0	0	3.124	0	0	0	0	0	0	0	0	0	0	0	0	0	0	0	0	0	0	0
BeeCelsaB3_NODE_9498_length_643_cov_1.256184	0	0	0	0	0	0	0.2602	0	0	0	0	0	0	0	0	0	0	0	0	2.9864	0	0	0	0	0	0	0	0	0	0	0	0	0.2563	0	0	0	0	0	0
BeeCelsaB3_NODE_9543_length_642_cov_1.872566	0	0	0	0	0	0	0.5837	0	0	0	0	0	0	0	0	0	0	0	0	4.9241	0	0	0	0	0	0	0	0	0	0	0	0	0	0	0	0	0	0	0
BeeCelsaB3_NODE_9699_length_639_cov_1.743772	0	0	0	0	0	0	2.5945	0	0	0	0	0	0	0	0	0	0	0	0	4.1793	0	0.7778	0	0	0	0	0	0	0	0	0	0	1.7135	0	1.3333	0	0	0	0
BeeCelsaB3_NODE_9723_length_638_cov_4.096257	0	0	0	0	0	0	1.4043	0	0	0	0	0	0	0	0	0	0	0	0	8.9824	0	0	0	0	0	0	0	0	0	0	0	0	0	0	0	0	0	0	0
BeeCelsaB3_NODE_9836_length_636_cov_3.041145	0	0	0	0	0	0	2.9667	0	0	0	0	0	0	0	0	0	0	0	0	7.4216	0	0	0	0	0	0	0	0	0	0	0	0	0	0	0	0	0	0	0
BeeCelsaB3_NODE_9857_length_636_cov_1.767442	0	0	0	0	0	0	0.0235	0	0	0	0	0	0	0	0	0	0	0	0	5.2235	0	0	0	0	0	0	0	0	0	0	0	0	0	0	0	0	0	0	0
BeeCelsaB3_NODE_9876_length_635_cov_5.250896	0	0	0	0	0	0	1.1198	0	0	0	0	0	0	0	0	0	0	0	0	12.0452	0	0	0	0	0	0	0	0	0	0	0	0	1.4224	0	0	0	0	0	0
BeeCelsaB3_NODE_10047_length_632_cov_2.839640	0	0	0	0	0	0	0.083	0	0	0	0	0	0	0	0	0	0	0	0	7.502	0	0	0	0	0	0	0	0	0	0	0	0	0	0	0	0	0	0	0
BeeCelsaB3_NODE_10058_length_632_cov_2.064865	0	0	0	0	0	0	0.67	0	0	0	0	0	0	0	0	0	0	0	0	4.2648	0	0	0	0	0	0	0	0	0	0	0	0	0	0	0	0	0	0	0
BeeCelsaB3_NODE_10075_length_632_cov_1.410811	0	0	0	0	0	0	0.0178	0	0	0	0	0	0	0	0	0	0	0	0	3.3893	0	0	0	0	0	0	0	0	0	0	0	0	0	0	0	0	0	0	0
BeeCelsaB3_NODE_10120_length_631_cov_1.990975	0	0	0	0	0	0	0	0	0	0	0	0	0	0	0	0	0	0	0	5.2257	0	0	0	0	0	0	0	0	0	0	0	0	0	0	0	0	0	0	0
BeeCelsaB3_NODE_10133_length_631_cov_1.057762	0	0	0	0	0	0	0	0	0	0	0	0	0	0	0	0	0	0	0	3.4218	0	0	0	0	0	0	0	0	0	0	0	0	0	0	0	0	0	0	0
BeeCelsaB3_NODE_10134_length_631_cov_1.045126	0	0	0	0	0	0	0	0	0	0	0	0	0	0	0	0	0	0	0	2.6653	0	0	0	0	0	0	0	0	0	0	0	0	0	0	0	0	0	0	0
BeeCelsaB3_NODE_10151_length_630_cov_3.061483	0	0	0	0	0	0	0.0179	0	0	0	0	0	0	0	0	0	0	0	0	7.3373	0	0	0	0	0	0	0	0	0	0	0	0	0	0	0	0	0	0	0
BeeCelsaB3_NODE_10377_length_626_cov_2.431694	0	0	0	0	0	0	1.2709	0	0	0	0	0	0	0	0	0	0	0	0	7.0219	0	0	0	0	0	0	0	0	0	0	0	0	0	0	0	0	0	0	0
BeeCelsaB3_NODE_10403_length_626_cov_1.557377	0	0	0	0	0	0	0.3745	0	0	0	0	0	0	0	0	0	0	0	0	4.5159	0	0	0	0	0	0	0	0	0	0	0	0	0	0	0	0	0	0	0
BeeCelsaB3_NODE_10454_length_625_cov_2.027372	0	0	0	0	0	0	0.0399	0	0	0	0	0	0	0	0	0	0	0	0	6.8603	0	0	0	0	0	0	0	0	0	0	0	0	0.2715	0	0	0	0	0	0
BeeCelsaB3_NODE_10463_length_625_cov_1.886861	0	0	0	0	0	3.9401	0	1.988	6.986	0	0	0	0	0	0	0	0	0	0.3653	5.0998	0	0	0	0	0	0	0	0	0	0	0	0.998	0.8683	0.2954	1.489	0	0	0	0
BeeCelsaB3_NODE_10492_length_624_cov_3.404022	0	0	0	0	0	0.024	0	0	0	0	0	0	0	0	0	0	0	0	0	8.51	0	0	0	0	0	0	0	0	0	0	0	0	0	0	0	0	0	0	0
BeeCelsaB3_NODE_10537_length_624_cov_1.137112	0	0	0	0	0	0	0.798	0	0	0	0	0	0	0	0	0	0	0	0	2.846	0	0	0	0	0	0	0	0	0	0	0	0	0	0	0	0	0	0	0
BeeCelsaB3_NODE_10727_length_620_cov_1.876611	0	0	0	0	0	0	0.4073	0	0	0	0	0	0	0	0	0	0	0	0	5.2419	0	0	0	0	0	0	0	0	0	0	0	0	0.0887	0	0	0	0	0	0
BeeCelsaB3_NODE_10750_length_620_cov_0.979742	0	0	0	0	0	0	0	0	0	0	0	0	0	0	0	0	0	0	0	1.9113	0	0	0	0	0	0	0	0	0	0	0	0	0	0	0	0	0	0	0
BeeCelsaB3_NODE_10784_length_619_cov_2.361624	0	0	0	0	0	0	0.3581	0	0	0	0	0	0	0	0	0	0	0	0	5.9316	0	0	0	0	0	0	0	0	0	0	0	0	1.6157	0	0	0	0	0	0
BeeCelsaB3_NODE_10789_length_619_cov_2.158672	0	0	0	0	0	0	0	0	0	0	0	0	0	0	0	0	0	0	0	5.8531	0	0	0	0	0	0	0	0	0	0	0	0	0	0	0	0	0	0	0
BeeCelsaB3_NODE_10910_length_617_cov_2.066667	0	0	0	0	0	0	0	0	0	0	0	0	0	0	0	0	0	0	0	4.4384	0	0	0	0	0	0	0	0	0	0	0	0	0	0	0	0	0	0	0
BeeCelsaB3_NODE_10955_length_616_cov_2.243043	0	0	0	0	0	0	0	0	0	0	0	0	0	0	0	0	0	0	0	6.7348	0	0	0	0	0	0	0	0	0	0	0	0	0	0	0	0	0	0	0
BeeCelsaB3_NODE_11022_length_615_cov_1.665428	0	0	0	0	0	0	0.4746	0	0	0	0	0	0	0	0	0	0	0	0	3.4706	0	0	0	0	0	0	0	0	0	0	0	0	0	0	0	0	0	0	0
BeeCelsaB3_NODE_11072_length_614_cov_1.286778	0	0	0	0	0	1.0874	0	0	0	0	0	0	0	0	0	0	0	0	0.2642	2.9837	0	0	0	0	0	0	0	0	0	0	0	0	0	0	0	0	0	0	0
BeeCelsaB3_NODE_11083_length_613_cov_3.925373	0	0	0	0	0	0	0.2872	0	0	0	0	0	0	0	0	0	0	0	0	9.7943	0	0	0	0	0	0	0	0	0	0	0	0	0	0	0	0	0	0	0
BeeCelsaB3_NODE_11157_length_612_cov_2.207477	0	0	0	0	0	0	1.3673	0	0	0	0	0	0	0	0	0	0	0	0	5.7735	0	0	0	0	0	0	0	0	0	0	0	0	0.1204	0	0	0	0	0	0
BeeCelsaB3_NODE_11163_length_612_cov_1.829907	0	0	0	0	0	0	0	0	0	0	0	0	0	0	0	0	0	0	0	3.6327	0	0	0	0	0	0	0	0	0	0	0	0	0	0	0	0	0	0	0
BeeCelsaB3_NODE_11217_length_611_cov_1.492509	0	0	0	0	0	0.9121	0	0	0.1677	0	0	0	0	0	0	0	0	0	0	3.501	0	0	0	0	0	0	0	0	0	0	0	0	0	0	0	0	0	0	0
BeeCelsaB3_NODE_11290_length_610_cov_1.553471	0	0	0	0	0	3.3607	0.2377	0	0	0	0	0	0	0	0	0	0	0	0	3.8504	0	0	0	0	0	0	0	0	0	0	0	0	0.7398	0	1.4529	0	0	0	0
BeeCelsaB3_NODE_11309_length_609_cov_5.005639	0	0	0	0	0	0	2.9939	0	0	0	0	0	0	0	0	0	0	0	0	13.0511	0	0	0	0	0	0	0	0	0	0	0	0	0.0245	0	0	0	0	0	0
BeeCelsaB3_NODE_11328_length_609_cov_2.721805	0	0	0	0	0	0	0	0	0	0	0	0	0	0	0	0	0	0	0	6.2106	0	0	0	0	0	0	0	0	0	0	0	0	0	0	0	0	0	0	0
BeeCelsaB3_NODE_11436_length_608_cov_1.239171	0	0	0	0	0	0	0	0	0	0	0	0	0	0	0	0	0	0	0	2.3279	0	0	0	0	0	0	0	0	0	0	0	0	0.0738	0	0	0	0	0	0
BeeCelsaB3_NODE_11438_length_608_cov_1.220339	0	0	0	0	0	0	0.375	0	0	0	0	0	0	0	0	0	0	0	0	3.3053	0	0	0	0	0	0	0	0	0	0	0	0	0	0	0	0	0	0	0
BeeCelsaB3_NODE_11467_length_607_cov_2.596226	0	0	0	0	0	0	3.7269	0	0	0	0	0	0	0	0	0	0	0	0	7.2669	0	0	0	0	0	0	0	0	0	0	0	0	2.614	0	0	0	0	0	0
BeeCelsaB3_NODE_11528_length_606_cov_4.657845	0	0	0	0	0	0	1.8086	0	0	0	0	0	0	0	0	0	0	0	0	10.3086	1.0535	0	0	0.2922	0	0	0	0	0	0	0	0	0	0.8169	1.5905	0	0	0	0
BeeCelsaB3_NODE_11560_length_606_cov_1.775047	0	0	0	0	0	0	0	0	0	0	0	0	0	0	0	0	0	0	0	3.8827	0	0	0	0	0	0	0	0	0	0	0	0	0	0	0	0	0	0	0
BeeCelsaB3_NODE_11639_length_604_cov_6.688805	0	0	0	0	0	0	1.3285	0	0	0	0	0	0	0	0	0	0	0	0	15.8636	0	0	0	0	0	0	0	0	0	0	0	0	0.5269	0	0	0	0	0	0
BeeCelsaB3_NODE_11876_length_601_cov_1.160305	0	0	0	0	0	0	0	0	0	0	0	0	0	0	0	0	0	0	0	2.896	0	0	0	0	0	0	0	0	0	0	0	0	0	0	0	0	0	0	0
BeeCelsaB3_NODE_12029_length_598_cov_2.401152	0	0	0	0	0	0	0.4375	0	0	0	0	0	0	0	0	0	0	0	0	5.1062	0	0	0	0	0	0	0	0	0	0	0	0	0.2562	0	0	0	0	0	0
BeeCelsaB3_NODE_12069_length_597_cov_8.971154	0	0	0	0	0	0	0.2839	0	0	0	0	0	0	0	0	0	0	0	0	19.6013	0	0	0	0	0	0	0	0	0	0	0	0	0.5094	0	0	0	0	0	0
BeeCelsaB3_NODE_12118_length_597_cov_1.426923	0	0	0	0	0	0	0	0	0	0	0	0	0	0	0	0	0	0	0	4.0919	0	0	0	0	0	0	0	0	0	0	0	0	0	0	0	0	0	0	0
BeeCelsaB3_NODE_12194_length_596_cov_1.169557	0	0	0	0	0	0	0	0	0	0	0	0	0	0	0	0	0	0	0	3.2741	0	0	0	0	0	0	0	0	0	0	0	0	0	0	0	0	0	0	0
BeeCelsaB3_NODE_12223_length_595_cov_2.669884	0	0	0	0	0	0	0.6981	0	0	0	0	0	0	0	0	0	0	0	0	6.5493	0	0	0	0	0	0	0	0	0	0	0	0	0	0	0	0	0	0	0
BeeCelsaB3_NODE_12247_length_595_cov_1.897683	0	0	0	0	0	0	0.0587	0	0	0	0	0	0	0	0	0	0	0	0	5.4256	0	0	0	0	0	0	0	0	0	0	0	0	0	0	0	0	0	0	0
BeeCelsaB3_NODE_12475_length_591_cov_2.817121	0	0	0	0	0	0	0	0	0	0	0	0	0	0	0	0	0	0	0	6.814	0	0	0	0	0	0	0	0	0	0	0	0	0	0	0	0	0	0	0
BeeCelsaB3_NODE_12512_length_591_cov_1.441634	0	0	0	0	0	0	0.8753	0	0	0	0	0	0	0	0	0	0	0	0	3.797	0	0	0	0	0	0	0	0	0	0	0	0	0.5624	0	0	0	0	0	0
BeeCelsaB3_NODE_12538_length_590_cov_3.382066	0	0	0	0	0	0	0	0	0	0	0	0	0	0	0	0	0	0	0	7.8178	0	0	0	0	0	0	0	0	0	0	0	0	0	0	0	0	0	0	0
BeeCelsaB3_NODE_12693_length_588_cov_2.829746	0	0	0	0	0	0	0	0	0	0	0	0	0	0	0	0	0	0	0	5.947	0	0	0	0	0	0	0	0	0	0	0	0	0.2648	0	0	0	0	0	0
BeeCelsaB3_NODE_12754_length_587_cov_2.817647	0	0	0	0	0	0	0	0	0	0	0	0	0	0	0	0	0	0	0	6.2548	0	0	0	0	0	0	0	0	0	0	0	0	0	0	0	0	0	0	0
BeeCelsaB3_NODE_12933_length_585_cov_1.484252	0	0	0	0	0	3.403	0.1002	0.435	0.5885	0	0	0	0	0	0	0	0	0	0	3.6205	0	0	0	0	0	0	0	0	0	0	0	0.2388	0	0	0.5928	0	0	0	0
BeeCelsaB3_NODE_13196_length_581_cov_2.547619	0	0	0	0	0	0	3.5785	0	0	0	0	0	0	0	0	0	0	0	0	7.0538	0	0	0	0	0	0	0	0	0	0	0	0	0.4409	0	0	0	0	0	0
BeeCelsaB3_NODE_13223_length_581_cov_1.585317	0	0	0	0	0	0	0	0	0	0	0	0	0	0	0	0	0	0	0	3.2086	0	0	0	0	0	0	0	0	0	0	0	0	0	0	0	0	0	0	0
BeeCelsaB3_NODE_13462_length_578_cov_1.255489	0	0	0	0	0	0	1.1638	0	0	0	0	0	0	0	0	0	0	0	0	2.5216	0	0	0	0	0	0	0	0	0	0	0	0	0	0	0	0	0	0	0
BeeCelsaB3_NODE_13490_length_577_cov_3.350000	0	0	0	0	0	0	1.095	0	0	0	0	0	0	0	0	0	0	0	0	6.8942	0	0	0	0	0	0	0	0	0	0	0	0	0.1577	0	0	0	0	0	0
BeeCelsaB3_NODE_13539_length_577_cov_1.464000	0	0	0	0	0	0	0.1469	0	0	0	0	0	0	0	0	0	0	0	0	3.2354	0	0	0	0	0	0	0	0	0	0	0	0	0	0	0	0	0	0	0
BeeCelsaB3_NODE_13619_length_576_cov_1.158317	0	0	0	0	0	0	0	0	0	0	0	0	0	0	0	0	0	0	0	2.5433	0	0	0	0	0	0	0	0	0	0	0	0	0	0	0	0	0	0	0
BeeCelsaB3_NODE_13676_length_575_cov_1.467871	0	0	0	0	0	0	0	0	0	0	0	0	0	0	0	0	0	0	0	3.2104	0	0	0	0	0	0	0	0	0	0	0	0	0	0	0	0	0	0	0
BeeCelsaB3_NODE_13940_length_572_cov_1.210101	0	0	0	0	0	0	0	0	0	0	0	0	0	0	0	0	0	0	0	3.0415	0	0	0	0	0	0	0	0	0	0	0	0	0	0	0	0	0	0	0
BeeCelsaB3_NODE_14222_length_568_cov_2.920570	0	0	0	0	0	0	0.5789	0	0	0	0	0	0	0	0	0	0	0	0	7.8509	0	0	0	0	0	0	0	0	0	0	0	0	0.8487	0	0	0	0	0	0
BeeCelsaB3_NODE_14252_length_568_cov_1.558045	0	0	0	0	0	0	0	0	0	0	0	0	0	0	0	0	0	0	0	3.489	0	0	0	0	0	0	0	0	0	0	0	0	0	0	0	0	0	0	0
BeeCelsaB3_NODE_14254_length_568_cov_1.527495	0	0	0	0	0	0	0	0	0	0	0	0	0	0	0	0	0	0	0	3.9013	0	0	0	0	0	0	0	0	0	0	0	0	0	0	0	0	0	0	0
BeeCelsaB3_NODE_14403_length_566_cov_1.895706	0	0	0	0	0	0	0	0	0	0	0	0	0	0	0	0	0	0	0	5.5859	0	0	0	0	0	0	0	0	0	0	0	0	0	0	0	0	0	0	0
BeeCelsaB3_NODE_14677_length_563_cov_1.895062	0	0	0	0	0	0	0.2284	0	0	0	0	0	0	0	0	0	0	0	0	4.071	0	0	0	0	0	0	0	0	0	0	0	0	0	0	0	0	0	0	0
BeeCelsaB3_NODE_14679_length_563_cov_1.796296	0	0	0	0	0	0	0	0	0	0	0	0	0	0	0	0	0	0	0	4.235	0	0	0	0	0	0	0	0	0	0	0	0	0	0	0	0	0	0	0
BeeCelsaB3_NODE_14738_length_562_cov_2.725773	0	0	0	0	0	0	0	0	0	0	0	0	0	0	0	0	0	0	0	5.8711	0	0	0	0	0	0	0	0	0	0	0	0	0.1667	0	0	0	0	0	0
BeeCelsaB3_NODE_14955_length_560_cov_1.879917	0	0	0	0	0	0	0	0	0	0	0	0	0	0	0	0	0	0	0	3.5759	0	0	0	0	0	0	0	0	0	0	0	0	0	0	0	0	0	0	0
BeeCelsaB3_NODE_15025_length_559_cov_3.035270	0	0	0	0	0	0	1.2539	0	0	0	0	0	0	0	0	0	0	0	0	6.6102	0	0	0	0	0	0	0	0	0	0	0	0	0.9376	0	0	0	0	0	0
BeeCelsaB3_NODE_15182_length_558_cov_1.388773	0	0	0	0	0	0	0	0	0	0	0	0	0	0	0	0	0	0	0	2.7746	0	0	0	0	0	0	0	0	0	0	0	0	0	0	0	0	0	0	0
BeeCelsaB3_NODE_15193_length_558_cov_1.189189	0	0	0	0	0	0	0.3705	0	0	0	0	0	0	0	0	0	0	0	0	3.154	0	0	0	0	0	0	0	0	0	0	0	0	0	0	0	0	0	0	0
BeeCelsaB3_NODE_15438_length_555_cov_1.928870	0	0	0	0	0	0	0.0787	0	0	0	0	0	0	0	0	0	0	0	0	4.9596	0	0	0	0	0	0	0	0	0	0	0	0	0.573	0	0	0	0	0	0
BeeCelsaB3_NODE_15466_length_555_cov_1.232218	0	0	0	0	0	0	0.1528	0	0	0	0	0	0	0	0	0	0	0	0	3.3169	0	0	0	0	0	0	0	0	0	0	0	0	0	0	0	0	0	0	0
BeeCelsaB3_NODE_15552_length_554_cov_1.310273	0	0	0	0	0	0	0.9797	0	0	0	0	0	0	0	0	0	0	0	0	3.2432	0	0	0	0	0	0	0	0	0	0	0	0	1.1892	0	0	0	0	0	0
BeeCelsaB3_NODE_15655_length_553_cov_0.976891	0	0	0	0	0	0	0	0	0	0	0	0	0	0	0	0	0	0	0	2.5305	0	0	0	0	0	0	0	0	0	0	0	0	0.1422	0	0	0	0	0	0
BeeCelsaB3_NODE_15764_length_551_cov_2.894515	0	0	0	0	0	2.3424	0	0	1.8322	0	0	0	0	0	0	0	0	0	0	6.0476	0	0	0	0	0	0	0	0	0	0	0	0	0	0	0.3401	0	0	0	0
BeeCelsaB3_NODE_15882_length_550_cov_2.006342	0	0	0	0	0	0	0.1523	0	0	0	0	0	0	0	0	0	0	0	0	6.7727	0	0	0	0	0	0	0	0	0	0	0	0	0.1705	0	0	0	0	0	0
BeeCelsaB3_NODE_16211_length_547_cov_1.253191	0	0	0	0	0	0	0	0	0	0	0	0	0	0	0	0	0	0	0	2.82	0	0	0	0	0	0	0	0	0	0	0	0	0	0	0	0	0	0	0
BeeCelsaB3_NODE_16245_length_546_cov_4.234542	0	0	0	0	0	0	0.3539	0	0	0	0	0	0	0	0	0	0	0	0	11.3836	0	0	0	0	0	0	0	0	0	0	0	0	1.3653	0	0	0	0	0	0
BeeCelsaB3_NODE_16310_length_546_cov_1.471215	0	0	0	0	0	0	0.1689	0	0	0	0	0	0	0	0	0	0	0	0	6.1416	0	0	0	0	0	0	0	0	0	0	0	0	0.6918	0	0	0	0	0	0
BeeCelsaB3_NODE_16389_length_545_cov_2.044872	0	0	0	0	0	0	2.1968	0	0	0	0	0	0	0	0	0	0	0	0	5.8741	0	0	0	0	0	0	0	0	0	0	0	0	0.5309	0	0	0	0	0	0
BeeCelsaB3_NODE_16486_length_544_cov_2.173448	0	0	0	0	0	0	1.883	0	0	0	0	0	0	0	0	0	0	0	0	11.4243	0	0	0	0	0	0	0	0	0	0	0	0	0.1789	0	0	0	0	0	0
BeeCelsaB3_NODE_16635_length_543_cov_1.362661	0	0	0	0	0	1.3655	0	0.2736	0.5356	0	0	0	0	0	0	0	0	0	0	2.8529	0	0	0	0	0	0	0	0	0	0	0	0.4782	0	0	0	0	0	0	0
BeeCelsaB3_NODE_16657_length_543_cov_0.819742	0	0	0	0	0	0	0	0	0	0	0	0	0	0	0	0	0	0	0	1.5954	0	0	0	0	0	0	0	0	0	0	0	0	0	0	0	0	0	0	0
BeeCelsaB3_NODE_16742_length_542_cov_1.595699	0	0	0	0	0	0	0	0	0	0	0	0	0	0	0	0	0	0	0	3.3387	0	0	0	0	0	0	0	0	0	0	0	0	0	0	0	0	0	0	0
BeeCelsaB3_NODE_16760_length_542_cov_1.247312	0	0	0	0	0	0	0	0	0	0	0	0	0	0	0	0	0	0	0	2.7512	0	0	0	0	0	0	0	0	0	0	0	0	0.9194	0	0	0	0	0	0
BeeCelsaB3_NODE_16909_length_540_cov_2.812095	0	0	0	0	0	0	0.3333	0	0	0	0	0	0	0	0	0	0	0	0	12.5	0	0	0	0	0	0	0	0	0	0	0	0	1.5532	0	0	0	0	0	0
BeeCelsaB3_NODE_17076_length_539_cov_1.391775	0	0	0	0	0	0	0	0	0	0	0	0	0	0	0	0	0	0	0	3.0924	0	0	0	0	0	0	0	0	0	0	0	0	0	0	0	0	0	0	0
BeeCelsaB3_NODE_17144_length_538_cov_2.277657	0	0	0	0	0	0	0.9699	0	0	0	0	0	0	0	0	0	0	0	0	5.669	0	0	0	0	0	0	0	0	0	0	0	0	0.9398	0	0	0	0	0	0
BeeCelsaB3_NODE_17184_length_538_cov_1.195228	0	0	0	0	0	0	0	0	0	0	0	0	0	0	0	0	0	0	0	3.6782	0	0	0	0	0	0	0	0	0	0	0	0	0	0	0	0	0	0	0
BeeCelsaB3_NODE_17188_length_538_cov_1.156182	0	0	0	0	0	0	0	0	0	0	0	0	0	0	0	0	0	0	0	2.9329	0	0	0	0	0	0	0	0	0	0	0	0	0.1389	0	0	0	0	0	0
BeeCelsaB3_NODE_17194_length_538_cov_1.112798	0	0	0	0	0	0	0.3542	0	0	0	0	0	0	0	0	0	0	0	0	2.8657	0	0	0	0	0	0	0	0	0	0	0	0	0.7269	0	0	0	0	0	0
BeeCelsaB3_NODE_17269_length_537_cov_1.830435	0	0	0	0	0	0	0	0	0	0	0	0	0	0	0	0	0	0	0	4.7494	0	0	0	0	0	0	0	0	0	0	0	0	0.0348	0	0	0	0	0	0
BeeCelsaB3_NODE_17297_length_537_cov_1.054348	0	0	0	0	0	0	0	0	0	0	0	0	0	0	0	0	0	0	0	2.232	0	0	0	0	0	0	0	0	0	0	0	0	0	0	0	0	0	0	0
BeeCelsaB3_NODE_17340_length_536_cov_2.664488	0	0	0	0	0	0	4.5256	1.3721	0.3907	0	0	0	0	0	0	0	0	0	0	5.7791	0	0.3651	0	0	0	0	0	0	0	0	0	0	3.6674	0	3.7372	0.3651	0	0	0
BeeCelsaB3_NODE_17342_length_536_cov_2.590414	0	0	0	0	0	0	0.2744	0	0	0	0	0	0	0	0	0	0	0	0	6.5047	0	0	0	0	0	0	0	0	0	0	0	0	1.3884	0	0	0	0	0	0
BeeCelsaB3_NODE_17482_length_535_cov_2.076419	0	0	0	0	0	0	2.0653	0	0	0	0	0	0	0	0	0	0	0	0	6.2284	0	0	0	0	0	0	0	0	0	0	0	0	0	0	0	0	0	0	0
BeeCelsaB3_NODE_17598_length_534_cov_2.166302	0	0	0	0	0	0	0.6121	0	0	0	0	0	0	0	0	0	0	0	0	6.0421	0	0	0	0	0	0	0	0	0	0	0	0	0	0	0	0	0	0	0
BeeCelsaB3_NODE_17761_length_533_cov_0.778509	0	0	0	0	0	0	0.9906	0	0	0	0	0	0	0	0	0	0	0	0	2.3653	0	0	0	0	0	0	0	0	0	0	0	0	1.2459	0	0	0	0	0	0
BeeCelsaB3_NODE_17952_length_531_cov_1.751101	0	0	0	0	0	0	0	0	0	0	0	0	0	0	0	0	0	0	0	4.1812	0	0	0	0	0	0	0	0	0	0	0	0	0	0	0	0	0	0	0
BeeCelsaB3_NODE_18138_length_529_cov_2.199115	0	0	0	0	0	0	0.4165	0	0	0	0	0	0	0	0	0	0	0	0	5.2306	0	0	0	0	0	0	0	0	0	0	0	0	1.8965	0	0	0	0	0	0
BeeCelsaB3_NODE_18150_length_529_cov_1.904867	0	0	0	0	0	0	0.4188	0	0	0	0	0	0	0	0	0	0	0	0	4.7976	0	0	0	0	0	0	0	0	0	0	0	0	0	0	0	0	0	0	0
BeeCelsaB3_NODE_18177_length_529_cov_1.298673	0	0	0	0	0	0	0.3506	0	0	0	0	0	0	0	0	0	0	0	0	2.9482	0	0	0	0	0	0	0	0	0	0	0	0	0	0	0	0	0	0	0
BeeCelsaB3_NODE_18217_length_528_cov_3.549889	0	0	0	0	0	0	0.0566	0	0	0	0	0	0	0	0	0	0	0	0	7.6792	0	0	0	0	0	0	0	0	0	0	0	0	0	0	0	0	0	0	0
BeeCelsaB3_NODE_18286_length_528_cov_1.807095	0	0	0	0	0	0	0.6981	0	0	0	0	0	0	0	0	0	0	0	0	4.3703	0	0	0	0	0	0	0	0	0	0	0	0	0.1038	0	0	0	0	0	0
BeeCelsaB3_NODE_18288_length_528_cov_1.760532	0	0	0	0	0	0	0.3726	0	0	0	0	0	0	0	0	0	0	0	0	4.75	0	0	0	0	0	0	0	0	0	0	0	0	0.1863	0	0	0	0	0	0
BeeCelsaB3_NODE_18316_length_528_cov_1.332594	0	0	0	0	0	0	0	0	0	0	0	0	0	0	0	0	0	0	0	3.3467	0	0	0	0	0	0	0	0	0	0	0	0	3.8608	0	0	0	0	0	0
BeeCelsaB3_NODE_18456_length_527_cov_0.664444	0	0	0	0	0	0	0	0	0	0	0	0	0	0	0	0	0	0	0	1.4539	0	0	0	0	0	0	0	0	0	0	0	0	0	0	0	0	0	0	0
BeeCelsaB3_NODE_18532_length_526_cov_1.325167	0	0	0	0	0	0	2.1161	0	0	0	0	0	0	0	0	0	0	0	0	3.2299	0	0	0	0	0	0	0	0	0	0	0	0	0.1019	0	0	0	0	0	0
BeeCelsaB3_NODE_18624_length_525_cov_1.839286	0	0	0	0	0	0	0	0	0	0	0	0	0	0	0	0	0	0	0	4.1734	0	0	0	0	0	0	0	0	0	0	0	0	0	0	0	0	0	0	0
BeeCelsaB3_NODE_18661_length_525_cov_1.174107	0	0	0	0	0	0	1.6128	0	0	0	0	0	0	0	0	0	0	0	0	2.7411	0	0	0	0	0	0	0	0	0	0	0	0	0.4964	0	0	0	0	0	0
BeeCelsaB3_NODE_18781_length_524_cov_1.176734	0	0	0	0	0	0	0	0	0	0	0	0	0	0	0	0	0	0	0	2.6167	0	0	0	0	0	0	0	0	0	0	0	0	0	0	0	0	0	0	0
BeeCelsaB3_NODE_19052_length_521_cov_3.954955	0	0	0	0	0	0	0	0	0	0	0	0	0	0	0	0	0	0	0	9.7602	0	0	0	0	0	0	0	0	0	0	0	0	0	0	0	0	0	0	0
BeeCelsaB3_NODE_19115_length_521_cov_1.853604	0	0	0	0	0	0	0.7626	0	0	0	0	0	0	0	0	0	0	0	0	4.3741	0	0	0	0	0	0	0	0	0	0	0	0	0	0	0	0	0	0	0
BeeCelsaB3_NODE_19211_length_520_cov_2.399549	0	0	0	0	0	0	0.9495	0	0	0	0	0	0	0	0	0	0	0	0	5.4159	0	0	0	0	0	0	0	0	0	0	0	0	0	0	0	0	0	0	0
BeeCelsaB3_NODE_19272_length_520_cov_0.961625	0	0	0	0	0	0	0	0	0	0	0	0	0	0	0	0	0	0	0	2.9495	0	0	0	0	0	0	0	0	0	0	0	0	0	0	0	0	0	0	0
BeeCelsaB3_NODE_19339_length_519_cov_2.036199	0	0	0	0	0	0	0.2806	0	0	0	0	0	0	0	0	0	0	0.0456	0	8.2614	0	0	0	0	0	0	0	0	0	0	0	0	0.5612	0	0	0	0	0	0
BeeCelsaB3_NODE_19429_length_518_cov_3.834467	0	0	0	0	0	0	4.3726	0	0	0	0	0	0	0	0	0	0	0	0	9.9543	0	0	0	0	0	0	0	0	0	0	0	0	0	0	0	0	0	0	0
BeeCelsaB3_NODE_19461_length_518_cov_2.002268	0	0	0	0	0	0	0	0	0	0	0	0	0	0	0	0	0	0	0	4.5337	0	0	0	0	0	0	0	0	0	0	0	0	0	0	0	0	0	0	0
BeeCelsaB3_NODE_19495_length_518_cov_1.401361	0	0	0	0	0	0	0	0	0	0	0	0	0	0	0	0	0	0	0	3.7428	0	0	0	0	0	0	0	0	0	0	0	0	0	0	0	0	0	0	0
BeeCelsaB3_NODE_19517_length_518_cov_0.990930	0	0	0	0	0	0	0	0	0	0	0	0	0	0	0	0	0	0	0	1.8053	0	0	0	0	0	0	0	0	0	0	0	0	0	0	0	0	0	0	0
BeeCelsaB3_NODE_19574_length_517_cov_1.929545	0	0	0	0	0	0	0.388	0	0	0	0	0	0	0	0	0	0	0	0	4.4096	0	0	0	0	0	0	0	0	0	0	0	0	0	0	0	0	0	0	0
BeeCelsaB3_NODE_19580_length_517_cov_1.852273	0	0	0	0	0	0	0	0	0	0	0	0	0	0	0	0	0	0	0	4.506	0	0	0	0	0	0	0	0	0	0	0	0	0	0	0	0	0	0	0
BeeCelsaB3_NODE_19665_length_516_cov_2.815490	0	0	0	0	0	0	0.2126	0	0	0	0	0	0	0	0	0	0	0	0	6.8792	0	0	0	0	0	0	0	0	0	0	0	0	0	0	0	0	0	0	0
BeeCelsaB3_NODE_19844_length_515_cov_1.803653	0	0	0	0	0	0	0.1719	0	0	0	0	0	0	0	0	0	0	0	0	3.2785	0	0	0	0	0	0	0	0	0	0	0	0	0	0	0	0	0	0	0
BeeCelsaB3_NODE_20081_length_513_cov_2.174312	0	0	0	0	0	0	0.3601	0	0	0	0	0	0	0	0	0	0	0	0	5.1995	0	0	0	0	0	0	0	0	0	0	0	0	0	0	0	0	0	0	0
BeeCelsaB3_NODE_20124_length_513_cov_1.396789	0	0	0	0	0	0	0	0	0	0	0	0	0	0	0	0	0	0	0	3.6302	0	0	0	0	0	0	0	0	0	0	0	0	0	0	0	0	0	0	0
BeeCelsaB3_NODE_20361_length_511_cov_1.571429	0	0	0	0	0	1.9511	0	0	1.0342	0	0	0	0	0	0	0	0	0	0	3.0367	0	0	0	0	0	0	0	0	0	0	0	0	0	0	0	0	0	0	0
BeeCelsaB3_NODE_20460_length_510_cov_1.926097	0	0	0	0	0	0	0	0	0	0	0	0	0	0	0	0	0	0	0	5.174	0	0	0	0	0	0	0	0	0	0	0	0	0.1887	0	0	0	0	0	0
BeeCelsaB3_NODE_20739_length_508_cov_1.426914	0	0	0	0	0	0	0	0	0	0	0	0	0	0	0	0	0	0	0	3.2206	0	0	0	0	0	0	0	0	0	0	0	0	0.3799	0	0	0	0	0	0
BeeCelsaB3_NODE_20837_length_507_cov_2.365116	0	0	0	0	0	0	0	0	0	0	0	0	0	0	0	0	0	0	0	4.6314	0	0	0	0	0	0	0	0	0	0	0	0	0	0	0	0	0	0	0
BeeCelsaB3_NODE_20926_length_507_cov_0.844186	0	0	0	0	0	0	0	0	0	0	0	0	0	0	0	0	0	0	0	1.8059	0	0	0	0	0	0	0	0	0	0	0	0	0	0	0	0	0	0	0
BeeCelsaB3_NODE_21126_length_505_cov_1.918224	0	0	0	0	0	0	0	0	0	0	0	0	0	0	0	0	0	0	0	5.8173	0	0	0	0	0	0	0	0	0	0	0	0	0	0	0	0	0	0	0
BeeCelsaB3_NODE_21166_length_505_cov_1.221963	0	0	0	0	0	0	0	0	0	0	0	0	0	0	0	0	0	0	0	2.7457	0	0	0	0	0	0	0	0	0	0	0	0	0	0	0	0	0	0	0
BeeCelsaB3_NODE_21562_length_502_cov_1.063529	0	0	0	0	0	0	0	0	0	0	0	0	0	0	0	0	0	0	0	2.9975	0	0	0	0	0	0	0	0	0	0	0	0	0.1294	0	0	0	0	0	0
BeeCelsaB3_NODE_21722_length_501_cov_0.962264	0	0	0	0	0	0	0	0	0	0	0	0	0	0	0	0	0	0	0	2.1172	0	0	0	0	0	0	0	0	0	0	0	0	0.3566	0	0	0	0	0	0
BeeCelsaB4_NODE_5_length_14965_cov_92.967423	0	0	0	0	0	1.3335	0	0	0	0	0	0	0	0	0	0	0	0	47.1123	0	181.268	0	0	0	0	0	0	0	0	0	0	0	0	0	0	0	0	0	0
BeeCelsaB4_NODE_12_length_8486_cov_15169.654537	0.8782	4.5928	0	0	0.2072	0	0.7801	0.0455	0.2147	0	0	0.0009	0	5.7738	1.2814	0.0177	0	0	0.1105	0	6414.95	0	0	0	0	0.0037	0.0916	0.4346	0	0	0	0.0358	0	0.0622	1.2614	0	0	0.0437	0
BeeCelsaB4_NODE_23_length_4317_cov_10.432783	0	0	0	0	0	0	0	0	0	0	0	0	0	0	0	0	0	0	0	0	24.2087	0	0	0	0	0	0	0	0	0	0	0	0	1.5114	0.2096	0	0	0	0
BeeCelsaB4_NODE_24_length_4316_cov_13.495872	0	0	0	0	0	0	0	0	0	0	0	0	0	0	0	0	0	0	0	0	31.0912	0	0	0	0	0	0	0	0	0	0	0	0	0	0	0	0	0	0
BeeCelsaB4_NODE_74_length_2296_cov_4.070302	0	0	0	0	0	0	0	0	0	0	0	0	0	0	0	0	0	0	0	0	9.3096	0	0	0	0	0	0	0	0	0	0	0	0	0	0	0	0	0	0
BeeCelsaB4_NODE_88_length_2117_cov_17.081863	0	0	0	0	0	0	0	0.1062	0	0	0	0	0	0	0	0	0	0	0	0	32.4578	0	0	0	0	0	0	0	0	0	0	0	0	1.0372	1.3605	0	0	0	0
BeeCelsaB4_NODE_111_length_1868_cov_10.520938	0	0	0	0	0	0	26.74	0	0	0	0	0	0	0	0	0	0	0	0	0.0722	27.9926	0	0	0	0	0	0	0	0	0	0	0	41.2259	6.6277	7.9505	0	0	0	0
BeeCelsaB4_NODE_148_length_1572_cov_8.602007	0	0	0	0	0	0	0	0	0	0	0	0	0	0	0	0	0	0	0	0	18.5684	0	0	0	0	0	0	0	0	0	0	0	0	0	0	0	0	0	0
BeeCelsaB4_NODE_177_length_1389_cov_6.403963	0	0	0	0	0	0	0	0	0	0	0	0	0	0	0	0	0	0	0	0	13.4528	0	0	0	0.3702	0	0	0	0	0	0	0.1132	0	16.7278	22.1509	0	0	0.4933	0
BeeCelsaB4_NODE_187_length_1328_cov_3.709832	0	0	0	0	0	0	0	0	0	0	0	0	0	0	0	0.0357	0	0	0	0	7.9323	0	0	0	0	0	0	0	0	0	0	0	0	0	0	0	0	0	0
BeeCelsaB4_NODE_231_length_1189_cov_2.218525	0	0	0	0	0	0	0	0	0	0	0	0	0	0	0	0	0	0	0	0	4.362	0	0	0	0	0	0	0	0	0	0	0	0	0	0	0	0	0	0
BeeCelsaB4_NODE_309_length_1022_cov_7.447619	0	0	0	0	0	0	0	0	0	0	0	0	0	0	0	0	0	0	0	0	15.0098	0	0	0	0	0	0	0	0	0	0	0	0	0	0	0	0	0	0
BeeCelsaB4_NODE_311_length_1019_cov_2.716561	0	0	0	0	0	0	0	0	0.0759	0	0	0	0	0	0	0	0	0	0	0	6.2191	0.1089	0	0	0	0	0	0	0	0	0	0	0	0.0196	7.9498	0	0	0	0
BeeCelsaB4_NODE_353_length_943_cov_2.153580	0	0	0	0	0	0	0	0	0	0	0	0	0	0	0	0	0	0	0	0	5.2742	0	0	0	0	0	0	0	0	0	0	0	0	0	0	0	0	0	0
BeeCelsaB4_NODE_367_length_906_cov_3.235223	0	0	0	0	0	0	0	0	0	0	0	0	0	0	0	0	0	0	0	0	6.7686	0	0	0	0	0	0	0	0	0	0	0	0	0	0	0	0	0	0
BeeCelsaB4_NODE_406_length_856_cov_1.861361	0	0	0	0	0	0	0	0	0	0	0	0	0	0	0	0	0	0	0	0	4.0802	0	0	0	0	0	0	0	0	0	0	0	0	0	0	0	0	0	0
BeeCelsaB4_NODE_438_length_817_cov_1.791892	0	0	0	0	0	0	0	0	0	0	0	0	0	0	0	0	0	0	0	0	4.2412	0	0	0	0	0	0	0	0	0	0	0	0	0	0	0	0	0	0
BeeCelsaB4_NODE_476_length_784_cov_2.882603	0	0	0	0	0	0	0	0	0	0	0	0	0	0	0	0.6959	0	0	0.0478	0	6.2309	0	0	0	0	0	0	0	0	0	0	0	0	0	0	0	0	0	0
BeeCelsaB4_NODE_504_length_759_cov_4.109971	0	0	0	0	0	0	0	0	0.069	0	0	0	0	0	0	0	0	0	0	0	15.7865	0.069	0	0	0	0	0	0	0	0	0	0	0	0.0821	2.1199	0	0	0	0
BeeCelsaB4_NODE_513_length_754_cov_1.890694	0	0	0	0	0	0	0	0	0	0	0	0	0	0	0	0	0	0	0	0	4.3742	0	0	0	0	0	0	0	0	0	0	0	0	0	0	0	0	0	0
BeeCelsaB4_NODE_571_length_698_cov_2.702093	0	0	0	0	0	0	0	0	0	0	0	0	0	0	0	0	0	0	0	0	5.5482	0	0	0	0	0	0	0	0	0	0	0	0	0	0	0	0	0	0
BeeCelsaB4_NODE_582_length_691_cov_2.667752	0	0	0	0	0	0	0	0	0	0	0	0	0	0	0	0	0	0	0	0	12.4177	0	0	0	0	0	0	0	0	0	0	0	0	0	0.0958	0	0	0	0
BeeCelsaB4_NODE_594_length_682_cov_1.712397	0	0	0	0	0	0	0	0	0	0	0	0	0	0	0	0	0	0	0	0	3.9414	0	0	0	0	0	0	0	0	0	0	0	0	0	0	0	0	0	0
BeeCelsaB4_NODE_612_length_672_cov_2.759664	0	0	0	0	0	0	0	0	0	0	0	0	0	0	0	0.4182	0	0	0.7323	0	5.8476	0	0	0	0	0	0	0	0	0	0	0	0	0	0	0	0	0	0
BeeCelsaB4_NODE_637_length_654_cov_1.949740	0	0	0	0	0	0	0	0	0	0	0	0	0	0	0	0	0	0	0	0	4.458	0	0	0	0	0	0	0	0	0	0	0	0	0	0	0	0	0	0
BeeCelsaB4_NODE_658_length_642_cov_2.886726	0	0	0	0	0	0	0	0	0	0	0	0	0	0	0	0	0	0	0	0	7.4202	0	0	0	0	0	0	0	0	0	0	0	0	0	0	0	0	0	0
BeeCelsaB4_NODE_689_length_627_cov_1.743636	0	0	0	0	0	0.6521	0	0	0	0	0	0	0	0	0	0	0	0	3.1392	0	3.664	0	0	0	0	0	0	0	0	0	0	0.3618	0	5.2664	0	0	0	0	0
BeeCelsaB4_NODE_765_length_588_cov_2.902153	0	0	0	0	0	0	0	0	0	0	0	0	0	0	0	0	0	0	0	0	6.0148	0	0	0	0	0	0	0	0	0	0	0	0	0	0	0	0	0	0
BeeCelsaB4_NODE_769_length_588_cov_1.088063	0	0	0	0	0	0	0	0	0	0	0	0	0	0	0	0	0	0	0	0	2.3898	0	0	0	0	0	0	0	0	0	0	0	0	0	0	0	0	0	0
BeeCelsaB4_NODE_776_length_586_cov_1.919450	0	0	0	0	0	0	0	0	0	0	0	0	0	0	0	0	0	0	0	0	3.5043	0	0	0	0	0	0	0	0	0	0	0	0	0	0	0	0	0	0
BeeCelsaB4_NODE_815_length_568_cov_2.042770	0	0	0	0	0	0	0	0	0	0	0	0	0	0	0	0	0	0	0	0	3.3399	0	0	0	0	0	0	0	0	0	0	0	0	0.7039	5.3421	0	0	0	0
BeeCelsaB4_NODE_858_length_547_cov_2.842553	0	0	0	0	0	0	0	0	0	0	0	0	0	0	0	0	0	0	0	0	5.7426	0	0	0	0	0	0	0	0	0	0	0	0	0	0	0	0	0	0
BeeCelsaB4_NODE_872_length_543_cov_2.169528	0	0	0	0	0	0	0	0	0	0	0	0	0	0	0	0	0	0	0	0	4.6368	0	0	0	0	0	0	0	0	0	0	0	0	0	0	0	0	0	0
BeeCelsaB4_NODE_876_length_542_cov_1.574194	0	0	0	0	0	0	0	0	0	0	0	0	0	0	0	0	0	0	0	0	3.3387	0	0	0	0	0	0	0	0	0	0	0	0	0	0	0	0	0	0
BeeCelsaB4_NODE_896_length_536_cov_0.958606	0	0	0	0	0	0	0	0	0	0	0	0	0	0	0	0	0	0	0	0	2.3535	0	0	0	0	0	0	0	0	0	0	0	0	0	0	0	0	0	0
BeeCelsaB4_NODE_966_length_514_cov_1.748284	0	0	0	0	0	0	0	0	0	0	0	0	0	0	0	0	0	0	0	0	5.1723	0.5534	0	0	0	0	0	0	0	0	0	0	0	0	0	0	0	0	0
BeeCelsaB4_NODE_989_length_506_cov_2.331002	0	0	0	0	0	0	0	0	0	0	0	0	0	0	0	0	0	0	0	0	4.2463	0	0	0	0	0	0	0	0	0	0	0	0	0	0	0	0	0	0
BeeCelsaB5_NODE_2_length_16274_cov_15.009014	0	0	0	0	0	0	0	0	0.4224	0.0095	0	0	0	0	0	0	0	0	0	0	0	37.0487	0	0	0	3.8823	0	0	0	0	0	0	0	0	0	0	0	0	0
BeeCelsaB5_NODE_19_length_2938_cov_19.574974	0	0	0	0	0	0	0	6.952	58.611	0	0.6097	0	0	0	0	0	0	0	0	0	0.2168	53.3134	0	0.537	9.3886	0	0	0	0	0	0	0	0	0.068	16.2415	0	0.9541	0	0
BeeCelsaB5_NODE_80_length_1914_cov_3.491018	0	0	0	0	0	0	0	0	0.2559	0	0	0	0	0	0	0	0	0	0	0	0	8.9099	0	0	0	0	0	0	0	0	0	0	0	0	0	0	0	0	0
BeeCelsaB5_NODE_124_length_1555_cov_5.631935	0	0	0	0	0	0	0	0	0.347	0	0	0	0	0	0	0	0	0	0	0	0	13.6056	0	0	0	0	0	0	0	0	0	0	0	0	0	0	0	0	0
BeeCelsaB5_NODE_134_length_1518_cov_7.578071	0	0	0	0	0	0	0	78.3174	38.727	0	0	0	0	0	0	0	0	0	0	0	0	18.4202	0	0	0	0	0	0	0	0	0	0	0	0	0	0	0	0	0
BeeCelsaB5_NODE_146_length_1462_cov_8.257040	0	0	0	0	0	0	0	0	0	0	0	0	0	0	0	0	0	0	0	0	0	21.5085	0	0	0	0	0	0	0	0	0	0	0	0	0	0	0	0	0
BeeCelsaB5_NODE_155_length_1425_cov_2.364243	0	0	0	0	0	0	0	10.4549	2.4391	0	0	0	0	0	0	0	0	0	0	0	0	7.3024	0	0	0	0	0	0	0	0	0	0	0	0	0	0	0	0	0
BeeCelsaB5_NODE_236_length_1162_cov_3.414747	0	0	0.2538	0	2.8538	0	0	12.786	502.59	18.1495	0	0.0763	0	0	0	0	0.2978	57.6785	0	0	0	2.543	0	0.086	1.4387	0	0	0	0	1.8161	0.8441	0	0	0	0	0.2624	0.0462	0.5839	0
BeeCelsaB5_NODE_249_length_1149_cov_3.452425	0	0	0	0	0.228	0	0	5.0901	239.242	4.5364	0	0.0478	0	0	0	0	0.1346	2.0684	0	0	0	4.7524	0	0	0	0	0	0	0	0.5657	0	0	0	0	0	0.1954	0	0	0
BeeCelsaB5_NODE_298_length_1059_cov_1.426680	0	0	0.0872	0	0	0	0	0.3522	9.8834	0.0459	0.3757	0.0624	0	0	0	0	0.4158	0	0	0	0	2.106	0.0094	0	0.3227	0	0	0	0	0.4759	0	0	0	0	0	0	0	0.3451	0
BeeCelsaB5_NODE_436_length_924_cov_1.425030	0	0	0	0	0	0	0	0.4622	0	0	0	0	0	0	0	0	0	0	0	0	0	3.6297	0	0	0	0	0	0	0	0	0	0	0	2.4622	0.123	0	0	0	0
BeeCelsaB5_NODE_518_length_861_cov_2.598214	0	0	0	0	0	0	0	0	0	0	0	0	0	0	0	0	0	0	0	0	0	5.8824	0	0	0	0	0	0	0	0	0	0	0	0	0	0	0	0	0
BeeCelsaB5_NODE_691_length_763_cov_1.511662	0	0	0	0	0	0	0	0	0.3584	0	0.1784	0	0	0	0	0	0	0	0	0	0	3.748	0	0	0	0	0	0	0	0	0	0	0	0	0	0	0	0	0
BeeCelsaB5_NODE_757_length_737_cov_1.215152	0	0	0.1218	0	0	0	2.2572	0.2724	0.0102	0	0	0	0	0	0	0	0	0	0	5.6802	0	2.3147	0	0	0	0	0	0	0	0	0	0	7.4602	0	8.286	0	0	0	0
BeeCelsaB5_NODE_816_length_719_cov_4.817757	0	0	0	0	0	0	0	0	0	0	0	0	0	0	0	0	0	0	0	0	0	10.6291	0	0	0	0	0	0	0	0	0	0	0	0	0	0	0	0	0
BeeCelsaB5_NODE_823_length_717_cov_7.740625	0	0	0	0	0	0	0	17.2122	16.2383	0	0	0.6539	0	0	0	0	0	0	0	0	0	13.2713	0	0	0.9391	0	0	0	0	0	0	0	0	0	0	0	0	1.6313	0
BeeCelsaB5_NODE_855_length_706_cov_2.990461	0	0	0	0	0	0	0	0	0.1449	0	0	0	0	0	0	0	0	0	0	0	0.2438	7.129	0	0	0	0	0	0	0	0	0	0	0	0.8534	0.3587	0	0	0	0
BeeCelsaB5_NODE_858_length_706_cov_2.033386	0	0	0	0	0	0	0	0	0	0	0	0	0	0	0	0	0	0	0	0	0	5.6484	0	0	0	0	0	0	0	0	0	0	0	0	0	0	0	0	0
BeeCelsaB5_NODE_976_length_675_cov_0.986622	0	0	0	0	0	0.2643	3.1701	1.2514	0.0185	0	0	0	0	0	0	0	0	0	0	3.1017	0	1.6248	0	0	0	0	0	0	0	0	0	0	2.671	0.159	5.244	0	0	0	0
BeeCelsaB5_NODE_995_length_670_cov_2.035413	0	0	0	0	0	0	0	0	0	0	0	0	0	0	0	0	0	0	0	0	0	5.4254	0	0	0	0	0	0	0	0	0	0	0	0	0	0	0	0	0
BeeCelsaB5_NODE_1049_length_659_cov_1.467354	0	0	0	0	0	0	0	2.7146	0.3611	0	0	0.465	0	0	0	0	0	0	0	0	0	3.7032	0	0	0.3289	0	0	0	0	0	0	0	0	0	0	0	0	0	0
BeeCelsaB5_NODE_1190_length_630_cov_1.972875	0	0	0	0	5.0714	0	0	0	0	0	0	0	0	0	0	0	0	1.3095	0	0	0	4.3333	0	0	0	0	0	0	0	0	1.877	0	0	0	0	0	0	0	0
BeeCelsaB5_NODE_1621_length_559_cov_1.479253	0	0	0	0	0	0	0	0.3385	0	0	0	0	0	0	0	0	0	0	0	0	0.2116	3.7906	0	0	0	0	0	0	0	0	0	0	0	0.8486	0.4432	0	0	0	0
BeeCelsaB5_NODE_2108_length_502_cov_1.404706	0	0	0	0	0	0	0.893	0	0	0	0	0	0	0	0	0	0	0	0	1.5423	0	1.9826	0	0	0	0	0	0	0	0.1915	0	0	1.4428	0	3.6119	0	0	0	0
BeeCelsaB6_NODE_486_length_643_cov_1.420495	0	0	0	0	0	0	0	0	0	0	0	0	0	0	0	0	0	0	0	0	0	0	4.1437	0	0	0	0	0	0	0	0	0	0	0	0	0	0	0	0
BeeCelsaB7_NODE_2_length_5850_cov_57947.889312	0	0	1732.09	0	0	0.2286	0	0	0	0	0	0	0	0	0	0.2483	44.5538	0	0	0	0.2291	0	0	7346.08	0	0	0	0	0	0	0	0.2186	0	0	0	0	1323.03	0	0
BeeCelsaB7_NODE_12_length_3201_cov_4.051536	0	0	0	0	0	0	0	0	0	0	6.6767	0	0	0	0	0	0	0	0	0	0	0	0.5037	10.2921	0	0	0	0	0	0	0	0	0	0	0	0.3299	0.9141	0	0
BeeCelsaB7_NODE_37_length_1908_cov_38.336974	0	0	0	0	0	0	0	0	104.05	0.3181	5.2147	14.2925	0	0	0	0	0	16.303	0	0	0	0	0.2068	92.2232	0.2048	0	0	0	0	0	0	0	0	0	0	0.4948	4.4503	2.159	0
BeeCelsaB7_NODE_48_length_1566_cov_2.806582	0	0	0	0	0	0	0	0	0	1.8836	0.9553	0	0	0	0	0	0	0	0	0	0	0	0	6.6244	0	0	0	0	0	0	0	0	0	0	0	0.0686	0.1555	0	0
BeeCelsaB7_NODE_50_length_1544_cov_2.922290	0	0	0	0	0	0	0	0	0	5.661	2.6845	0	0	0	0	0	0	0	0	0	0	0	0.6189	8.1683	0	0	0	0	0	0	0	0	0	0	0	1.1618	1.1796	0	0
BeeCelsaB7_NODE_70_length_1330_cov_3.501197	0	0	0	0	0	0	0	0	0	0	1.4483	0	0	0	0	0	0	0	0	0	0	0	0.3675	7.0912	0	0	0	0	0	0	0	0	0	0	0	0.3524	0	0	0
BeeCelsaB7_NODE_79_length_1276_cov_4.839867	0	0	0	0	0	0	0	0	0	0	6.9922	0	0	0	0	0	0	0	0	0	0	0	0.5323	7.862	0	0	0	0	0	0	0	0	0	0	0	0.7358	0.8268	0	0
BeeCelsaB7_NODE_82_length_1260_cov_2.573964	0	0	0	0	0	0	0	0	0	0	0	0	0	0	0	0	0	0	0	0	0	0	0	6.1518	0	0	0	0	0	0	0	0	0	0	0	0.497	0.124	0	0
BeeCelsaB7_NODE_96_length_1184_cov_2.225836	0	0	0	0	0	0	0	0	0	0	0	0	0	0	0	0	0	0	0	0	0	0	0	5.8502	0	0	0	0	0	0	0	0	0	0	0	0	0	0	0
BeeCelsaB7_NODE_124_length_1066_cov_2.113246	0	0	0	0	0	0	0	0	0	0	0	0	0	0	0	0	0	0	0	0	0	0	0	5.6007	0	0	0	0	0	0	0	0	0	0	0	0	0	0	0
BeeCelsaB7_NODE_160_length_959_cov_2.467120	0	0	0	0	0	0	0	0	0	0	3.8986	0	0	0	0	0	0	0	0	0	0	0	0.4226	5.7815	0	0	0	0	0	0	0	0	0	0	0	0	0.2601	0	0
BeeCelsaB7_NODE_201_length_892_cov_1.233129	0	0	0	0	0	0	0	0	0	1.944	0.3838	0	0	0	0	0	0	0	0	0	0	0	0	3.598	0	0	0	0	0	0	0	0	0	0	0	0	0	0	0
BeeCelsaB7_NODE_235_length_842_cov_1.835294	0	0	0	0	0	0	0	0	0	0	2.6988	0	0	0	0	0	0	0	0	0	0	0	0	4.7151	0	0	0	0	0	0	0	0	0	0	0	0.4318	1.092	0	0
BeeCelsaB7_NODE_269_length_805_cov_1.532967	0	0	0	0	0	0	0	0	0	0	0.555	0	0	0	0	0	0	0	0	0	0	0	0	3.2078	0	0	0	0	0	0	0	0	0	0	0	0	0	0	0
BeeCelsaB7_NODE_308_length_761_cov_1.209064	0	0	0	0	0	0	0	0	0	0	0.9557	0	0	0	0	0	0	0	0	0	0	0	0	3.2841	0	0	0	0	0	0	0	0	0	0	0	0	0.4253	0	0
BeeCelsaB7_NODE_324_length_746_cov_2.291480	0	0	0	0	0	0	0	0	0	0	1.9699	0	0	0	0	0	0	0	0	0	0	0	0	4.8311	0	0	0	0	0	0	0	0	0	0	0	0	2.3161	0	0
BeeCelsaB7_NODE_342_length_726_cov_5.681048	0	0	0	0	0	0	0	0	0	0	0	0	0	0	0	0	0	0	0	0	0.2577	0	0	15.4072	0	0	0	0	0	0	0.0172	0	0	0	0	0	0	0	0
BeeCelsaB7_NODE_438_length_666_cov_1.920204	0	0	0	0	0	0	0	0	0	0	2.9326	0	0	0	0	0	0	0	0	0	0	0	0	4.8427	0	0	0	0	0	0	0	0	0	0	0	0.1236	1.118	0	0
BeeCelsaB7_NODE_444_length_664_cov_1.419080	0	0	0	0	0	0	0	0	0	0	0.1842	0	0	0	0	0	0	0	0	0	0	0	0	3.3534	0	0	0	0	0	0	0	0	0	0	0	0	0	0	0
BeeCelsaB7_NODE_456_length_658_cov_2.500861	0	0	0	0	0	0	0	0	0	10.0398	0.2519	0	0	0	0	0	0	0	0	0	0	0	0	4.2879	0	0	0	0	0	0	0	0	0	0	0	0.0455	0.3731	0	0
BeeCelsaB7_NODE_485_length_647_cov_3.278947	0	0	0	0	0	0	0	0	0	0	1.5491	0	0	0	0	0	0	0	0	0	0	0	0	7.6339	0	0	0	0	0	0	0	0	0	0	0	0	1.1522	0	0
BeeCelsaB7_NODE_488_length_647_cov_2.008772	0	0	0	0	0	0	0	0	0	0	0	0	0	0	0	0	0	0	0	0	0	0	0	4.9075	0	0	0	0	0	0	0	0	0	0	0	0	0	0	0
BeeCelsaB7_NODE_504_length_641_cov_1.140071	0	0	0	0	0	0	0	0	0	0	0	0	0	0	0	0	0	0	0	0	0	0	0	2.2807	0	0	0	0	0	0	0	0	0	0	0	0	0	0	0
BeeCelsaB7_NODE_513_length_637_cov_2.853571	0	0	0	0	0	0	0	0	0	0	3.456	0	0	0	0	0	0	0	0	0	0	0	0	7.2407	0	0	0	0	0	0	0	0	0	0	0	1.0372	0.4403	0	0
BeeCelsaB7_NODE_613_length_597_cov_2.950000	0	0	0	0	0	0	0	0	0	0	1.2839	0	0	0	0	0	0	0	0	0	0	0	0	6.7077	0	0	0	0	0	0	0	0	0	0	0	0	1.286	0	0
BeeCelsaB7_NODE_644_length_588_cov_3.802348	0	0	0	0	0	0	0	0	0	1.4831	1.9915	0	0	0	0	0	0	0	0	0	0	0	0	6.6377	0	0	0	0	0	0	0	0	0	0	0	0	0	0	0
BeeCelsaB7_NODE_655_length_585_cov_1.190945	0	0	0	0	0	0	0	0	0	0	0.7186	0	0	0	0	0	0	0	0	0	0	0	0	3.2154	0	0	0	0	0	0	0	0	0	0	0	0	0.0682	0	0
BeeCelsaB7_NODE_670_length_581_cov_2.035714	0	0	0	0	0	0	0	0	0	0	0.2194	0	0	0	0	0	0	0	0	0	0	0	0	5.0839	0	0	0	0	0	0	0	0	0	0	0	0.1355	1.2022	0	0
BeeCelsaB7_NODE_679_length_578_cov_1.019960	0	0	0	0	0	0	3.0151	0	0.0733	0	0	0	0	0	1.7931	0	0.0776	2.8966	0	0	0	0.3211	0	3.4138	0	0	0	0	0	0	0	0	0	0.4504	0	0.028	0	0	0
BeeCelsaB7_NODE_683_length_576_cov_2.374749	0	0	0	0	0	0	0	0	0	1.8203	0.5022	0	0	0	0	0	0	0	0	0	0	0	0.1623	6.6017	0	0	0	0	0	0	0	0	0	0	0	0.3225	0	0	0
BeeCelsaB7_NODE_775_length_550_cov_3.171247	0	0	0	0	0	0	0	0	0	0	0	0	0	0	0	0	0	0	0	0	0	0	0	6.8068	0	0	0	0	0	0	0	0	0	0	0	0	0	0	0
BeeCelsaB7_NODE_802_length_545_cov_2.034188	0	0	0	0	0	0	0	0	0	0	1.9245	0	0	0	0	0	0	0	0	0	0	0	0	4.4325	0	0	0	0	0	0	0	0	0	0	0	0	3.27	0	0
BeeCelsaB7_NODE_840_length_538_cov_0.978308	0	0	0	0	0	0	0	0	0	0	1.5139	0	0	0	0	0	0	0	0	0	0	0	0	2.0741	0	0	0	0	0	0	0	0	0	0	0	0	0.6204	0	0
BeeCelsaB7_NODE_931_length_518_cov_1.809524	0	0	0	0	0	0	0	0	0	0	0	0	0	0	0	0	0	0	0	0	0	0	0.3053	5.1274	0	0	0	0	0	0	0	0	0	0	0	0	0	0	0
BeeCelsaB7_NODE_949_length_514_cov_0.832952	0	0	0	0	0	0	0	0	0	0	0	0	0	0	0	0	0	0	0	0	0	0	0	2.0461	0	0	0	0	0	0	0	0	0	0	0	0	0	0	0
BeeCelsaB7_NODE_955_length_512_cov_2.703448	0	0	0	0	0	0	0	0	0	0	0	0	0	0	0	0	0	0	0	0	0	0	0	6.4122	0	0	0	0	0	0	0	0	0	0	0	0	0	0	0
BeeCelsaB7_NODE_982_length_506_cov_2.277389	0	0	0	0	0	0	0	0	0	0	0.3966	0	0	0	0	0	0	0	0	0	0	0	0	4.7635	0	0	0	0	0	0	0	0	0	0	0	0.3374	0	0	0
BeeCelsaB7_NODE_983_length_506_cov_1.867133	0	0	0	0	0	0	0	0	0	0	0	0	0	0	0	0	0	0	0	0	0	0	0	3.9409	0	0	0	0	0	0	0	0	0	0	0	0	0	0	0
BeeCelsaB8_NODE_8_length_15569_cov_50.232572	3.8307	98.2275	0	0	0	0	0	0	1.9492	0	0	13.8268	0	67.5372	58.5594	0	0	0	0	0	0	0	0	0	113.447	0	25.9855	0.4158	0	0.0975	0	0	0	0	0	0	0	6.5855	0
BeeCelsaB8_NODE_21_length_6315_cov_14.260180	0	0	0.1714	0	1.1225	0	0	0.1512	0.5007	0	0	4.7342	0	0	0	0	0.4548	0.0641	0	0	0	0.3066	0	0	32.8262	0	0.0829	0	0	4.8207	0	0	0	0	0	0	0	12.6576	0
BeeCelsaB8_NODE_40_length_4052_cov_41.587421	0.5666	0	0	0	0.0962	0	0	0	0	0	1.624	6.4886	0	0.2168	0	0	0	0	0	0	0	0	0	6.736	46.608	0	0.1882	0	0	0	0.0105	0	0	0	0	0	0.3948	21.5025	0
BeeCelsaB8_NODE_51_length_3576_cov_20.036582	0	0	0.2481	0	0	0	0	0	0.0989	1.7236	0	4.5	0	0	0	0	0.1272	0	0	0	0	0	0.0273	0	38.9923	0	0	0	0	0.1611	0	0	0	0	0	0.0129	0	2.7704	0
BeeCelsaB8_NODE_53_length_3543_cov_4.104732	0	0	0.7675	0	0	0	0	0	0	0	0	0.7841	0	0	0	0	0	0	0	0	0	0	0	0	9.1852	0	0	0	0	0	0	0	0	0	0	0	0	1.5651	0
BeeCelsaB8_NODE_57_length_3519_cov_24.988379	0	1.7224	0	30.2428	0	0	0	0.5829	10.7675	0	0	42.8218	0	0	0	35.164	0	0	0	0	0	0.3007	0	0	65.9641	0	0	0	11.7025	0	0	0	0	0	0	0	0	36.0447	0
BeeCelsaB8_NODE_61_length_3354_cov_5.689960	0	0	0.5097	0	0	0	0	0	0	0	0	1.3223	0	0	0	0	0	0	0	0	0	0	0	0	13.4266	0	0	0	0	0.0227	0	0	0	0	0	0	0	3.2597	0
BeeCelsaB8_NODE_62_length_3353_cov_551.434371	0	0	0	0	0	0	0	313.342	597.346	0	0	0.8584	0	0	0	0	0	0	0	0	81.842	1402.51	0	0	1301.33	0	0	0	0	0	0	0	0	59.2043	184.188	0	0	0.2646	0
BeeCelsaB8_NODE_68_length_3131_cov_3.146365	0	0.0236	0.3341	0	0	0	0	0	11.3685	0.0607	0	2.0583	0	0	0	0	0.19	0	0	0	0	0.5529	0	0	6.378	0	0.816	0.0707	0	0.6571	0	0	0	0	0	0	0	2.279	0
BeeCelsaB8_NODE_69_length_3130_cov_5.125778	0	0	0	0	0	0	0	0	0	0	0	1.6665	0	0	0	0	0	0	0	0	0	0	0	0	13.4445	0	0	0	0	0	0	0	0	0	0	0	0	0.7224	0
BeeCelsaB8_NODE_71_length_3115_cov_5.197828	0	0	0.9234	0	0.0164	0	0	0	0.1584	1.5002	0	6.3738	0	0	0	0	0.3157	0	0	0	0	0	0	0	13.2266	0	0	0	0	1.0092	0	0	0	0	0	0	0	3.144	0
BeeCelsaB8_NODE_82_length_2930_cov_11.178409	0	0	0.2295	0	0	0	0	0	0.0947	0.3844	0	4.7372	0	0	0	0	0	0	0	0	0	0	0	0	25.3959	0	0	0	0	0.4032	0	0	0	0	0	0	0	0.2214	0
BeeCelsaB8_NODE_86_length_2854_cov_377.002521	0	0	0	0	0	0	0	138.919	312.786	0	0	2.3082	0	0	0	0	0	0	0	0	48.2588	801.659	0	0	948.135	0	0	0	0	0	0	0	0	9.7509	59.1195	0	0	1.8765	0
BeeCelsaB8_NODE_88_length_2823_cov_8.989803	0	0	0	0	0.4241	0	0	0.0527	0.7769	0	0	2.429	0	0	0	0	0.4661	0	0	0	0	0.2616	0	0	17.8818	0	0	0	0	2.9456	0	0	0	0	0	0	0	5.2585	0
BeeCelsaB8_NODE_114_length_2418_cov_5.190944	0	0	0.0542	0	0.2655	0	0	0.062	1.4974	0	0	2.1333	0	0	0	0	0.1581	0	0	0	0	0	0	0	13.2066	0	0	0	0	1.0589	0	0	0	0	0	0	0	9.0615	0
BeeCelsaB8_NODE_135_length_2231_cov_16.476323	0	0	0	0	0	0	0	47.3894	344.58	0	1.7266	0	0	0	0	0	0	0	0	0	4.507	270.396	0	5.0387	51.4465	0	0	0	0	0	0	0	0	2.3244	78.6728	0.0224	3.6661	0.2969	0
BeeCelsaB8_NODE_140_length_2183_cov_6.339031	0	0	0	0	0	0	0	0.0343	0.0864	0	0	2.0847	0	0	0	0	0	0	0	0	0	0	0	0	16.5266	0	0	0	0	0	0	0	0	0	0	0	0	0.6766	0
BeeCelsaB8_NODE_146_length_2135_cov_421.477648	0	0	0.062	0	0	0	0	307.73	474.849	0	0	1.0088	0	0	0	0	0	0	0	0	56.0767	1021.91	0	0	969.827	0	0	0	0	0	0	0	0	9.9906	57.5693	0	0	1.5611	0
BeeCelsaB8_NODE_158_length_2058_cov_3.758708	0	0	0	0	0	0	0	0	0	0	0	4.6899	0	0	0	0	0.6547	0	0	0	0	0	0	0	7.1881	0	0	0	0	0.1432	0	0	0	0	0	0	0	5.5576	0
BeeCelsaB8_NODE_177_length_1958_cov_2.487507	0	0	0	0	0	0	0	0	0	0	0	3.5944	0	0	0	0	0.0536	0	0	0	0	0	0	0	5.7851	0	0	0	0	0.1218	0	0	0	0	0	0	0	5.1339	0
BeeCelsaB8_NODE_192_length_1888_cov_6.906129	0	0	1.5483	0	0	0	0	0	0	0	0	1.3472	0	0	0	0	0	0	0	0	0	0	0	0	13.0298	0	0	0	0	0.0595	0	0	0	0	0	0	0	4.0827	0
BeeCelsaB8_NODE_193_length_1886_cov_2222.450525	2.7993	11.4331	0	1066.7	0	0	0	6.6033	58.645	0	0	2339.86	4.157	17.3848	0.0993	770.619	0	0	0	0	0	7.7106	0	0	3153.74	14.4205	1.055	0	231.991	0.1781	0	0	0	0	0.0417	0	0	2721.65	6.2205
BeeCelsaB8_NODE_248_length_1657_cov_3.462025	0	0	0.9857	0	10.7265	0	0	1.3044	46.7784	1.7061	0	1.9849	0	0	0	0	1.9608	133.836	0	0	0	0.107	0	0	6.9231	0	0	0	0	4.1869	6.5584	0	0	0	0	0	0	1.0414	0
BeeCelsaB8_NODE_256_length_1600_cov_5.469468	0	0	0	0	0	0	0	0	0	0	0	3.3133	0	0	0	0	0	0	0	0	0	0	0	0	7.1008	0	0	0	0	0.0828	0	0	0	0	0	0	0	2.6383	0
BeeCelsaB8_NODE_276_length_1561_cov_7.183962	0	0	2.6301	0	0	0	0	0.3291	6.4171	0	0	3.0649	0	0	0	0	0.446	0	0	0	0	0	0	0	16.7502	0	0	0	0	0.49	0	0	0	0	0	0	0	0.4219	0
BeeCelsaB8_NODE_348_length_1414_cov_4.365744	0.5468	0	0	5.7297	0	0	0	0	1.6917	0	0	4.8163	0	0	0	3.7668	0	0	0	0	0	0	0	0	11.5795	0.0327	0	0	0.3975	0	0	0	0	0	0	0	0	8.0044	0
BeeCelsaB8_NODE_375_length_1374_cov_4.911334	0	0	0.0464	0	0	0	0	0	0	0	0	2.0455	0	0	0	0	0	0	0	0	0	0	0	0	11.7691	0	0	0	0	0	0	0	0	0	0	0	0	0.6164	0
BeeCelsaB8_NODE_384_length_1355_cov_22.249609	0	0	0	11.3512	0	0	0	0	10.588	0	0	35.6267	0	0	0	14.4793	0	0	0	0	0	0	0	0	56.7032	0.2433	0	0	3.27	0	0	0	0	0	0	0	0	34.3687	0
BeeCelsaB8_NODE_387_length_1350_cov_4.391987	0	0	0.0046	0	0	0	0	0	0	0	0	4.7639	0	0	0	0	0.1417	0	0	0	0	0	0	0	7.3148	0	0	0	0	0.4796	0	0	0	0	0	0	0	2.9083	0
BeeCelsaB8_NODE_455_length_1270_cov_4.295054	0	0	0	0	0	0	0	0	0	0	0	0.3996	0	0	0	0	0	0	0	0	0	0	0	0	9.563	0	0	0	0	0.0256	0	0	0	0	0	0	0	0.0039	0
BeeCelsaB8_NODE_456_length_1269_cov_3.572148	0	0	4.7207	0	0.0433	0	0	1.1495	2.178	8.0973	0	1.1603	0	0	0	0	0.7699	0.6883	0	0	0	0.1937	0.0059	0	7.6087	0	0	0	0	0.6352	0	0	0	0	0	0	0	1.5654	0
BeeCelsaB8_NODE_510_length_1205_cov_1.580674	0	0	0.0104	0	0.7067	0	0	0	0.5347	0	0	0	0	0	0	0	0	0	0	0	0	0	0	0	3.6155	0.2145	0	0	0	0	0	0	0	0	0	0	0	0.4777	0
BeeCelsaB8_NODE_524_length_1184_cov_2.495935	0	0	0	0	0.0422	0	0	0	1.5232	21.2922	0	0.1519	0	0	0	0	0.5549	0.0907	0	0	0	0	0.2247	0	5.6846	0	0	0	0	0.6973	0	0	0	0	0	0.616	0	2.3618	0
BeeCelsaB8_NODE_525_length_1183_cov_4.127486	0	0	0	0	0.0116	0	0	0	0	0	0	3.6294	0	0	0	0	0.1214	0	0	0	0	0	0	0	6.6705	0	0	0	0	0.9768	0	0	0	0	0	0	0	4.5734	0
BeeCelsaB8_NODE_530_length_1180_cov_5.175884	0	0	0	0	0	0	0	0	0	0	0	0	0	0	0	0	0	1.0858	0	0	0	0	0	0	12.6621	0	0	0	0	0	0	0	0	0	0	0	0	3.2966	0
BeeCelsaB8_NODE_584_length_1138_cov_2.693685	0	0	0	0.4923	0	0	0	0	0	0	0	4.3596	0	0	0	0.8388	0	0	0	0	0	0	0	0	6.3498	0	0	0	0	0	0	0	0	0	0	0	0	5.1623	0
BeeCelsaB8_NODE_621_length_1103_cov_2.045809	0	0	0.0476	0	0.1438	0	0	0	17.5176	0	0	0.8981	0	0	0	0	0.3398	0	0	0	0	0	0	0	4.419	0	0.7633	0	0	0.9672	0	0	0	0	0	0.1665	0	1.8845	0
BeeCelsaB8_NODE_689_length_1056_cov_3.524004	0	0	0	0	0	0	0	0	0	0	0	0	0	0	0	0	0	0	0	0	0	0	0	0	8.9669	0	0	0	0	0	0	0	0	0	0	0	0	0	0
BeeCelsaB8_NODE_718_length_1034_cov_3.955068	0	2.6594	0	0	0	0	0	0	0	0	0	5.8152	0	0.3575	0.6075	0	0	0	0	0	0	0	0	0	9.0688	0	0	0	0	0	0	0	0	0	0	0	0	2.2995	0
BeeCelsaB8_NODE_732_length_1027_cov_6.430526	0.0134	0	0	3.2673	0	0	0	0	0	0	0	6.7655	0	0	0	1.0012	0	0	0	0	0	0	0	0	17.1871	0	0	0	0.26	0	0	0	0	0	0	0	0	8.5273	0
BeeCelsaB8_NODE_754_length_1016_cov_2.906283	0	0	0	0	0	0	0	0	0	0	0	1.7912	0	0	0	0	0	0.0369	0	0	0	0	0	0	8.9889	0	0	0	0	0	0	0	0	0	0	0	0	2.2002	0
BeeCelsaB8_NODE_787_length_1000_cov_3.762730	0	0	0.035	0	0	0	0	0	0	0	0	0.2362	0	0	0	0	0	0	0	0	0	0	0	0	7.945	0	0	0	0	0.3913	0	0	0	0	0	0	0	1.335	0
BeeCelsaB8_NODE_848_length_973_cov_2.034598	0	0	0.389	0.0385	0.0424	0	0	0	0.2696	0	0	0	0	0	0	0	0	0	0	0	0	0	0	0	4.8421	0	0	0	1.8896	0	0.0436	0.3222	0	0	1.6624	0	0	0.1053	0
BeeCelsaB8_NODE_873_length_961_cov_4.178733	0.0325	0	0	0	0	0	0	0	0	0	0.0338	0.4278	0	0	0	0	0	0	0	0	0	0	0	0.5787	11.8062	0	0	0	0	0	0	0	0	0	0	0	0	3.8231	0
BeeCelsaB8_NODE_905_length_948_cov_3.406429	0	0	0.4421	0	0	0	0	0	0.5289	0.0618	0	4.1079	0	0	0	0	0.3711	0	0	0	0	0	0	0	8.1513	0	0	0	0	0	0	0	0	0	0	0	0	2.7276	0
BeeCelsaB8_NODE_915_length_940_cov_2.515643	0	0	0	0	0	0	0	0	0	0	0	1.2912	0	0	0	0	0.2434	0	0	0	0	0	0	0	5.9136	0	0	0	0	0	0	0	0	0	0	0	0	2.4535	0
BeeCelsaB8_NODE_972_length_912_cov_8.589222	0	0	0	0	0	0	0	0	0	0	0	2.9068	0	0	0	0	0	0	0	0	0	0	0	0	19.7452	0	0	0	0	0	0	0	0	0	0	0	0	0.8274	0
BeeCelsaB8_NODE_1089_length_879_cov_4.110973	0	0	0	0	0	0	0	0	0	0	0	0.2028	0	0	0	0	0	0	0	0	0	0	0	0	9.7206	0	0	0	0	0	0	0	0	0	0	0	0	0	0
BeeCelsaB8_NODE_1101_length_876_cov_2.530663	0	1.5584	0	0	0	0	0	0	0	0	0	2.8034	0	0	1.4487	0	0	0	0	0	0	0	0	0	5.1852	0	0	0.292	0	0	0	0	0	0	0	0	0	0.6581	0
BeeCelsaB8_NODE_1170_length_853_cov_2.021907	0	0	0	0	0	0	0	0	0	0	0	0	0	0	0	0	0.1376	0	0	0	0	0	0	0	5.0059	0	0	0	0	0	0	0	0	0	0	0	0	1.8111	0
BeeCelsaB8_NODE_1171_length_853_cov_1.534794	0	0	0	0	0	0	0	0	0	0	0	0	0	0	0	0	0	0	0	0	0	0	0	0	3.631	0	0	0	0	0	0	0	0	0	0	0	0	0	0
BeeCelsaB8_NODE_1352_length_802_cov_3.259310	0	0	0	0	0	0	0	0	0	0	0	0	0	0	0	0	0	0	0	0	0	0	0	0	8.1931	0	0	0	0	0	0	0	0	0	0	0	0	0	0
BeeCelsaB8_NODE_1428_length_784_cov_1.454031	0	0	0	0	0	0	0	0	0	0	0	3.1354	0	0	0	0	0.0143	0	0	0	0	0	0	0	3.4331	0	0	0	0	0	0	0	0	0	0	0	0	1.9809	0
BeeCelsaB8_NODE_1572_length_750_cov_3.298663	0	0	0	0	0	0	0	0	0	0	0	0	0	0	0	0	0	0	0	0	0	0	0	0	8.8267	0	0	0	0	0	0	0	0	0	0	0	0	0.5917	0
BeeCelsaB8_NODE_1631_length_738_cov_2.701967	0	0	0	0	0	0	0	0	2.7821	0	0	0.8159	0	0.1993	0.0372	0	0.1875	0	0	0	0	0.3716	0	0	7.2382	0	0	0	0	0.098	0	0	0	0	0	0	0	1.0912	0
BeeCelsaB8_NODE_1645_length_735_cov_1.513678	0	0	0.163	0	0	0	0	0.0017	1.2988	0.7131	0	1.9015	0	0	0	0	1.5467	0	0	0	0	0	0	0	3.7504	0	0	0	0	0.4567	0	0	0	0	0	0	0	2.2632	0
BeeCelsaB8_NODE_1845_length_700_cov_1.762440	0	0	0	0	0	0	0	0	0.2161	0	0	0.1643	0	0	0	0	0	0.1429	0	0	0	0	0	0	4.0161	0	0	0	0	0	0	0	0	0	0	0	0	0.6357	0
BeeCelsaB8_NODE_2198_length_644_cov_1.548501	0	0.5601	0	0	0	0	0	0	0	0	0	1.6589	0	0	1.1434	0	0	0	0	0	0	0	0	0	3.1143	0	0	0.3837	0	0	0	0	0	0	0	0	0	0	0
BeeCelsaB8_NODE_2250_length_637_cov_8.812500	0	0	1.5342	0	4.1644	0	0	2.1018	5.0665	0	0	1.454	0	0	0	0	0.1331	0	0	0	0	0.2701	0	0	18.8493	0	0	0	0	0.9061	0	0	0	0	0	0	0	8.953	0
BeeCelsaB8_NODE_2339_length_627_cov_1.196364	0	0	0	0	0	0	0	0	0	0	0	1.8926	0	0	0	0	0	0	0	0	0	0	0	0	1.1034	0	0	0	0	0	0	0	0	0	0	0	0	0.334	0
BeeCelsaB8_NODE_2344_length_626_cov_1.670310	0	0	0	0	0	0	0	0	0.8606	0	0	0	0	0	0	0	0	0	0	0	0	0.488	0	0	3.4801	0	0	0	0	0	0	0	0	0	0	0	0	0	0
BeeCelsaB8_NODE_2392_length_619_cov_1.238007	0	0	0	0	0	0	0	0	0	0	0	0	0	0	0	0	0	0	0	0	0	0	0	0	2.5473	0	0	0	0	0	0	0	0	0	0	0	0	0	0
BeeCelsaB8_NODE_2571_length_600_cov_1.699809	0	0	0	0	0	1.8188	0	0	0	0	0	0	0	0	0	0	0	0	3.0292	0	0	0	0	0	3.4021	0	0	0	0	0	0	0.7563	0	0	0	0	0	0	0
BeeCelsaB8_NODE_2761_length_581_cov_1.839286	0	0	0	0	0	0	0	0	0	0	0	0	0	0	0	0	0	0	0	0	0	0	0	0	4.3763	0	0	0	0	0	0	0	0	0	0	0	0	0	0
BeeCelsaB8_NODE_2789_length_579_cov_3.211155	0	0	0.9742	0	0	0	0	0	0	0	0	1.7075	0	0	0	0	0	0	0	0	0	0	0	0	6.9785	0	0	0	0	0	0	0	0	0	0	0	0	1.9871	0
BeeCelsaB8_NODE_2930_length_566_cov_1.374233	0	0	0	0	0	0	0	0	0	0	0	1.3855	0	0	0	0	0	0	0	0	0	0	0	0	3.2048	0	0	0	0	0	0	0	0	0	0	0	0	2.9648	0
BeeCelsaB8_NODE_3193_length_545_cov_1.525641	0	0	0	0	0.6568	0	0	0	0	0	0	1.0092	0	0	0	0	0	0	0	0	0	0	0	0	3.5172	0	0	0	0	0.8719	0	0	0	0	0	0	0	0.4554	0
BeeCelsaB8_NODE_3358_length_534_cov_1.148796	0	0	0	0	0	0	0	0.1799	0.75	0.8738	0	0.4977	0	0	0	0	0.1729	0	0	0	0	0	0	0	2.5093	0	0	0	0	0	0	0	0	0	0	0	0	3.007	0
BeeCelsaB8_NODE_3469_length_526_cov_1.804009	0	0	0	0	1.9716	0	0	0	0	0.5592	0	0.3957	0	0	0	0	0	0	0	0	0	0	0	0	1.6422	0	0	0	0	0	0.41	0	0	0	0	0	0	0	0
BeeCelsaB8_NODE_3587_length_519_cov_1.945701	0	2.3309	0	0	0	0	0	0	0	0	0	2.7026	0	0.3189	0.1247	0	0	0	0	0	0	0	0	0	5.0839	0	0	0.1703	0	0	0	0	0	0	0	0	0	0	0
BeeCelsaB8_NODE_3638_length_516_cov_1.134396	0	0	0	0	0	0	0	0	0	0	0	0	0	0	0	0	0	0	0	0	0	0	0	0	2.4251	0	0	0	0	0	0	0	0	0	0	0	0	0	0
BeeCelsaB8_NODE_3858_length_502_cov_3.157647	0	0	0	0	0	0	0	0	0	0	0	0	0	0	0	0	0	0	0	0	0	0	0	0	7.699	0	0	0	0	0	0	0	0	0	0	0	0	0	0
BeeCelsaB9_NODE_95_length_743_cov_1.085586	0	0	0	0.9782	0	0	0	0	0	0	0	0.1899	0	0	0	0.0218	0	0	0	0	0	0	0	0	0	1.763	0	0	0.279	0	0	0	0	0	0	0	0	0	1.8387
BeeCelsaC10_NODE_34_length_2369_cov_96.281414	0.9236	0	0	0	0	0	0	0	0	0	0	0	0	26.0401	9.611	0	0	0	0	0	0	0	0	0	0	0	273.415	0.2989	0	0	0	0	0	0	0	0	0	0	0
BeeCelsaC10_NODE_35_length_2353_cov_2.523286	0	0	0	0	0	0	0	0	0	0	0	0	0	0.0255	0	0	0	0	0	0	0	0	0	0	0	0	6.239	0	0	0	0	0	0	0	0	0	0	0	0
BeeCelsaC10_NODE_37_length_2269_cov_33.295164	110.849	3984.35	0	6.0341	0	0	0	0	0	0.005	0	0	0	131.276	3368.63	12.3099	0	0	0	0	0	0	0	0	0.2163	0	109.782	2505.74	6.1728	0	0	0.5537	0	0	0	0	0	0	0
BeeCelsaC10_NODE_39_length_2253_cov_89.646599	1.0466	0	0	0	0	0	0	0	0	0	0	0	0	19.0704	6.7033	0	0	0	0	0	0	0	0	0	0	0	241.85	0.7759	0	0	0	0	0	0	0	0	0	0	0
BeeCelsaC10_NODE_46_length_2125_cov_4.503418	0	0	0	0	0	0	0	0	0	0	0	0	0	0.3051	0.1364	0	0	0	0	0	0	0	0	0	0	0	9.5767	0	0	0	0	0	0	0	0	0	0	0	0
BeeCelsaC10_NODE_47_length_2109_cov_4.038386	0.2013	0	0	0	0	0	0	0	0	0	0	0	0	0.0965	0	0	0	0	0	0	0	0	0	0	0	0	6.3801	0	0	0	0	0	0	0	0	0	0	0	0
BeeCelsaC10_NODE_51_length_2077_cov_4.978500	0	0	0	0	0	0	0	0	0	0	0	0	0	0	0	0	0	0	0	0	0	0	0	0	0	0	15.9314	0	0	0	0	0	0	0	0	0	0	0	0
BeeCelsaC10_NODE_56_length_1889_cov_4.337196	0	0	0	0	0	0	0	0	0	0	0	0	0	0.5453	0	0	0	0	0	0	0	0	0	0	0	0	10.386	0	0	0	0	0	0	0	0	0	0	0	0
BeeCelsaC10_NODE_60_length_1823_cov_3.037228	0.0562	0	0	0	0	0	0	0	0	0	0	0	0	0.7005	0.0226	0	0	0	0	0	0	0	0	0	0	0	6.3591	0	0	0	0	0	0	0	0	0	0	0	0
BeeCelsaC10_NODE_62_length_1801_cov_8.690835	1.9008	28.2082	0	0.3886	0	0	0	0	0	0	0	0	0	3.6461	0.9847	0.4525	0	0	0	0	0	0	0	0	0	0	22.6842	0.9022	0.263	0	0	0	0	0	0	0	0	0	0
BeeCelsaC10_NODE_66_length_1747_cov_2.979641	0.213	0	0	0	0	0	0	0	0	0	0	0	0	0.0608	0.0336	0	0	0	0	0	0	0	0	0	0	0	7.604	0	0	0	0	0	0	0	0	0	0	0	0
BeeCelsaC10_NODE_76_length_1671_cov_22.629235	3.6597	25.4742	0	1.0464	0	0	0	0	0	0	0	0	0	6.3927	1.3044	1.555	0	0	0	0	0	0	0	0	0	0	59.4966	1.1316	0.0606	0	0	0	0	0	0	0	0	0	0
BeeCelsaC10_NODE_83_length_1599_cov_4.067017	0	0	0	0	0	0	0	0	0	0	0	0	0	0.1202	0	0	0	0	0	0	0	0	0	0	0	0	10.3841	0	0	0	0	0	0	0	0	0	0	0	0
BeeCelsaC10_NODE_91_length_1512_cov_3.976307	0.0645	0	0	0	0	0	0	0	0	0	0	0	0	0.0455	0	0	0	0	0	0	0	0	0	0	0	0	8.4331	0	0	0	0	0	0	0	0	0	0	0	0
BeeCelsaC10_NODE_102_length_1421_cov_1.821429	0.2762	0	0	0	0	0	0	0	0	0	0	0	0	0.1926	0.0985	0	0	0	0	0	0	0	0	0	0	0	4.0334	0	0	0	0	0	0	0	0	0	0	0	0
BeeCelsaC10_NODE_103_length_1405_cov_4.140813	0	0	0	0	0	0	0	0	0	0	0	0	0	0	0	0	0	0	0	0	0	0	0	0	0	0	9.0373	0	0	0	0	0	0	0	0	0	0	0	0
BeeCelsaC10_NODE_108_length_1363_cov_5.779160	0	0.1146	0	0	0	0	0	0	0	0	0	0	0	0.0568	0	0	0	0	0	0	0	0	0	0	0	0	11.8625	0	0	0	0	0	0	0	0	0	0	0	0
BeeCelsaC10_NODE_109_length_1360_cov_2.343726	0	0.1213	0	0	0	0	0	0	0	0	0	0	0	0.2574	0	0	0	0	0	0	0	0	0	0	0	0	5.1838	0	0	0	0	0	0	0	0	0	0	0	0
BeeCelsaC10_NODE_111_length_1350_cov_5.190102	0	0	0	0	0	0	0	0	0	0	0	0	0	0	0.0759	0	0	0	0	0	0	0	0	0	0	0	19.7204	0	0	0	0	0	0	0	0	0	0	0	0
BeeCelsaC10_NODE_112_length_1348_cov_3.793863	0	0	0	0	0	0	0	0	0	0	0	0	0	5.6991	0.1824	0	0	0	0	0	0	0	0	0	0	0	9.2537	0	0	0	0	0	0	0	0	0	0	0	0
BeeCelsaC10_NODE_114_length_1343_cov_7.679305	0	0.96	0	0	0	0	0	0	0	0	0	0	0	0.0177	0.107	0	0	0	0	0	0	0	0	0	0	0	17.3888	0	0	0	0	0	0	0	0	0	0	0	0
BeeCelsaC10_NODE_118_length_1318_cov_3.078163	0.4072	0.0398	0	0	0	0	0	0	0	0	0	0	0	0.4527	0.2775	0	0	0	0	0	0	0	0	0	0	0	6.9167	0	0	0	0	0	0	0	0	0	0	0	0
BeeCelsaC10_NODE_133_length_1258_cov_5.950042	0.006	0.1359	0	0	0	0	0	0	0	0	0	0	0	0.6181	0	0	0	0	0	0	0	0	0	0	0	0	14.5397	0	0	0	0	0	0	0	0	0	0	0	0
BeeCelsaC10_NODE_135_length_1239_cov_3.489673	0	0	0	0	0	0	0	0	0	0	0	0	0	0	0	0	0	0	0	0	0	0	0	0	0	0	8.4804	0	0	0	0	0	0	0	0	0	0	0	0
BeeCelsaC10_NODE_136_length_1236_cov_3.499569	0.2202	0.5596	0	0	0	0	0	0	0	0	0	0	0	0.2828	0.4949	0.1182	0	0	0	0	0	0	0	0	0	0	8.3889	0	0	0	0	0	0	0	0	0	0	0	0
BeeCelsaC10_NODE_140_length_1221_cov_2.400350	0.1433	0.4637	0	0	0	0	0	0	0	0	0	0	0	0	0	0	0	0	0	0	0	0	0	0	0	0	6.216	0	0	0	0	0	0	0	0	0	0	0	0
BeeCelsaC10_NODE_141_length_1216_cov_2.957858	0.0287	0	0	0	0	0	0	0	0	0	0	0	0	0	0.1119	0	0	0	0	0	0	0	0	0	0	0	7.2947	0	0	0	0	0	0	0	0	0	0	0	0
BeeCelsaC10_NODE_146_length_1198_cov_5.615522	0.226	0.1573	0	0	0	0	0	0	0	0	0	0	0	0.1281	0	0	0	0	0	0	0	0	0	0	0	0	12.2417	0	0	0	0	0	0	0	0	0	0	0	0
BeeCelsaC10_NODE_147_length_1195_cov_3.143113	0	0.117	0	0	0	0	0	0	0	0	0	0	0	0	0	0	0	0	0	0	0	0	0	0	0	0	10.5893	0	0	0	0	0	0	0	0	0	0	0	0
BeeCelsaC10_NODE_150_length_1184_cov_5.729901	0.2342	0.2458	0	0	0	0	0	0	0	0	0	0	0	1.5844	0.3639	0	0	0	0	0	0	0	0	0	0	0	13.8945	0	0	0	0	0	0	0	0	0	0	0	0
BeeCelsaC10_NODE_157_length_1159_cov_3.604436	0	0.141	0	0	0	0	0	0	0	0	0	0	0	0	0.1518	0	0	0	0	0	0	0	0	0	0	0	8.8934	0	0	0	0	0	0	0	0	0	0	0	0
BeeCelsaC10_NODE_163_length_1151_cov_2.237430	0.1564	0	0	0	0	0	0	0	0	0	0	0	0	0.4647	0	0	0	0	0	0	0	0	0	0	0	0	5.0337	0	0	0	0	0	0	0	0	0	0	0	0
BeeCelsaC10_NODE_166_length_1148_cov_1.739496	0	0	0	0.1011	0	0	0	0	0	0	0	0	0	0	0.0685	0.7011	0	0	0	0	0.0391	0	0	0	0	0	4.4587	0.1043	0.0043	0	0	0	0	0	0	0	0	2.3685	0
BeeCelsaC10_NODE_169_length_1137_cov_4.099057	0.2645	0	0	0	0	0	0	0	0	0	0	0	0	0.0296	0.135	0	0	0	0	0	0	0	0	0	0	0	9.5675	0	0	0	0	0	0	0	0	0	0	0	0
BeeCelsaC10_NODE_179_length_1119_cov_3.245681	0	0	0	0	0	0	0	0	0	0	0	0	0	0.1695	0.0758	0	0	0	0	0	0	0	0	0	0	0	7.7157	0	0	0	0	0	0	0	0	0	0	0	0
BeeCelsaC10_NODE_182_length_1112_cov_3.365217	0	0	0	0	0	0	0	0	0	0	0	0	0	3.636	0	0	0	0	0	0	0	0	0	0	0	0	8.3584	0	0	0	0	0	0	0	0	0	0	0	0
BeeCelsaC10_NODE_187_length_1102_cov_5.672195	0.0964	0.0204	0	0	0	0	0	0	0	0	0	0	0	0.3934	0.0522	0	0	0	0	0	0	0	0	0	0	0	13.3923	0	0	0	0	0	0	0	0	0	0	0	0
BeeCelsaC10_NODE_194_length_1086_cov_4.213082	0	0	0	0	0	0	0	0	0	0	0	0	0	0.0195	0	0	0	0	0	0	0	0	0	0	0	0	10.5874	0	0	0	0	0	0	0	0	0	0	0	0
BeeCelsaC10_NODE_195_length_1086_cov_3.578791	0	0	0.0241	0	0	0	0	0	0	0	0	0	0	4.3598	0.0529	0	0	0	0	0	0	0	0	0	0	0	9.7989	0.1391	0	0	0	0	0	0	0	0	0	0	0
BeeCelsaC10_NODE_199_length_1076_cov_3.561562	0	0.0093	0	0	0	0	0	0	0	0	0	0	0	0	0	0	0	0	0	0	0	0	0	0	0	0	8.0128	0	0	0	0	0	0	0	0	0	0	0	0
BeeCelsaC10_NODE_201_length_1072_cov_5.175879	0	0	0	0	0	0	0	0	0	0	0	0	0	0	0	0	0	0	0	0	0	0	0	0	0	0	12.2308	0	0	0	0	0	0	0	0	0	0	0	0
BeeCelsaC10_NODE_210_length_1051_cov_2.683778	0	0	0	0	0	0	0	0	0	0	0	0	0	6.5184	0.2473	0	0	0	0	0	0	0	0	0	0	0	7.3044	0	0	0	0	0	0	0	0	0	0	0	0
BeeCelsaC10_NODE_229_length_1003_cov_4.313175	0	0.4047	0	0	0	0	0	0	0	0	0	0	0	0	0	0	0	0	0	0	0	0	0	0	0	0	10.3674	0	0	0	0	0	0	0	0	0	0	0	0
BeeCelsaC10_NODE_230_length_1002_cov_4.054054	0.2007	0	0	0	0	0	0	0	0	0	0	0	0	0.2469	0.1895	0	0	0	0	0	0	0	0	0	0	0	9.6945	0	0	0	0	0	0	0	0	0	0	0	0
BeeCelsaC10_NODE_241_length_984_cov_1.270121	0.2018	0	0	0	0	0	0	0	0	0	0	0	0	1.1091	0	0	0	0	0	0	0	0	0	0	0	0	3.6218	0	0	0	0	0	0	0	0	0	0	0	0
BeeCelsaC10_NODE_245_length_982_cov_2.292818	0	0	0	0	0	0	0	0	0	0	0	0	0	0.1718	0	0	0	0	0	0	0	0	0	0	0	0	5.285	0	0	0	0	0	0	0	0	0	0	0	0
BeeCelsaC10_NODE_247_length_976_cov_2.666296	0.0281	0.4565	0	0	0	0	0	0	0	0	0	0	0	0.6944	0	0	0	0	0	0	0	0	0	0	0	0	5.587	0	0	0	0	0	0	0	0	0	0	0	0
BeeCelsaC10_NODE_251_length_965_cov_1.693694	0	0	0	0	0	0	0	0	0	0	0	0	0	0.3014	0	0	0	0	0	0	0	0	0	0	0	0	3.947	0	0	0	0	0	0	0	0	0	0	0	0
BeeCelsaC10_NODE_257_length_953_cov_2.973744	0	0.1415	0	0	0	0	0	0	0	0	0	0	0	0.3434	0	0	0	0	0	0	0	0	0	0	0	0	6.9358	0	0	0	0	0	0	0	0	0	0	0	0
BeeCelsaC10_NODE_259_length_951_cov_2.521739	0	0	0	0	0	0	0	0	0	0	0	0	0	0	0	0	0	0	0	0	0	0	0	0	0	0	5.4205	0	0	0	0	0	0	0.0486	0	0	0	0	0
BeeCelsaC10_NODE_264_length_944_cov_2.362168	0	0	0	0	0	0	0	0	0	0	0	0	0	0.1508	0.4405	0	0	0	0	0	0	0	0	0	0	0	6.119	0	0	0	0	0	0	0	0	0	0	0	0
BeeCelsaC10_NODE_266_length_940_cov_1.316338	0	0	0	0	0	0	0	0	0	0	0	0	0	0	0	0	0	0	0	0	0	0	0	0	0	0	3.6596	0	0	0	0	0	0	0	0	0	0	0	0
BeeCelsaC10_NODE_268_length_935_cov_3.170163	0	0.1015	0	0	0	0	0	0	0	0	0	0	0	0	0	0	0	0	0	0	0	0	0	0	0	0	6.0881	0	0	0	0	0	0	0	0	0	0	0	0
BeeCelsaC10_NODE_270_length_933_cov_2.010514	0	0	0	0	0	0	0	0	0	0	0	0	0	0	0	0	0	0	0	0	0	0	0	0	0	0	4.4029	0	0	0	0	0	0	0	0	0	0	0	0
BeeCelsaC10_NODE_283_length_918_cov_3.189061	0	0.4511	0	0	0	0	0	0	0	0	0	0	0	0.1685	0	0	0	0	0	0	0	0	0	0	0	0	7.8234	0	0	0	0	0	0	0	0	0	0	0	0
BeeCelsaC10_NODE_290_length_906_cov_1.728589	0	0	0	0	0	0	0	0	0	0	0	0	0	0	0.0978	0	0	0	0	0	0	0	0	0	0	0	4.0702	0	0	0	0	0	0	0	0	0	0	0	0
BeeCelsaC10_NODE_299_length_895_cov_1.922983	0	0.1185	0	0	0	0	0	0	0	0	0	0	0	0	0	0	0	0	0	0	0	0	0	0	0	0	3.9554	0	0	0	0	0	0	0	0	0	0	0	0
BeeCelsaC10_NODE_301_length_892_cov_2.604908	0	0	0	0	0	0	0	0	0	0	0	0	0	0	0	0	0	0	0	0	0	0	0	0	0	0	6.0112	0	0	0	0	0	0	0	0	0	0	0	0
BeeCelsaC10_NODE_321_length_871_cov_3.476071	0	0	0	0	0	0	0	0	0	0	0	0	0	0	0	0	0	0	0	0	0	0	0	0	0	0	7.7661	0	0	0	0	0	0	0	0	0	0	0	0
BeeCelsaC10_NODE_333_length_867_cov_3.453165	0	0	0	0	0	0	0	0	0	0	0	0	0	0	0	0	0	0	0	0	0	0	0	0	0	0	7.5353	0	0	0	0	0	0	0	0	0	0	0	0
BeeCelsaC10_NODE_339_length_861_cov_2.812500	0	0.2467	0	0	0	0	0	0	0	0	0	0	0	0.1263	0	0	0	0	0	0	0	0	0	0	0	0	6.1771	0	0	0	0	0	0	0	0	0	0	0	0
BeeCelsaC10_NODE_346_length_853_cov_1.291237	0	0	0	0	0	0	0	0	0	0	0	0	0	0	0	0	0	0	0	0	0	0	0	0	0	0	2.7906	0	0	0	0	0	0	0	0	0	0	0	0
BeeCelsaC10_NODE_349_length_850_cov_7.133247	0	0.0397	0	0	0	0	0	0	0	0	0	0	0	0.8941	0.1382	0	0	0	0	0	0	0	0	0	0	0	15.5721	0	0	0	0	0	0	0	0	0	0	0	0
BeeCelsaC10_NODE_351_length_850_cov_2.927555	0	0	0	0	0	0	0	0	0	0	0	0	0	1.3706	1.5441	0	0	0	0	0	0	0	0	0	0	0	9.4	0	0	0	0	0	0	0	0	0	0	0	0
BeeCelsaC10_NODE_356_length_845_cov_2.177083	0	0	0	0	0	0	0	0	0	0	0	0	0	0	0.1241	0	0	0	0	0	0	0	0	0	0	0	5.3294	0	0	0	0	0	0	0	0	0	0	0	0
[truncated: 1,231 more rows]

## Sheet: Transformed(all_viral)
10A	11A	12A	13A	1A	2A	3A	4A	5A	6A	7A	8A	9A	10B	11B	12B	13B	1B	2B	3B	4B	5B	6B	7B	8B	9B	10C	11C	12C	13C	1C	2C	3C	4C	5C	6C	7C	8C	9C
1.54478	3.00404	0.900694	-7	-7	-7	-7	-7	-7	-7	-2.29987	-7	-7	1.15534	3.12981	0.616814	-7	-7	-7	-7	-7	-7	-7	-7	-2.00164	-7	1.64523	3.17636	0.318389	-7	-7	-0.619824	-7	-7	-7	-7	-7	-7	-7
0.976208	1.46167	0.762881	-7	-7	-7	-7	-7	-0.810412	-7	-7	-7	-7	1.86051	1.89901	0.676548	-7	-7	-7	-7	-7	-7	-7	-7	-7	-7	2.03928	1.66916	0.187263	-7	-7	-7	-7	-7	-7	-7	-7	-7	-7
1.1621	2.78629	0.437309	-7	-7	-7	-7	-7	-2.28929	-7	-7	-7	-7	1.5042	2.90373	-0.0173028	-7	-7	-7	-7	-7	-0.384683	-7	-7	-7	-7	1.27325	2.48015	0.868578	-7	-7	-0.95388	-2.18434	-7	-7	-7	-7	-7	-7
-0.339935	-7	-7	-7	-7	-7	-7	-7	-7	-1.23306	-7	-7	-7	-7	-7	-7	-7	-7	-7	-7	-7	-7	-7	-7	-7	-7	-7	-7	-7	-0.352729	-7	-7	-7	-7	-7	-7	-7	-7	-7
-0.0176162	-7	-7	-7	-7	-7	-7	-0.246374	-7	-7	-7	-7	-1.98402	-7	-7	-7	-7	-7	-7	-7	-7	-7	-7	-7	-7	-7	-7	-7	-7	-7	-7	-7	-7	-7	-7	-7	-1.76499	-7	-7
-0.93963	1.18909	-2.42284	-7	-7	-7	-1.94491	-7	-1.44419	-7	-7	-7	-7	0.0224508	1.23195	-7	-7	-1.24733	-7	-1.34086	-1.19876	-7	-7	-1.20343	-7	-7	-0.00663783	0.552357	-7	-7	-7	-7	-7	-7	-0.889335	-7	-7	-7	-7
-7	0.533965	-7	-7	-7	0.46719	-1.66212	-7	-7	-7	-7	-7	-7	-7	0.521114	-7	-7	-2.09202	0.342763	-0.195814	-7	-7	-7	-7	-7	-7	-7	-7	-7	-7	-7	-1.48776	-0.582361	-7	-7	-7	-7	-7	-7
-7	0.451605	-7	-7	-7	0.470322	-1.68729	-7	-7	-7	-2.03402	-7	-7	-7	0.232968	-7	-7	-7	0.139758	-0.130569	-7	-7	-7	-7	-7	-7	-7	-7	-7	-7	-7	-1.69134	-0.622315	-7	-1.41618	-7	-7	-7	-7
-0.498347	1.31826	-7	-7	-7	-7	-7	-7	-7	-7	-7	-7	-7	-1.54848	1.3877	-7	-7	-7	-7	-7	-7	-7	-7	-7	-7	-7	0.30586	1.45127	-7	-7	-7	-7	-7	-7	-7	-7	-7	-7	-7
-7	0.311734	-7	-7	-7	-7	-7	-7	-7	-7	-7	-7	-7	-7	-0.761871	-7	-7	-7	-7	-7	-7	-7	-7	-7	-7	-7	-7	-7	-7	-7	-7	-7	-7	-7	-7	-7	-7	-7	-7
-7	0.285423	-7	-7	-7	-0.115498	-7	-7	-7	-7	-7	-7	-7	-7	-0.246244	-7	-7	-7	-1.6537	-0.570254	-7	-7	-7	-7	-1.79761	-7	-7	-7	-7	-7	-7	-7	-0.984954	-7	-1.62685	-7	-7	-7	-7
-7	0.381343	-7	-7	-7	-7	-7	-7	-7	-7	-7	-7	-7	-1.07044	-0.164103	-7	-7	-7	-7	-7	-7	-7	-7	-7	-7	-7	-7	-1.94704	-7	-7	-7	-7	-7	-7	-7	-7	-7	-7	-7
-7	-0.0599249	-7	-7	-7	-7	-7	-7	-7	-7	-7	-7	-7	-0.892568	-0.69513	-7	-7	-7	-7	-7	-7	-7	-7	-7	-7	-7	-7	-1.34703	-7	-7	-7	-7	-7	-7	-0.346189	-7	-7	-7	-7
-2.51235	0.142913	-7	-7	-7	-7	-7	-7	-7	-7	-7	-7	-7	-0.876324	-0.259235	-7	-7	-7	-7	-7	-7	-7	-7	-7	-7	-7	-1.74221	-0.946225	-7	-7	-7	-7	-7	-7	-7	-7	-7	-7	-7
-7	0.164961	-7	-7	-7	-7	-7	-7	-7	-7	-7	-7	-7	-7	-0.783829	-7	-7	-7	-7	-7	-7	-7	-7	-7	-7	-7	-7	-1.79187	-7	-7	-7	-7	-7	-7	-7	-7	-7	-7	-7
-7	-0.321706	-7	-7	-7	-7	-7	-7	-7	-7	-7	-7	-7	-7	-7	-7	-7	-7	-7	-7	-7	-7	-7	-7	-7	-7	-7	-7	-7	-7	-7	-7	-7	-7	-7	-7	-7	-7	-7
-7	0.175374	-7	-7	-7	-7	-7	-7	-7	-7	-7	-2.168	-7	-7	-7	-7	-7	-7	-7	-7	-7	-7	-7	-7	-7	-7	-7	-7	-7	-7	-0.392385	-7	-7	-7	-7	-7	-7	-7	-7
-7	0.116278	-7	-7	-7	-7	-7	-7	-7	-7	-7	-7	-7	-7	-0.521836	-7	-7	-7	-7	-7	-7	-7	-7	-7	-7	-7	-7	-7	-7	-7	-7	-7	-7	-7	-7	-7	-7	-7	-7
-7	-0.0267438	-7	-7	-7	-7	-7	-7	-7	-7	-7	-7	-7	-7	-1.21974	-7	-7	-7	-7	-7	-7	-7	-7	-7	-7	-7	-7	-7	-7	-7	-7	-7	-7	-7	-7	-7	-7	-7	-7
-7	0.522457	-7	-7	-7	-7	-7	-7	-7	-7	-7	-7	-7	-7	-7	-7	-7	-7	-7	-7	-7	-7	-7	-7	-7	-7	-7	-7	-7	-7	-7	-7	-7	-7	-7	-7	-7	-7	-7
-1.65776	0.871551	-0.410646	-7	-3.01805	-7	-7	-7	-7	-7	-7	-7	-7	0.201459	-0.591064	-0.739921	-7	-7	-7	-7	-7	-7	-7	-7	-1.60251	-7	-0.140615	0.886859	-7	-7	-7	-7	-7	-7	-7	-7	-7	-1.85515	-7
-1.55044	0.145306	-7	-7	-7	-7	-7	-7	-7	-7	-7	-7	-7	-1.48023	-0.640642	-7	-7	-7	-7	-7	-7	-7	-7	-7	-7	-7	-0.738223	-0.727787	-7	-7	-7	-7	-7	-7	-7	-7	-7	-7	-7
0.244369	2.49864	0.0294422	-7	-7	-7	-7	-7	-7	-7	-7	-7	-7	0.120016	2.21764	0.213012	-7	-7	-7	-7	-7	-7	-7	-7	-7	-7	0.656602	1.64701	-0.39362	-7	-7	-7	-7	-7	-7	-7	-7	-7	-7
-7	-0.232189	-7	-7	-7	-7	-7	-7	-7	-7	-7	-0.243439	-7	-2.08808	-0.738393	-7	-7	-7	-7	-7	-7	-7	-7	-7	-0.280146	-7	-7	-1.52863	-7	-7	-7	-7	-7	-7	-7	-7	-7	-0.652851	-7
-7	0.0644904	-7	-7	-7	-7	-7	-7	-7	-7	-7	-7	-7	-7	-0.643357	-7	-7	-7	-7	-7	-7	-7	-7	-7	-7	-7	-7	-7	-7	-7	-7	-7	-7	-7	-7	-7	-7	-7	-7
-7	0.618457	-7	-7	-7	-7	-7	-7	-7	-7	-7	-7	-7	-1.56359	-0.0333852	-7	-7	-7	-7	-7	-7	-7	-7	-7	-7	-7	-7	-7	-7	-7	-7	-7	-7	-7	-7	-7	-7	-7	-7
-1.44185	0.662815	-1.44096	-7	-7	-7	-1.86	-7	-7	-1.71918	-7	-7	-7	-0.510884	0.358125	-7	-7	-1.19449	-7	-1.67715	-1.56877	-7	-7	-1.91718	-7	-7	-2.00556	-0.419464	-7	-7	-7	-7	-7	-7	-1.64168	-7	-7	-7	-7
-7	0.207924	-7	-7	-7	-7	-7	-7	-7	-7	-7	-7	-7	-7	-1.24992	-7	-7	-7	-7	-7	-7	-7	-7	-7	-7	-7	-7	-7	-7	-7	-7	-7	-7	-7	-7	-7	-7	-7	-7
-7	0.150311	-7	-7	-7	-7	-7	-7	-7	-7	-7	-7	-7	-7	-0.647196	-7	-7	-7	-7	-7	-7	-7	-7	-7	-7	-7	-7	-1.66125	-7	-7	-7	-7	-7	-7	-7	-7	-7	-7	-7
-7	0.0519279	-7	-7	-7	-7	-7	-7	-7	-7	-7	-7	-7	-7	-0.587225	-7	-7	-7	-7	-7	-7	-7	-7	-7	-7	-7	-7	-7	-7	-7	-7	-7	-7	-7	-7	-7	-7	-7	-7
-7	0.219925	-7	-7	-7	-7	-7	-7	-7	-7	-7	-7	-7	-7	-1.00199	-7	-7	-7	-7	-7	-7	-7	-7	-7	-7	-7	-7	-7	-7	-7	-7	-7	-7	-7	-7	-7	-7	-7	-7
-7	0.161482	-7	-7	-7	-7	-7	-7	-7	-7	-7	-7	-7	-7	-0.856838	-7	-7	-7	-7	-7	-7	-7	-7	-7	-7	-7	-7	-7	-7	-7	-7	-7	-7	-7	-7	-7	-7	-7	-7
-7	-0.265178	-7	-7	-7	-7	-7	-7	-7	-7	-7	-7	-7	-7	-1.0373	-7	-7	-7	-7	-7	-7	-7	-7	-7	-7	-7	-7	-7	-7	-7	-7	-7	-7	-7	-7	-7	-7	-7	-7
-7	-0.0351552	-7	-7	-7	-7	-7	-7	-7	-7	-7	-7	-7	-7	-0.791237	-7	-7	-7	-7	-7	-7	-7	-7	-7	-7	-7	-7	-1.06469	-7	-7	-7	-7	-7	-7	-7	-7	-7	-7	-7
-7	0.136709	-7	-7	-7	-7	-7	-7	-7	-7	-7	-7	-7	-7	-0.689232	-7	-7	-7	-7	-7	-7	-7	-7	-7	-7	-7	-7	-1.02156	-7	-7	-7	-7	-7	-7	-7	-7	-7	-7	-7
0.165854	2.33052	-0.158209	-7	-7	-7	-7	-7	-7	-7	-7	-7	-7	-0.502385	1.96893	-0.734955	-7	-7	-7	-7	-7	-7	-7	-7	-7	-7	0.555289	1.2601	-0.997971	-7	-7	-1.57317	-7	-7	-7	-7	-7	-7	-7
-7	-0.234336	-7	-7	-7	-7	-7	-7	-7	-7	-7	-7	-7	-1.40173	-0.529238	-7	-7	-7	-7	-7	-7	-7	-7	-7	-7	-7	-0.427518	-7	-7	-7	-7	-7	-7	-7	-7	-7	-7	-7	-7
-7	0.487518	-7	-7	-7	-7	-7	-7	-7	-7	-7	-7	-7	-1.81933	-7	-7	-7	-7	-7	-7	-7	-7	-7	-7	-7	-7	-7	-7	-7	-7	-7	-7	-7	-7	-7	-7	-7	-7	-7
-7	-0.2483	-7	-7	-7	-7	-7	-7	-7	-7	-7	-7	-7	-7	-0.775114	-7	-7	-7	-7	-7	-7	-7	-7	-7	-7	-7	-7	-7	-7	-7	-7	-7	-7	-7	-7	-7	-7	-7	-7
-7	-0.227781	-0.569041	-7	-7	-7	-7	-7	-7	-7	-7	-7	-7	-7	-7	-0.748215	-7	-7	-7	-7	-7	-7	-7	-7	-7	-7	-7	-7	-7	-7	-7	-7	-7	-7	-7	-7	-7	-7	-7
-7	-0.343435	-7	-7	-7	-7	-7	-7	-7	-7	-7	-7	-7	-1.3544	-7	-7	-7	-7	-7	-7	-7	-7	-7	-7	-7	-7	-7	-7	-7	-7	-7	-7	-7	-7	-7	-7	-7	-7	-7
-7	-0.272005	-7	-7	-7	-7	-7	-7	-7	-7	-7	-7	-7	-7	-7	-7	-7	-7	-7	-7	-7	-7	-7	-7	-7	-7	-7	-7	-7	-7	-7	-7	-7	-7	-7	-7	-7	-7	-7
-7	0.125922	-7	-7	-7	-7	-7	-7	-7	-7	-7	-7	-7	-7	-1.08913	-7	-7	-7	-7	-7	-7	-7	-7	-7	-7	-7	-7	-7	-7	-7	-7	-7	-7	-7	-7	-7	-7	-7	-7
-7	-0.250952	-7	-7	-7	-7	-7	-7	-7	-7	-7	-7	-7	-1.39964	-0.940277	-7	-7	-7	-7	-7	-7	-7	-7	-7	-7	-7	-1.11709	-7	-7	-7	-7	-7	-7	-7	-7	-7	-7	-7	-7
-7	-0.139698	-7	-7	-7	-7	-7	-7	-7	-7	-7	-7	-7	-7	-1.12026	-7	-7	-7	-7	-7	-7	-7	-7	-7	-7	-7	-7	-7	-7	-7	-7	-7	-7	-7	-7	-7	-7	-7	-7
-7	-0.246572	-7	-7	-7	-7	-7	-7	-7	-7	-7	-7	-7	-7	-7	-7	-7	-7	-7	-7	-7	-7	-7	-7	-7	-7	-7	-7	-7	-7	-7	-7	-7	-7	-7	-7	-7	-7	-7
1.10962	2.82123	0.540178	-7	-7	-7	-7	-7	-7	-7	-7	-1.21632	-7	1.44638	2.86048	-0.112973	-7	-7	-7	-7	-7	0.00866918	-7	-7	-7	-7	1.38266	2.23336	1.02403	-7	-7	-1.07323	-7	-7	-1.63438	-7	-7	-7	-7
-7	-0.449972	-7	-7	-7	-7	-7	-7	-7	-7	-7	-7	-7	-7	-1.05439	-7	-7	-7	-7	-7	-7	-7	-7	-7	-7	-7	-7	-7	-7	-7	-7	-7	-7	-7	-7	-7	-7	-7	-7
-7	-0.220873	-7	-7	-7	-7	-7	-7	-7	-7	-7	-7	-7	-7	-1.00219	-7	-7	-7	-7	-7	-7	-7	-7	-7	-7	-7	-7	-7	-7	-7	-7	-7	-7	-7	-7	-7	-7	-7	-7
-7	-7	-7	-0.242069	-7	-7	-7	-1.50607	-0.498654	0.270487	-2.17275	-0.0202838	-7	-7	-7	-7	0.136299	-7	-7	-7	-7	-7	-0.245186	-2.26251	0.0212164	-7	-7	-7	-7	0.766143	-7	-7	-7	-7	-7	-0.531026	-1.38912	-0.90756	-7
-7	-7	-7	0.113811	-7	-7	-7	-7	-2.03351	-7	-7	-1.89347	-7	-7	-7	-7	-7	-7	-7	-7	-7	-7	-7	-7	-1.80943	-7	-7	-7	-7	-0.0634922	-7	-7	-7	-7	-7	-7	-7	-7	-7
-7	-7	-7	0.533585	-7	-7	-7	-7	-2.27686	-7	-7	-7	-7	-7	-7	-7	-0.146271	-7	-7	-7	-7	-7	-7	-7	-1.64698	-7	-7	-7	-7	-0.565017	-7	-7	-7	-7	-7	-7	-7	-7	-7
2.96977	-1.3465	-7	2.41824	-7	-7	-7	-7	-7	-7	-7	-7	-7	2.81992	-7	-1.30448	-0.910785	-7	-7	-7	-7	-7	-7	-7	-7	-7	3.21084	-1.31825	-7	-1.0718	-7	-7	-7	-7	-7	-7	-7	-7	-7
-7	-7	-7	0.0975682	-7	-7	-7	-7	-7	-7	-7	-7	-7	-1.13804	-7	-7	-7	-7	-7	-7	-7	-7	-7	-7	-7	-7	-7	-7	-0.868573	-7	-7	-7	-7	-7	-0.940094	-7	-7	-7	-7
-7	-7	0.124291	0.305339	-1.46986	-7	-7	-7	-0.61181	-7	-7	-7	-7	-7	-7	-7	-7	-7	-7	-7	-7	-7	-7	-7	-7	-7	-7	-7	-7	-7	-7	-1.57053	-7	-7	-1.45226	-7	-7	-0.87868	-1.89487
-7	-7	-7	0.107905	-7	-7	-7	-7	-7	-7	-7	-7	-7	-7	-7	-7	-0.831804	-7	-7	-7	-7	-7	-7	-7	-7	-7	-7	-7	-7	-1.0144	-7	-7	-7	-7	-7	-7	-7	-7	-7
-7	-7	-7	-0.114064	-7	-7	-7	-7	-7	-7	-7	-7	-7	-7	-7	-7	-1.36931	-7	-7	-7	-7	-7	-7	-7	-7	-7	-7	-7	-7	-1.24595	-7	-7	-7	-7	-7	-7	-7	-7	-7
-7	-7	-7	0.867099	-7	-7	-7	-7	-1.28393	-1.03641	-7	-7	-7	-7	-7	-7	1.02692	-7	-7	-7	-7	-1.11574	-7	-7	-7	-7	-7	-7	-7	0.910269	-7	-7	-7	-7	-7	-7	-7	-7	-7
-7	-7	-7	-0.132189	-7	-7	-7	-7	-7	-7	-7	-7	-7	-7	-7	-7	-0.819526	-7	-7	-7	-7	-7	-2.2174	-7	-7	-7	-7	-7	-7	-0.407956	-7	-7	-7	-7	-7	-7	-7	-7	-7
-7	-7	-7	-0.459333	-7	-7	-7	-7	-7	-7	-7	-7	-7	-7	-7	-7	-1.49208	-7	-7	-7	-7	-7	-7	-7	-7	-7	-7	-7	-7	-1.51739	-7	-7	-7	-7	-7	-7	-7	-7	-7
-7	-7	-7	0.305285	-7	-7	-7	-7	-0.997171	-7	-1.37885	-0.791595	-7	-7	-7	-7	-0.0286732	-7	-7	-7	-7	-7	-7	-7	-0.550186	-7	-7	-7	-7	-0.119786	-7	-7	-7	-7	-7	-7	-7	-1.89234	-7
-7	-7	-7	0.199398	-7	-7	-7	-7	-1.17244	-2.41459	-7	-1.36199	-7	-7	-7	-7	-0.130572	-7	-7	-7	-7	-0.756292	-2.37693	-7	-1.55331	-7	-7	-7	-7	0.0417682	-7	-7	-7	-7	-7	-7	-7	-7	-7
-7	-7	-7	0.140929	-7	-7	-7	-7	-7	-7	-7	-7	-7	-7	-7	-7	-0.908988	-7	-7	-7	-7	-7	-7	-7	-7	-7	-7	-7	-7	-0.0387036	-7	-7	-7	-7	-7	-7	-7	-7	-7
-7	-7	-7	0.0207533	-7	-7	-7	-7	-7	-7	-7	-7	-7	-7	-7	-7	-0.186911	-7	-7	-7	-7	-7	-7	-7	-7	-7	-7	-7	-7	-0.0554955	-7	-7	-7	-7	-7	-7	-7	-7	-7
-7	-7	-0.107004	0.088176	-0.725052	-7	-7	-7	0.249471	-7	-7	-2.28416	-7	-7	-7	-7	-7	-7	-7	-7	-7	-7	-7	-7	-0.88718	-7	-7	-7	-1.04486	-7	-7	-0.615055	-7	-7	-0.547117	-7	-7	-0.64758	-1.71185
-7	-7	-7	-0.402036	-7	-7	-7	-7	-7	-0.331875	-7	-7	-7	-7	-7	-7	-0.475564	-7	-7	-7	-7	-7	-7	-7	-7	-7	-7	-7	-7	-1.28206	-7	-7	-7	-7	-7	-7	-7	-7	-7
-7	-7	-7	-0.239465	-7	-7	-7	-7	0.253434	-7	-7	-1.6576	-7	-7	-7	-7	0.274595	-7	-7	-7	-7	-7	-7	-7	-7	-7	-7	-7	-7	0.748562	-7	-7	-7	-7	-7	-7	-7	-7	-7
-7	-7	-7	-0.133473	-7	-7	-7	-7	-7	-7	-7	-7	-7	-7	-7	-7	-0.682858	-7	-7	-7	-7	-7	-7	-7	-7	-7	-7	-7	-7	-1.15239	-7	-7	-7	-7	-7	-7	-7	-7	-7
-7	-7	-7	-0.168262	-7	-7	-7	-7	-7	-7	-7	-1.06952	-7	-7	-7	-7	-7	-7	-7	-7	-7	-7	-7	-7	-7	-7	-7	-7	-7	-0.966373	-7	-7	-7	-7	-7	-7	-7	-7	-7
-7	-7	-7	-0.20738	-7	-7	-7	-7	-2.11281	-0.79702	-7	-0.666367	-7	-7	-7	-7	-0.976611	-7	-7	-7	-7	-7	-7	-7	-0.781271	-7	-1.17757	-7	-7	-0.961616	-7	-7	-7	-7	-7	-7	-7	-1.43383	-7
-7	-7	-0.171065	-0.192961	-7	-7	-7	-7	-0.613837	-7	-7	-7	-7	-1.66594	-7	-7	-7	-7	-1.26082	-7	-7	-7	-7	-7	-7	-7	-7	-7	-1.95991	-7	-7	-1.86248	-7	-7	-7	-7	-7	-0.396365	-1.70603
-7	-7	-7	-0.244857	-7	-7	-7	-7	-7	-7	-7	-7	-7	-7	-7	-7	-1.34526	-7	-7	-7	-7	-7	-7	-7	-7	-7	-7	-7	-7	-0.732119	-7	-7	-7	-7	-7	-7	-7	-7	-7
-7	-7	-7	0.0682572	-7	-7	-7	-7	-7	-7	-7	-7	-7	-7	-7	-7	-7	-7	-7	-7	-7	-7	-7	-7	-7	-7	-7	-7	-7	-0.924709	-7	-7	-7	-7	-7	-7	-7	-7	-7
-7	-7	-7	-0.0214315	-7	-7	-7	-7	-7	-7	-7	-7	-7	-7	-7	-7	-0.796375	-7	-7	-7	-7	-7	-7	-7	-7	-7	-7	-7	-7	-0.619607	-7	-7	-7	-7	-7	-7	-7	-7	-7
-7	-7	-7	0.042853	-7	-7	-7	-7	-7	-7	-7	-7	-7	-7	-7	-7	-0.525579	-7	-7	-7	-7	-7	-7	-7	-7	-7	-7	-7	-7	-0.0427726	-7	-7	-7	-7	-7	-7	-7	-7	-7
-7	-7	-7	-0.267175	-7	-7	-7	-7	-7	-7	-7	-7	-7	-7	-7	-7	-0.508189	-7	-7	-7	-7	-7	-7	-7	-7	-7	-7	-7	-7	0.0365062	-7	-7	-7	-7	-7	-7	-7	-7	-7
-7	-7	-7	-0.272134	-7	-7	-7	-7	-7	-7	-7	-7	-7	-7	-7	-7	-7	-7	-7	-7	-7	-7	-7	-1.99536	-0.8733	-7	-7	-7	-7	-0.663669	-7	-7	-7	-7	-7	-7	-7	-7	-7
-7	-7	-0.79307	-0.0242946	-7	-7	-7	-7	-1.00093	-7	-7	-7	-7	-1.47276	-7	-7	-7	-7	-7	-7	-7	-7	-7	-7	-7	-7	-7	-7	-7	-7	-7	-2.00623	-7	-7	-1.44319	-7	-7	-0.951155	-1.88811
-7	-7	-7	0.13149	-7	-7	-7	-0.623794	0.599043	-0.571107	-7	-0.409734	-7	-7	-7	-7	-0.233569	-7	-7	-7	-7	-0.515528	-7	-7	-0.142848	-7	-7	-7	-7	-0.844691	-7	-7	-7	-7	-7	-7	-7	-1.62416	-7
-7	-7	-7	-0.160231	-7	-7	-7	-7	-7	-7	-7	-7	-7	-7	-7	-7	-0.610189	-7	-7	-7	-7	-7	-7	-7	-7	-7	-7	-7	-7	-0.871006	-7	-7	-7	-7	-7	-7	-7	-7	-7
-7	-7	-7	-0.234743	-7	-7	-7	-7	-7	-7	-7	-7	-7	-7	-7	-7	-0.622716	-7	-7	-7	-7	-7	-7	-7	-7	-7	-7	-7	-7	-0.532449	-7	-7	-7	-7	-7	-7	-7	-7	-7
-7	-7	-7	-0.099517	-7	-7	-7	-7	-7	-7	-7	-7	-7	-7	-7	-7	-7	-7	-7	-7	-7	-7	-7	-7	-7	-7	-7	-7	-7	-0.59743	-7	-7	-7	-7	-7	-7	-7	-7	-7
-7	-7	-7	-0.435643	-7	-7	-7	-0.801954	-0.0916751	-7	-7	-7	-7	-7	-7	-7	-1.22986	-7	-7	-7	-7	-1.66481	-7	-7	-1.40749	-7	-7	-7	-7	-7	-7	-7	-7	-7	-7	-7	-7	-7	-7
-7	-7	-7	-0.149729	-7	-7	-7	-7	-7	-7	-7	-7	-7	-7	-7	-7	-1.62592	-7	-7	-7	-7	-7	-7	-7	-7	-7	-7	-7	-7	-0.452963	-7	-7	-7	-7	-7	-7	-7	-7	-7
-7	-7	-7	-0.117317	-7	-7	-7	-7	-1.37839	-7	-7	-1.46556	-7	-7	-7	-7	-1.17446	-7	-7	-7	-7	-7	-7	-7	-7	-7	-7	-7	-7	-0.318088	-7	-7	-7	-7	-7	-7	-7	-7	-7
-7	-7	-7	-0.276401	-7	-7	-7	-7	-7	-7	-7	-7	-7	-7	-7	-7	-1.37529	-7	-7	-7	-7	-7	-7	-7	-7	-7	-7	-7	-7	-0.439537	-7	-7	-7	-7	-7	-7	-7	-7	-7
-7	-7	-7	-0.164214	-7	-7	-7	-7	-7	-7	-7	-7	-7	-7	-7	-7	-1.30709	-7	-7	-7	-7	-7	-7	-7	-7	-7	-7	-7	-7	-0.854902	-7	-7	-7	-7	-7	-7	-7	-7	-7
-7	-7	-7	-0.407833	-7	-7	-7	-7	-7	-7	-7	-7	-7	-7	-7	-7	-1.04378	-7	-7	-7	-7	-7	-7	-7	-7	-7	-7	-7	-7	-7	-7	-7	-7	-7	-7	-7	-7	-7	-7
-7	-7	-7	-0.16896	-7	-7	-7	-7	-7	-7	-7	-7	-7	-7	-7	-7	-0.994026	-7	-7	-7	-7	-7	-7	-7	-7	-7	-7	-7	-7	-0.313643	-7	-7	-7	-7	-7	-7	-7	-7	-7
-7	-7	-7	-0.285678	-7	-7	-7	-7	-7	-7	-7	-7	-7	-7	-7	-7	-7	-7	-7	-7	-7	-7	-7	-7	-7	-7	-7	-7	-7	-1.3718	-7	-7	-7	-7	-7	-7	-7	-7	-7
-7	-7	-7	-0.272038	-7	-7	-7	-7	-7	-7	-7	-7	-7	-0.941012	-7	-7	-7	-7	-7	-7	-7	-7	-7	-7	-1.63175	-7	-7	-7	-1.12057	-7	-0.632014	-7	-7	-7	-7	-7	-7	-7	-7
-7	-7	-7	0.0919418	-7	-7	-7	-7	-7	-7	-7	-7	-7	-7	-7	-7	-0.620352	-7	-7	-7	-7	-7	-7	-7	-7	-7	-7	-7	-7	-1.04464	-7	-7	-7	-7	-7	-7	-7	-7	-7
-7	-7	-0.166509	-0.0269929	-0.500048	-7	-7	-7	-0.6844	-7	-7	-7	-7	-7	-7	-7	-7	-7	-7	-7	-7	-7	-7	-7	-0.963242	-7	-7	-7	-7	-7	-7	-0.926791	-7	-7	-0.928225	-7	-7	0.0448167	-7
-7	-7	-7	-0.00674968	-7	-7	-7	-7	-7	-7	-7	-7	-7	-7	-7	-7	-1.64902	-7	-7	-7	-7	-7	-7	-7	-7	-7	-7	-7	-7	-1.05236	-7	-7	-7	-7	-7	-7	-7	-7	-7
-7	-7	-7	-0.239654	-7	-7	-7	-7	-7	-7	-7	-7	-7	-7	-7	-7	-1.23998	-7	-7	-7	-7	-7	-7	-7	-7	-7	-7	-7	-7	-7	-7	-7	-7	-7	-7	-7	-7	-7	-7
-7	-7	-7	-0.121245	-7	-7	-7	-7	-7	-7	-7	-7	-7	-7	-7	-7	-0.566264	-7	-7	-7	-7	-7	-7	-7	-7	-7	-7	-7	-7	-0.778033	-7	-7	-7	-7	-7	-7	-7	-7	-7
-7	-7	-7	-0.349349	-7	-7	-7	-7	-7	-7	-7	-7	-7	-7	-7	-7	-1.53367	-7	-7	-7	-7	-7	-7	-7	-7	-7	-7	-7	-7	-7	-7	-7	-7	-7	-7	-7	-7	-7	-7
-7	-7	-7	-0.0186273	-7	-7	-7	-7	-7	-7	-7	-7	-7	-7	-7	-7	-7	-7	-7	-7	-7	-7	-7	-7	-7	-7	-7	-7	-7	-7	-7	-0.824837	-7	-7	-7	-7	-7	-1.1495	-7
-7	-7	-7	-0.149233	-7	-7	-7	-7	-2.37377	-7	-7	-0.7167	-7	-7	-7	-7	0.0794573	-7	-7	-7	-7	-7	-7	-7	-7	-7	-7	-7	-7	-0.820768	-7	-7	-7	-7	-7	-7	-7	-7	-7
-7	-7	-7	-0.310012	-7	-7	-7	-7	-7	-7	-7	-7	-7	-7	-7	-7	-7	-7	-7	-7	-7	-7	-7	-7	-7	-7	-7	-7	-7	-7	-7	-7	-7	-7	-7	-7	-7	-7	-7
-7	-7	-7	-0.289669	-7	-7	-7	-7	-7	-7	-7	-7	-7	-7	-7	-7	-3.07135	-7	-7	-7	-7	-7	-7	-7	-7	-7	-7	-7	-7	-0.661262	-7	-7	-7	-7	-7	-7	-7	-7	-7
-7	-7	-7	-0.268739	-7	-7	-7	-7	-7	-7	-7	-7	-7	-7	-7	-7	-0.880462	-7	-7	-7	-7	-7	-7	-7	-7	-7	-7	-7	-7	-7	-7	-7	-7	-7	-7	-7	-7	-7	-7
-7	-7	-7	-0.00312329	-7	-7	-7	-7	-7	-7	-7	-7	-7	-7	-7	-7	-0.871903	-7	-7	-7	-7	-7	-7	-7	-7	-7	-7	-7	-7	-0.248324	-7	-7	-7	-7	-7	-7	-7	-7	-7
-7	-7	-7	-0.145858	-7	-7	-7	-7	-7	-7	-7	-7	-7	-7	-7	-7	-1.17068	-7	-7	-7	-7	-7	-7	-7	-7	-7	-7	-7	-7	-1.29829	-7	-7	-7	-7	-7	-7	-7	-7	-7
-7	-7	-7	-0.33708	-7	-7	-7	-7	-7	-7	-7	-7	-7	-7	-7	-7	-0.514087	-7	-7	-7	-7	-7	-7	-7	-7	-7	-7	-7	-7	-1.2488	-7	-7	-7	-7	-7	-7	-7	-7	-7
-7	-7	-7	-0.0198364	-7	-7	-7	-7	-7	-7	-7	-7	-7	-7	-7	-7	-0.533618	-7	-7	-7	-7	-7	-7	-7	-7	-7	-7	-7	-7	-0.749107	-7	-7	-7	-7	-7	-7	-7	-7	-7
-7	-7	-7	-0.274785	-7	-7	-7	-7	-7	-7	-7	-7	-7	-7	-7	-7	-7	-7	-7	-7	-7	-7	-7	-7	-7	-7	-7	-7	-7	-7	-7	-7	-7	-7	-7	-7	-7	-7	-7
-7	-7	-7	-0.222049	-7	-7	-7	-7	-7	-7	-7	-7	-7	-7	-7	-7	-7	-7	-7	-7	-7	-7	-7	-7	-7	-7	-7	-7	-7	-1.06645	-7	-7	-7	-7	-7	-7	-7	-7	-7
-7	-7	-7	-0.645224	-7	-7	-7	-7	-7	-7	-7	-7	-7	-7	-7	-7	-7	-7	-7	-7	-7	-7	-7	-7	-7	-7	-7	-7	-7	-7	-7	-7	-7	-7	-7	-7	-7	-7	-7
-7	-7	-0.678572	0.0378443	-7	-7	-7	-7	-7	-7	-7	-7	-7	-1.36355	-7	-7	-7	-7	-7	-7	-7	-7	-7	-7	-1.03033	-7	-7	-7	-7	-7	-7	-1.16692	-7	-7	-7	-7	-7	-1.08254	-7
-7	-7	-7	-0.111999	-7	-7	-7	-7	-0.820885	-7	-7	-1.03513	-7	-7	-7	-7	-7	-7	-7	-7	-7	-7	-7	-7	-1.4073	-7	-7	-7	-7	-0.455408	-7	-7	-7	-7	-7	-7	-7	-7	-7
-7	-7	-7	-0.424579	-7	-7	-7	-7	-7	-7	-7	-7	-7	-7	-7	-7	-7	-7	-7	-7	-7	-7	-7	-7	-7	-7	-7	-7	-7	-7	-7	-7	-7	-7	-7	-7	-7	-7	-7
-7	-7	1.03132	-7	-7	-7	-7	-7	-7	-7	-7	-0.974513	-7	-7	-7	0.994259	-7	-7	-7	-7	-7	-7	-7	-7	-1.4285	-7	-7	-7	0.416478	-7	-7	-7	-7	-7	-7	-7	-7	-0.968455	-7
-7	-7	0.452499	-1.31488	-1.13178	-7	-7	-7	-0.402528	-7	-7	-7	-7	-7	-7	-7	-7	-7	-2.06123	-7	-7	-7	-7	-7	-1.23445	-7	-7	-7	-7	-7	-7	-1.27487	-7	-7	-7	-7	-7	-0.522314	-2.3037
-7	-7	0.100815	-7	-7	-7	-7	-7	-7	-7	-7	-7	-7	-2.26959	-7	-7	-7	-7	-7	-7	-7	-7	-7	-7	-7	-7	-7	-7	-7	-7	-7	-7	-7	-7	-7	-7	-7	-7	-7
-7	-7	0.586995	-0.980766	-1.18416	-7	-7	-7	-0.860562	-7	-7	-7	-7	-7	-7	-7	-7	-7	-7	-7	-7	-7	-7	-7	-0.396198	-7	-7	-7	-0.763881	-7	-7	-1.3096	-7	-7	-1.11467	-7	-7	-0.854492	-7
-7	-7	0.253677	-0.0749565	-1.16727	-7	-7	-7	-0.555199	-7	-7	-7	-3.08052	-7	-7	-7	-7	-7	-7	-7	-7	-7	-7	-7	-1.08568	-7	-7	-7	-7	-7	-1.72295	-1.10787	-7	-7	-1.56589	-7	-7	-0.609407	-7
-7	-7	0.3154	0.0653804	-1.51987	-7	-7	-7	-0.278155	-7	-7	-7	-7	-7	-7	-7	-7	-7	-7	-7	-7	-7	-7	-7	-0.489848	-7	-7	-7	-1.51591	-7	-7	-0.795841	-7	-7	-0.878108	-7	-7	-0.136807	-1.94662
-7	-7	0.330047	-0.837539	-1.28235	-7	-7	-7	-1.21684	-7	-7	-7	-7	-7	-7	-7	-7	-7	-7	-7	-7	-7	-7	-7	-0.846648	-7	-7	-7	-1.67866	-7	-7	-2.01118	-7	-7	-1.35359	-7	-7	-0.686651	-7
-7	-7	0.0353984	-1.17515	-2.22183	-7	-7	-7	-1.37684	-7	-7	-7	-7	-1.75367	-7	-7	-7	-7	-7	-7	-7	-7	-7	-7	-1.64402	-7	-7	-7	-1.46637	-7	-7	-1.66507	-7	-7	-7	-7	-7	-0.429076	-7
-7	-7	0.293355	-0.659372	-1.13355	-7	-7	-7	-0.882904	-7	-7	-7	-7	-7	-7	-7	-7	-7	-7	-7	-7	-7	-7	-7	-0.526238	-7	-7	-7	-1.06843	-7	-2.8298	-0.683461	-7	-7	-1.6636	-7	-7	-0.343228	-1.66492
-7	-7	0.246161	-0.1672	-0.957126	-7	-7	-7	-0.360664	-7	-7	-7	-7	-1.42268	-7	-7	-7	-7	-7	-7	-7	-7	-7	-7	-0.788931	-7	-7	-7	-1.56333	-7	-7	-0.997818	-7	-7	-0.442447	-7	-7	-0.520081	-1.47505
-7	-1.70534	0.375653	-7	-7	-7	-7	-7	-7	-7	-7	-7	-7	-2.01756	-7	-0.196267	-7	-7	-7	-7	-7	-7	-7	-7	-1.23165	-1.77937	-7	-7	-7	-7	-7	-7	-7	-7	-7	-7	-7	-7	-1.23438
-7	-7	0.312331	-0.0986018	-0.761309	-7	-7	-7	-0.359275	-7	-7	-7	-2.47594	-2.77004	-7	-7	-7	-7	-7	-7	-7	-7	-7	-7	-1.3942	-7	-7	-7	-1.20979	-7	-7	-1.48251	-7	-7	-0.45548	-7	-7	-0.436488	-7
-7	-7	0.490644	0.0367534	-7	-7	-7	-7	-0.482302	-7	-7	-7	-7	-7	-7	-7	-7	-7	-2.94373	-7	-7	-7	-7	-7	-0.390534	-7	-7	-7	-0.963385	-7	-0.783656	-1.40239	-7	-7	-0.89342	-7	-7	-1.60113	-2.54809
-7	-7	0.488344	-0.573116	-0.907588	-1.80315	-7	-7	-7	-7	-7	-7	-7	-1.6868	-7	-7	-7	-7	-7	-7	-7	-7	-7	-7	-0.702779	-7	-7	-7	-1.24326	-7	-7	-1.34014	-7	-7	-7	-7	-7	-0.534412	-7
-7	-7	0.678985	-0.333622	-7	-7	-7	-7	-0.798073	-7	-7	-7	-7	-3.90762	-7	-7	-7	-7	-2.30321	-7	-7	-7	-7	-7	-7	-7	-7	-7	-2.13465	-7	-7	-1.16011	-7	-7	-1.76938	-7	-7	-0.815623	-7
-7	-7	-0.0819008	-7	-7	-7	-7	-7	-7	-7	-7	-7	-7	-7	-7	-7	-7	-7	-7	-7	-7	-7	-7	-7	-7	-7	-7	-7	-7	-7	-7	-7	-7	-7	-7	-7	-7	-7	-7
-7	-7	0.182854	-7	-7	-7	-7	-7	-7	-7	-7	-7	-7	-7	-7	-7	-7	-7	-7	-7	-7	-7	-7	-7	-7	-7	-7	-7	-7	-7	-7	-7	-7	-7	-7	-7	-7	-7	-7
-7	-7	0.626729	-7	-7	-7	-7	-7	-7	-7	-7	-7	-0.797853	-1.90057	-7	-0.0761474	-7	-7	-7	-7	-7	-7	-7	-7	-1.37598	-0.742438	-7	-7	-0.762716	-7	-7	-7	-7	-7	-7	-7	-7	-7	-0.69322
2.17664	2.96338	1.52941	-1.25403	-1.34288	-7	-7	-2.21922	-2.16809	-7	-1.33073	-0.35949	-7	2.4108	3.10791	1.08328	-1.74094	-7	-7	-7	-7	0.719041	-7	-1.9038	-0.380242	-7	2.13463	3.14701	2.22689	-7	-7	-0.357517	-1.17604	-7	-7	-7	-7	-1.70164	-7
-7	-7	0.250447	-7	-7	-7	-7	-7	-7	-7	-7	-7	-7	-7	-7	-7	-7	-7	-7	-7	-7	-7	-7	-7	-7	-7	-7	-7	-7	-7	-7	-7	-7	-7	-7	-7	-7	-7	-7
-7	-7	-0.0275806	-7	-7	-7	-7	-7	-7	-7	-7	-7	-7	-2.09471	-7	-7	-7	-7	-7	-7	-7	-7	-7	-7	-7	-7	-1.13205	-7	-7	-7	-7	-7	-7	-7	-7	-7	-7	-7	-7
-7	-7	0.0409145	-0.59802	-7	-7	-7	-7	-0.914698	-7	-7	-7	-7	-2.17086	-7	-7	-7	-7	-7	-7	-7	-7	-7	-7	-0.537726	-7	-7	-7	-0.992889	-7	-7	-1.41264	-7	-7	-1.7779	-7	-7	-1.16485	-7
-7	-7	0.0694238	-7	-7	-7	-7	-7	-7	-7	-7	-7	-7	-7	-7	-7	-7	-7	-7	-7	-7	-7	-7	-7	-7	-7	-7	-7	-7	-7	-7	-7	-7	-7	-7	-7	-7	-7	-7
-7	-7	-0.0621163	-0.690978	-7	-7	-7	-7	-1.34418	-7	-7	-7	-7	-1.75395	-7	-7	-7	-7	-7	-7	-7	-7	-7	-7	-1.392	-7	-7	-7	-7	-7	-7	-7	-7	-7	-2.3227	-7	-7	-1.02414	-7
-7	-7	0.00494299	-7	-7	-7	-7	-7	-7	-7	-7	-7	-7	-7	-7	-7	-7	-7	-7	-7	-7	-7	-7	-7	-7	-7	-7	-7	-7	-7	-7	-7	-7	-7	-7	-7	-7	-7	-7
-7	-7	-0.0562162	-7	-7	-7	-7	-7	-7	-7	-7	-7	-7	-7	-7	-7	-7	-7	-7	-7	-7	-7	-7	-7	-7	-7	-7	-7	-7	-7	-7	-7	-7	-7	-7	-7	-7	0.104499	-7
-7	-7	-0.139503	-7	-7	-7	-7	-7	-7	-7	-7	-7	-7	-7	-7	-7	-7	-7	-7	-7	-7	-7	-7	-7	-7	-7	-7	-7	-7	-7	-7	-7	-7	-7	-7	-7	-7	-7	-7
-7	-7	0.647983	-0.633799	-7	-7	-7	-7	-1.08495	-7	-7	-7	-7	-1.94555	-7	-7	-7	-7	-7	-7	-7	-7	-7	-7	-1.32455	-7	-7	-7	-7	-7	-7	-1.38162	-7	-7	-7	-7	-7	-1.2737	-1.38348
-7	-7	0.155585	-7	-7	-7	-7	-7	-7	-7	-7	-7	-7	-7	-7	-7	-7	-7	-7	-7	-7	-7	-7	-7	-7	-7	-7	-7	-7	-7	-7	-7	-7	-7	-7	-7	-7	-7	-7
-7	-7	0.190681	-7	-7	-7	-7	-7	-7	-7	-7	-7	-7	-7	-7	-7	-7	-7	-7	-7	-7	-7	-7	-7	-7	-7	-7	-7	-7	-7	-7	-7	-7	-7	-7	-7	-7	-7	-7
-7	-7	0.144739	-2.90279	-0.487093	-7	-7	-7	-7	-7	-7	-7	-7	-7	-7	-7	-7	-7	-7	-7	-7	-7	-7	-7	-0.759242	-7	-7	-7	-1.27082	-7	-1.07313	-1.15903	-7	-7	-0.86792	-7	-7	-1.56719	-7
-7	-7	0.213138	-7	-7	-7	-7	-7	-7	-7	-7	-7	-7	-7	-7	-7	-7	-7	-7	-7	-7	-7	-7	-7	-7	-7	-7	-7	-7	-7	-7	-7	-7	-7	-7	-7	-7	-7	-7
-7	-7	-0.0103333	-7	-7	-7	-7	-7	-7	-7	-7	-7	-7	-7	-7	-7	-7	-7	-7	-7	-7	-7	-7	-7	-7	-7	-7	-7	-7	-7	-7	-7	-7	-7	-7	-7	-7	-7	-7
-7	-7	0.394893	-1.24776	-7	-7	-7	-7	-0.134392	-7	-7	-7	-7	-7	-7	-7	-7	-7	-7	-7	-7	-7	-7	-7	-7	-7	-7	-7	-1.57716	-7	-7	-1.08895	-7	-7	-7	-7	-7	-0.47078	-7
-7	-7	0.294737	-7	-7	-7	-7	-7	-7	-7	-7	-7	-7	-7	-7	0.071422	-7	-7	-7	-7	-7	-7	-7	-7	-7	-7	-7	-7	0.101118	-7	-7	-7	-7	-7	-7	-7	-7	-7	-7
-7	-7	0.0172445	-7	-7	-7	-7	-7	-7	-7	-7	-7	-7	-7	-7	-7	-7	-7	-7	-7	-7	-7	-7	-7	-7	-7	-7	-7	-7	-7	-7	-7	-7	-7	-7	-7	-7	-7	-7
-7	-7	0.116926	-7	-7	-7	-7	-7	-7	-7	-7	-7	-7	-7	-7	-7	-7	-7	-7	-7	-7	-7	-7	-7	-7	-7	-7	-7	-7	-7	-7	-7	-7	-7	-7	-7	-7	-7	-7
-7	-7	0.4124	-7	-7	-7	-7	-7	-7	-7	-7	-7	-7	-7	-7	-7	-7	-7	-7	-7	-7	-7	-7	-7	-7	-7	-7	-7	-7	-7	-7	-7	-7	-7	-7	-7	-7	-7	-7
-7	-7	0.104981	-7	-7	-7	-7	-7	-7	-7	-7	-7	-7	-7	-7	-7	-7	-7	-0.835517	-7	-7	-7	-7	-7	-7	-7	-7	-7	-1.83412	-7	-7	-7	-7	-7	-7	-7	-7	-1.4291	-7
-7	-7	-0.0834507	-7	-7	-7	-7	-7	-7	-7	-7	-7	-7	-7	-7	-7	-7	-7	-7	-7	-7	-7	-7	-7	-7	-7	-7	-7	-7	-7	-7	-7	-7	-7	-7	-7	-7	-7	-7
-7	-7	0.211964	-7	-7	-7	-7	-7	-7	-7	-7	-7	-7	-7	-7	-7	-7	-7	-7	-7	-7	-7	-7	-7	-7	-7	-7	-7	-7	-7	-7	-7	-7	-7	-7	-7	-7	-7	-7
-7	-7	-0.212052	-7	-7	-7	-7	-7	-7	-7	-7	-7	-7	-7	-7	-7	-7	-7	-7	-7	-7	-7	-7	-7	-7	-7	-7	-7	-7	-0.8182	-7	-7	-7	-7	-7	-7	-7	-7	-7
-7	-7	-0.482262	-7	-7	-7	-7	-7	-7	-7	-7	-7	-7	-7	-7	-0.519626	-7	-7	-7	-7	-7	-7	-7	-7	-7	-7	-7	-7	-7	-7	-7	-7	-7	-7	-7	-7	-7	-7	-7
-7	-7	-0.0407277	-7	-7	-7	-7	-7	-7	-7	-7	-7	-7	-7	-7	-7	-7	-7	-7	-7	-7	-7	-7	-7	-7	-7	-7	-7	-7	-7	-7	-7	-7	-7	-7	-7	-7	-7	-7
-7	-7	-0.131212	-7	-7	-7	-7	-7	-7	-7	-7	-7	-7	-7	-7	-7	-7	-7	-7	-7	-7	-7	-7	-7	-7	-7	-7	-7	-7	-7	-7	-7	-7	-7	-7	-7	-7	-7	-7
-7	-7	-7	-7	1.76685	-7	-7	-7	-7	-7	-7	-7	-7	-7	-7	-7	-7	-7	-7	-7	-7	-7	-7	-7	-7	-7	-7	-7	-7	-7	-7	-7	-7	-7	-7	-7	-7	-7	-7
-7	-7	-7	-7	0.802632	-0.752932	-7	-7	-7	-7	-7	-7	-7	-7	-7	-7	-7	-7	-7	-7	-7	-7	-0.822848	-7	-7	-7	-7	-7	-7	-7	-7	-7	-7	-7	-1.15077	-7	-7	-7	-7
-7	-7	-7	-7	0.631205	-7	-7	-7	-1.92841	-1.30407	-7	-1.80984	-7	-7	-7	-7	-7	1.13848	-7	-7	-7	-7	-7	-7	-0.488198	-7	-7	-7	-7	-7	0.804511	-7	-7	-7	-7	-7	-7	-1.47472	-7
-7	-7	-7	-0.930369	0.281261	-7	-7	-0.673096	-0.229017	-1.28557	-7	-2.31266	-7	-7	-7	-7	-1.84261	-0.431006	-7	-7	-7	-1.34421	-7	-7	-0.125942	-7	-7	-7	-7	-0.268946	-7	-7	-7	-7	-7	-7	-7	-0.768933	-7
-7	-7	-7	-7	2.14883	-7	-7	-7	-7	-7	-7	-7	-7	-7	-7	-7	-7	-7	-7	-7	-7	-7	-7	-7	-7	-7	-7	-7	-7	-7	0.687109	-7	-7	-7	-7	-7	-7	-7	-7
-7	-7	-7	-1.61657	1.08215	-7	-7	-0.0486498	0.486855	0.133696	-7	-0.478088	-7	-7	-7	-7	-0.0817654	1.88296	-7	-7	-7	-1.16908	-0.88822	-7	-0.335601	-7	-7	-7	-7	-0.124043	1.06593	-7	-7	-7	-7	-0.706969	-2.20944	-0.878193	-7
-7	-7	-7	-0.912137	0.407284	-7	-7	-1.01975	-0.506954	-7	-7	-3.06471	-7	-7	-7	-7	-0.993703	-0.510386	-7	-7	-7	-7	-7	-7	-0.270783	-7	-7	-7	-7	-0.415648	-0.877596	-7	-7	-7	-7	-7	-7	-0.682595	-7
-7	-7	-7	-0.887775	0.769245	-7	-7	0.388532	1.45083	-0.581655	-7	-0.410247	-7	-7	-7	-7	-0.247184	1.33135	-7	-7	-7	0.118739	-1.48251	-7	-0.225795	-7	-7	-7	-7	0.308651	0.47721	-7	-7	-7	-7	-2.14444	-7	-2.03689	-7
-7	-7	-7	-7	0.435135	-1.60389	-7	-7	-7	-7	-7	-7	-7	-7	-7	-7	-7	-7	-7	-7	-7	-7	-0.878267	-7	-7	-7	-7	-7	-7	-7	-7	-7	-7	-7	-1.27866	-7	-7	-7	-7
-7	-7	-7	-7	1.08148	-7	-7	-7	-7	-7	-7	-7	-7	-7	-7	-7	-7	-7	-7	-7	-7	-7	-7	-7	-7	-7	-7	-7	-7	-7	-0.0309333	-7	-7	-7	-7	-7	-7	-7	-7
-7	-7	-7	-7	0.123232	-7	-7	-7	-7	-7	-7	-7	-7	-7	-7	-7	-7	-7	-7	-7	-7	-7	-7	-7	-7	-7	-7	-7	-7	-7	-7	-7	-7	-7	-7	-7	-7	-7	-7
-7	-7	-7	-7	0.811002	-7	-7	-0.624422	0.43267	0.063353	-7	-0.904294	-7	-7	-7	-7	-0.315885	1.79828	-7	-7	-7	-1.13698	-7	-7	-0.595861	-7	-7	-7	-7	-0.809673	0.920702	-7	-7	-7	-7	-1.74925	-7	-1.22886	-7
-7	-7	-7	-7	0.620698	-7	-7	-7	-7	-7	-7	-7	-7	-7	-7	-7	-7	-7	-7	-7	-7	-7	-7	-7	-7	-7	-7	-7	-7	-7	-0.676388	-7	-7	-7	-7	-7	-7	-7	-7
-7	-7	-7	-7	0.273097	-7	-7	-7	-7	-7	-7	-7	-7	-7	-7	-7	-7	-1.34085	-7	-7	-7	-7	-7	-7	-7	-7	-7	-7	-7	-7	-7	-7	-7	-7	-7	-7	-7	-7	-7
-7	-7	-7	-7	0.575001	-7	-7	-7	-7	-7	-7	-7	-7	-7	-7	-7	-7	-7	-7	-7	-7	-7	-7	-7	-7	-7	-7	-7	-7	-7	-7	-7	-7	-7	-7	-7	-7	-7	-7
-7	-7	-7	-7	0.427619	-7	-7	-7	-7	-7	-7	-7	-7	-7	-7	-7	-7	-0.887243	-7	-7	-7	-7	-7	-7	-7	-7	-7	-7	-7	-7	-7	-7	-7	-7	-7	-7	-7	-7	-7
-7	-7	-7	-7	1.25624	-7	-7	-7	-7	-7	-7	-7	-7	-7	-7	-7	-7	-7	-7	-7	-7	-7	-7	-7	-7	-7	-7	-7	-7	-7	0.0478118	-7	-7	-7	-7	-7	-7	-7	-7
-7	-7	-7	-7	0.415146	-7	-7	-7	-0.531526	-7	-7	-7	-7	-7	-7	-7	-7	0.65915	-7	-7	-7	-0.756892	-7	-7	-7	-7	-7	-7	-7	-7	0.79877	-7	-7	-1.54373	-2.43967	-7	-7	-7	-7
-7	-7	-7	-7	0.404232	-7	-7	-7	-7	-7	-7	-7	-7	-7	-7	-7	-7	-7	-7	-7	-7	-7	-7	-7	-7	-7	-7	-7	-7	-7	-7	-7	-7	-7	-7	-7	-7	-7	-7
-7	-7	-7	-7	0.804672	-7	-7	-7	-7	-7	-7	-7	-7	-7	-7	-7	-7	0.91639	-7	-7	-7	-7	-7	-7	-7	-7	-7	-7	-7	-7	0.101093	-7	-7	-7	-7	-7	-7	-7	-7
-7	-7	-7	-1.37402	1.09738	-7	-7	0.0187692	1.1086	0.331093	-7	-0.502281	-7	-7	-7	-7	-0.370919	1.98556	-7	-7	-7	-0.649961	-1.46209	-2.5028	-0.735599	-7	-7	-7	-7	-0.168678	1.20798	-7	-7	-7	-7	-0.989692	-7	-0.614079	-7
-7	-7	-7	-7	0.297381	-7	-7	-1.96144	-0.94702	-0.906539	-7	-2.02995	-7	-7	-7	-7	-1.023	1.05423	-7	-7	-7	-7	-1.67796	-7	-1.75288	-7	-7	-7	-7	-1.69971	0.496232	-7	-7	-7	-7	-7	-7	-7	-7
-7	-7	-7	-7	0.325297	-7	-7	-7	-7	-7	-7	-7	-7	-7	-7	-7	-7	-7	-7	-7	-7	-7	-7	-7	-7	-7	-7	-7	-7	-7	-1.82525	-7	-7	-7	-7	-7	-7	-7	-7
-7	-7	-7	-7	0.982771	-7	-7	-7	-7	-7	-7	-7	-7	-7	-7	-7	-7	-7	-7	-7	-7	-7	-7	-7	-7	-7	-7	-7	-7	-7	-0.215905	-7	-7	-7	-7	-7	-7	-7	-7
-7	-7	-7	-7	0.549283	-7	-7	-7	-7	-7	-7	-7	-7	-7	-7	-7	-7	-7	-7	-7	-7	-7	-7	-7	-7	-7	-7	-7	-7	-7	-7	-7	-7	-7	-7	-7	-7	-7	-7
-7	-7	-7	-7	0.773727	-7	-7	0.736313	-0.275172	-7	-7	-7	-7	-7	-7	-7	-7	-7	-7	-7	-0.828638	-0.68188	-7	-7	-7	-7	-7	-7	-7	-7	0.336893	-2.96003	-7	-7	-7	-7	-7	-7	-7
-7	-7	-7	-7	1.03959	-7	-7	-1.81677	-0.752781	-7	-7	-7	-7	-7	-7	-7	-7	-0.00774896	-7	-7	-7	0.384313	-7	-7	-7	-7	-7	-7	-7	-7	0.947327	-7	-7	-1.80576	-7	-7	-7	-7	-7
-7	-7	-7	-7	0.087985	-7	-7	-7	-7	-7	-7	-2.50441	-7	-7	-7	-7	-7	-1.07191	-7	-7	-7	-1.307	-7	-7	-7	-7	-7	-0.786754	-7	-7	-1.02255	-7	-7	-7	-7	-7	-7	-7	-7
-7	-7	-7	-7	-0.0510672	-7	-7	-0.00375903	-7	-7	-7	-7	-7	-7	-7	-7	-7	-7	-7	-7	-7	-7	-7	-7	-7	-7	-7	-7	-7	-7	-0.907705	-7	-7	-7	-7	-7	-7	-7	-7
-7	-7	-7	-7	0.289886	-7	-7	-7	-7	-7	-7	-7	-7	-7	-7	-7	-7	-0.343393	-7	-7	-7	-7	-7	-7	-7	-7	-7	-7	-7	-7	-0.457181	-7	-7	-7	-7	-7	-7	-7	-7
-7	-7	-7	-7	0.123834	-7	-7	-7	-0.222199	-7	-7	-7	-7	-7	-7	-7	-7	0.229008	-7	-7	-7	-1.32632	-7	-7	-7	-7	-7	-7	-7	-7	0.444672	-7	-7	-7	-7	-7	-7	-7	-7
-7	-7	-7	-7	0.617018	-7	-7	-1.6377	-0.880438	-0.18825	-7	-1.27832	-7	-7	-7	-7	-0.583618	1.45726	-7	-7	-7	-7	-7	-7	-1.16581	-7	-7	-7	-7	-0.249849	0.855624	-7	-7	-7	-7	-7	-7	-1.9283	-7
-7	-7	-7	-7	0.226624	-7	-7	-7	-7	-7	-7	-7	-7	-7	-7	-7	-7	-7	-7	-7	-7	-7	-7	-7	-7	-7	-7	-7	-7	-7	-0.50003	-7	-7	-7	-7	-7	-7	-7	-7
-7	-7	-7	-7	0.161286	-7	-7	-7	-7	-7	-7	-7	-7	-7	-7	-7	-7	-1.64353	-7	-7	-7	-7	-7	-7	-7	-7	-7	-7	-7	-7	0.0255578	-7	-7	-7	-7	-7	-7	-7	-7
-1.14719	-1.64476	-7	-7	0.0796741	0.0196092	-1.6124	-7	0.00168721	-7	-7	-1.6851	1.79617	-0.895668	0.29895	-7	-7	0.8645	-0.307671	-0.675773	-0.579738	-0.563888	-1.19308	-2.50454	-7	2.04006	-0.834143	-1.76599	-7	-7	-0.568978	-0.600879	-0.689189	-0.79199	0.432341	-1.93842	-7	-7	1.78754
-7	-7	-7	-7	0.548505	-7	-7	-7	-7	-7	-7	-7	-7	-7	-7	-7	-7	-7	-7	-7	-7	-7	-7	-7	-7	-7	-7	-7	-7	-7	0.602348	-7	-7	-7	-7	-7	-7	-7	-7
-7	-7	-7	-7	0.0145334	-7	-7	-7	-7	-7	-7	-2.12436	-7	-7	-7	-7	-7	0.11862	-7	-7	-7	-7	-7	-7	-7	-7	-7	-7	-7	-7	-7	-7	-7	-7	-7	-7	-7	-2.01441	-7
-7	-7	-7	-7	0.0385377	-7	-7	-7	-1.23537	-7	-7	-1.83768	-7	-7	-7	-7	-7	-0.0753355	-7	-7	-7	-7	-7	-7	-0.56931	-7	-7	-7	-7	-7	-1.0808	-7	-7	-7	-7	-7	-7	-1.98674	-7
-7	-7	-7	-7	-0.0891081	-7	-7	-7	-7	-7	-7	-7	-7	-7	-7	-7	-7	-0.168326	-7	-7	-7	-7	-7	-7	-7	-7	-7	-7	-7	-7	-0.881956	-7	-7	-7	-7	-7	-7	-7	-7
-7	-7	-7	-7	-0.0357303	-7	-7	-1.00092	-1.21375	-7	-7	-7	-7	-7	-2.14283	-7	-7	-7	-7	-7	-7	-7	-7	-7	-7	-7	-7	-7	-7	-7	-0.645858	-7	-7	-7	-7	-7	-7	-7	-7
-7	-7	-7	-7	-0.129712	-7	-7	-2.80314	-7	-7	-7	-7	-7	-7	-7	-7	-7	-7	-7	-7	-7	-7	-7	-7	-7	-7	-7	-7	-7	-7	-7	-7	-7	-7	-7	-7	-7	-7	-7
-7	-7	-7	-7	-0.150659	-7	-7	-0.40945	-2.10151	-7	-7	-7	-7	-7	-7	-7	-7	-7	-7	-7	-7	-7	-7	-7	-7	-7	-7	-7	-7	-7	-7	-7	-7	-7	-7	-7	-7	-7	-7
-7	-7	-7	-7	1.38285	-7	-7	-0.811831	-7	-7	-2.19576	-7	-7	-7	-7	-7	-7	-1.35436	-7	-7	-1.13897	0.551196	-7	-7	-7	-7	-7	-7	-7	-7	1.30492	-1.39477	-7	-1.47919	-7	-7	-7	-7	-7
-7	-7	-7	-7	0.431239	-7	-7	-7	-7	-7	-7	-7	-7	-7	-7	-7	-7	-0.57078	-7	-7	-7	-7	-7	-7	-7	-7	-7	-7	-7	-7	-2.10856	-7	-7	-7	-7	-7	-7	-7	-7
-7	-7	-0.780755	-7	-0.381991	-7	-7	-7	-7	-7	-7	-7	-7	-7	-7	-0.417727	-7	-1.01502	-7	-7	-7	-7	-7	-7	-7	-7	-7	-0.161221	-7	-7	-7	-7	-7	-7	-7	-7	-7	-7	-7
-7	-7	-7	-7	0.160626	-7	-7	-7	-7	-7	-7	-7	-7	-7	-7	-7	-7	-7	-7	-7	-7	-0.930777	-7	-7	-7	-7	-7	-7	-7	-7	-0.160436	-7	-7	-7	-7	-7	-7	-7	-7
-7	-7	-7	-7	-0.110476	-7	-7	-7	-7	-7	-7	-7	-7	-7	-7	-7	-7	-0.166121	-7	-7	-7	-7	-7	-7	-7	-7	-7	-7	-7	-7	-0.366616	-7	-7	-7	-7	-7	-7	-7	-7
-7	-1.24577	-1.71695	-7	0.181236	-1.11444	-7	-0.291521	-0.268971	-1.49466	-7	-1.11337	-7	-7	-0.981226	-1.54129	-0.783353	-0.0420257	-0.803794	-7	-7	-0.787648	-7	-1.83044	-0.952382	-7	-0.672581	-7	-7	-7	-0.702527	-7	-7	-7	-7	-7	-7	-1.7665	-7
-7	-7	-7	0.0749343	0.811832	-7	-7	0.0708489	0.913194	0.94023	-7	-0.994736	-7	-7	-7	-7	0.29804	2.07914	-7	-7	-7	-0.221829	-0.837059	-0.859304	-0.41307	-7	-7	-7	-7	0.788847	0.756181	-7	-7	-7	-7	-0.0150796	-7	-7	-7
-7	-7	-7	-7	0.189905	-7	-7	-7	-7	-7	-7	-7	-7	-7	-7	-7	-7	-0.591139	-7	-7	-7	-7	-7	-7	-7	-7	-7	-7	-7	-7	0.518021	-7	-7	-7	-7	-7	-7	-7	-7
-7	-7	-7	-7	0.000728063	-7	-7	-7	-7	-7	-7	-7	-7	-7	-7	-7	-7	-7	-7	-7	-7	-7	-7	-7	-7	-7	-7	-7	-7	-7	-7	-7	-7	-7	-7	-7	-7	-7	-7
-7	-7	-7	-7	-0.0551568	-7	-7	-7	-7	-7	-7	-7	-7	-7	-7	-7	-7	-7	-7	-7	-7	-7	-7	-7	-7	-7	-7	-7	-7	-7	-7	-7	-7	-7	-7	-7	-7	-7	-7
-7	-7	-7	-7	0.302463	-7	-7	-7	-7	-7	-7	-7	-7	-1.97543	-7	-7	-7	-0.615477	-7	-7	-7	-7	-7	-7	-7	-7	-7	-7	-7	-7	-0.299131	-7	-7	-7	-7	-7	-7	-7	-7
-7	-7	-7	-7	-0.151168	-7	-7	-7	-7	-7	-7	-7	-7	-7	-7	-7	-7	-0.381085	-7	-7	-7	-7	-7	-7	-7	-7	-7	-7	-7	-7	-7	-7	-7	-7	-7	-7	-7	-7	-7
-7	-7	-7	-7	-0.206392	-7	-7	-7	-7	-1.04683	-7	-7	-7	-7	-7	-7	-7	-0.236983	-7	-7	-7	-7	-7	-7	-1.15868	-7	-7	-7	-7	-7	-0.773901	-7	-7	-7	-7	-0.626482	-7	-7	-7
-7	-7	-7	-7	0.661533	-7	-7	-7	-0.583924	-7	-7	-7	-7	-7	-7	-7	-7	-0.646314	-7	-7	-7	-0.650254	-7	-7	-7	-7	-7	-7	-7	-7	0.121893	-7	-7	-7	-7	-7	-7	-7	-7
-7	-7	-7	-7	-0.26642	-7	-7	-7	-7	-7	-7	-7	-7	-7	-7	-7	-7	-0.736988	-7	-7	-7	-7	-7	-7	-7	-7	-7	-7	-7	-1.01288	-7	-7	-7	-7	-7	-7	-7	-7	-7
-7	-7	-7	-7	-0.342429	-7	-7	-7	-7	-7	-7	-7	-7	-7	-7	-7	-7	-0.551786	-7	-7	-7	-7	-7	-7	-7	-7	-7	-7	-7	-7	-7	-7	-7	-7	-7	-7	-7	-7	-7
-7	-7	-0.967714	-7	-0.0808821	-7	-7	-7	-7	-7	-7	-7	-7	-7	-7	-0.0968601	-7	-0.52045	-7	-7	-7	-7	-7	-1.53576	-7	-7	-7	-0.295769	-7	-7	-7	-7	-7	-7	-7	-7	-7	-7	-7
-7	-7	-7	-7	0.521539	-7	-7	-7	-7	-7	-7	-7	-7	-7	-7	-7	-7	-0.465018	-7	-7	-7	-0.630419	-7	-7	-7	-7	-7	-7	-7	-7	0.291187	-7	-7	-7	-7	-7	-7	-7	-7
-7	-7	-7	-7	0.940957	-7	-7	-1.37944	-1.40929	-7	-7	-7	-7	-7	-7	-7	-7	-0.510507	-7	-7	-7	-1.23552	-7	-7	-7	-7	-7	-7	-7	-7	0.880756	-7	-7	-7	-7	-7	-7	-7	-7
-7	-7	-7	-7	0.651123	-7	-7	-7	-7	-7	-1.13297	-1.94744	-7	-7	-7	-7	-7	0.00657395	-0.795254	-7	-7	-7	-7	-1.128	-1.57039	-7	-7	-7	-7	-7	0.295062	-7	-7	-7	-7	-7	-7	-7	-7
-7	-7	-7	-7	-0.0705641	-7	-7	-7	-1.86793	-7	-7	-7	-7	-7	-7	-7	-7	-7	-7	-7	-7	-0.875873	-7	-2.00302	-7	-7	-7	-7	-7	-7	-7	-7	-7	-7	-7	-7	-1.82132	-7	-7
-7	-7	-7	-7	-0.399547	-7	-7	-7	-7	-7	-7	-7	-7	-7	-7	-7	-7	-1.66911	-7	-7	-7	-7	-7	-7	-7	-7	-7	-7	-7	-7	-7	-7	-7	-7	-7	-7	-7	-7	-7
-7	-7	-7	-7	-0.0311249	-7	-7	-7	-7	-7	-7	-7	-7	-7	-7	-7	-7	-7	-7	-7	-7	-7	-7	-7	-7	-7	-7	-7	-7	-7	-7	-7	-7	-7	-7	-7	-7	-7	-7
-7	-7	-7	-7	-0.150613	-7	-7	-7	-7	-7	-7	-7	-7	-7	-7	-7	-7	-1.43668	-7	-7	-7	-0.884438	-7	-7	-7	-7	-7	-7	-7	-7	-7	-7	-7	-7	-7	-7	-7	-7	-7
-7	-7	-7	-7	-0.179147	-7	-7	-7	-7	-7	-7	-7	-7	-7	-7	-7	-7	-7	-7	-7	-7	-7	-7	-1.24482	-7	-7	-7	-7	-7	-7	-0.294641	-7	-7	-7	-7	-7	-1.1694	-7	-7
-7	-7	-7	-7	-0.227333	-7	-7	-7	-7	-7	-7	-7	-7	-7	-7	-7	-7	-1.16987	-7	-7	-7	-7	-7	-7	-7	-7	-7	-7	-7	-7	-0.322799	-7	-7	-7	-7	-7	-7	-7	-7
-7	-7	-7	-7	0.0351381	-0.915452	-7	-1.26497	-1.20602	-7	-7	-1.55888	-7	-7	-7	-7	-7	1.34663	-7	-7	-7	-7	-7	-7	-0.31636	-7	-7	-7	-7	-7	-0.263768	-7	-7	0.822406	0.925426	-1.55553	-7	-1.59347	-7
-7	-7	-7	-7	-0.288563	-7	-7	-7	-0.422182	-7	-7	-7	-7	-7	-7	-7	-7	-1.13571	-7	-7	-7	-7	-7	-7	-7	-7	-7	-7	-7	-7	-7	-7	-7	-7	-7	-7	-7	-7	-7
-7	-7	-7	-7	0.000988955	-7	-7	-7	-7	-7	-7	-0.948825	-7	-7	-7	-7	-0.542523	-0.74667	-7	-7	-7	-7	-7	-7	-0.796076	-7	-7	-7	-7	-7	-0.163678	-7	-7	-7	-7	-7	-7	-1.1473	-7
-7	-7	-7	-7	-0.256781	-7	-7	-7	-7	-7	-7	-7	-7	-7	-7	-7	-7	-1.35906	-7	-7	-7	-7	-7	-7	-7	-7	-7	-7	-7	-7	-7	-7	-7	-7	-7	-7	-7	-7	-7
-7	-7	-7	-7	-0.322753	-7	-7	-7	-7	-7	-7	-7	-7	-7	-7	-7	-7	-0.665394	-7	-7	-7	-7	-7	-7	-7	-7	-7	-7	-7	-7	-7	-7	-7	-7	-7	-7	-7	-7	-7
-7	-7	-7	-7	-0.254295	-7	-7	-7	-7	-7	-7	-7	-7	-7	-7	-7	-7	-7	-7	-7	-7	-7	-7	-7	-7	-7	-7	-7	-7	-7	-7	-7	-7	-7	-7	-7	-7	-7	-7
-7	-7	-7	-7	-0.216831	-7	-7	-7	-7	-7	-7	-7	-7	-7	-7	-7	-7	-1.21824	-7	-7	-7	-7	-7	-7	-1.45587	-7	-7	-7	-7	-7	-7	-7	-7	-7	-7	-7	-7	-1.1033	-7
-7	-7	-7	-7	-7	0.98779	-7	-7	-7	-7	-7	-7	-7	-7	-7	-7	-7	-7	0.296143	-7	-7	-7	-7	-7	-7	-7	-7	-7	-7	-7	-7	-0.570617	-7	-7	-1.54427	-7	-7	-7	-7
-7	-7	-7	-7	-7	1.47687	0.0301999	-7	-7	-7	-7	-7	-7	-7	-7	-7	-7	-7	-7	0.368095	-7	-7	-7	-7	-7	-7	-7	-7	-7	-7	-7	-0.814188	-7	-7	-7	-7	-7	-7	-7
-7	-1.66565	-7	-7	-7	0.862017	-7	-2.04519	0.45559	-7	-7	-1.70488	-7	-7	-7	-7	-1.88383	-1.46428	0.642802	-0.189684	-7	-7	-7	-7	-2.288	-7	-7	-7	-7	-1.27165	-7	-0.968229	0.200356	-7	-0.59477	-7	-7	-7	-7
-7	0.271315	-7	-7	-7	0.645763	-2.12662	-7	-7	-7	-7	-7	-7	-7	0.307056	-7	-7	-2.07158	0.687034	-0.307208	-7	-7	-7	-7	-7	-7	-7	-7	-7	-7	-7	-1.19945	-0.787598	-7	-7	-7	-7	-7	-7
-7	-7	-7	-7	-7	0.558347	-7	-7	-7	-7	-7	-7	-7	-7	-7	-7	-7	-7	-2.65082	-7	-7	-7	-7	-7	-0.685396	-1.029	-7	-7	-7	-7	-1.29431	-1.20176	-7	-0.668103	-0.432858	-7	-7	-7	-0.867436
-7	-7	-7	-7	-7	0.852416	-7	-7	-7	-7	-7	-7	-7	-7	-7	-7	-7	-7	0.137576	-7	-7	-7	-7	-7	-7	-7	-7	-7	-7	-7	-7	-0.675724	-7	-7	-7	-7	-7	-7	-7
-7	-7	-7	-7	-7	0.388473	-7	-7	-7	-7	-7	-7	-7	-7	-7	-7	-7	-7	-1.87817	-7	-7	-7	-7	-7	-0.639717	-1.27649	-7	-7	-7	-7	-7	-2.00893	-7	-0.7775	-0.516632	-7	-7	-7	-0.640915
-7	-7	-7	-7	-7	0.821359	-7	-7	-7	-7	-7	-7	-7	-7	-7	-7	-7	-7	0.0960721	-7	-7	-7	-7	-7	-7	-7	-7	-7	-7	-7	-7	-0.861321	-7	-7	-1.54441	-7	-7	-7	-7
-7	-7	-7	-7	-7	0.54117	-7	-7	-7	-7	-7	-7	-7	-7	-7	-7	-7	-7	-7	-7	-7	-7	-7	-7	-0.396735	-1.05885	-7	-7	-7	-7	-7	-1.68961	-7	-0.504734	-0.382334	-7	-7	-7	-0.545381
-7	-7	-7	-7	-7	0.56664	-7	-7	-7	-7	-7	-7	-7	-7	-7	-7	-7	-7	-7	-7	-7	-7	-7	-7	-0.360858	-0.922016	-7	-7	-7	-7	-0.945096	-1.11973	-7	-0.255071	-0.0128886	-7	-7	-7	-0.518725
-7	-7	-7	-7	-7	0.874818	-0.25155	-7	-7	-7	-7	-7	-7	-7	-7	-7	-7	-7	-7	-7	-7	-7	-7	-7	-7	-7	-7	-7	-7	-7	-7	-7	-7	-7	-7	-7	-7	-7	-7
-7	-7	-7	-7	-7	0.313916	-1.06844	-7	-7	-7	-7	-7	-7	-7	-7	-7	-7	-7	-0.962047	-7	-7	-7	-7	-7	-7	-7	-7	-7	-7	-7	-7	-7	-7	-7	-1.608	-7	-7	-7	-7
-7	-7	-7	-7	-7	0.616204	-7	-7	-7	-7	-7	-7	-7	-7	-7	-7	-7	-7	-7	-7	-7	-7	-7	-7	-0.520434	-1.2224	-7	-7	-7	-7	-1.62426	-1.88421	-7	-0.628979	-0.259996	-7	-7	-2.33492	-0.704475
-7	-7	-7	-7	-7	0.86316	-7	-7	-7	-7	-7	-7	-7	-7	-7	-7	-7	-7	-7	-7	-7	-7	-7	-7	-0.215699	-0.874859	-7	-7	-7	-7	-1.65371	-1.64011	-7	-0.468604	-0.00307813	-7	-7	-7	-0.466904
-7	-7	-7	-7	-7	0.466133	-7	-7	-7	-7	-7	-7	-7	-7	-7	-7	-7	-7	-1.42717	-7	-7	-7	-7	-7	-0.581417	-0.984669	-7	-7	-7	-7	-0.709574	-1.13437	-7	-0.909229	-0.616726	-7	-7	-7	-0.704137
-7	-7	-7	-7	-7	1.24548	0.213271	-7	-7	-0.509232	-2.2436	-1.80824	-7	-7	-7	-7	-7	-7	-7	-0.479251	-0.476029	-7	-0.585718	-2.70587	-2.18792	-7	-7	-7	-7	-7	-7	-1.63324	-1.50745	-0.29917	0.523944	-1.29544	-7	-7	-7
-7	0.362968	-7	-7	-7	0.827935	-1.42159	-7	-7	-7	-1.82863	-7	-7	-7	0.00257065	-7	-7	-7	0.853081	-0.366269	-7	-7	-7	-7	-7	-7	-7	-7	-7	-7	-7	-0.78993	-0.787655	-7	-7	-7	-7	-7	-7
-7	-7	-7	-7	-7	0.667236	-7	-7	-7	-7	-7	-7	-7	-7	-7	-7	-7	-7	-7	-7	-7	-7	-7	-7	-0.456018	-0.733265	-7	-7	-7	-7	-1.02184	-1.12422	-7	-0.522107	-0.352474	-7	-7	-7	-0.46256
-7	-7	-7	-7	-7	0.508831	-7	-7	-7	-7	-7	-7	-7	-7	-7	-7	-7	-7	-0.08021	-7	-7	-7	-7	-7	-7	-7	-7	-7	-7	-7	-7	-7	-7	-7	-7	-7	-7	-7	-7
-7	-7	-7	-7	-7	0.454275	-7	-7	-7	-7	-7	-7	-7	-7	-7	-7	-7	-7	-1.62305	-7	-7	-7	-7	-7	-0.386388	-1.16709	-7	-7	-7	-7	-1.16854	-1.24768	-7	-0.625911	-0.254784	-7	-7	-7	-0.467668
-7	-7	-7	-7	-7	0.954152	-7	-7	-7	-7	-7	-7	-7	-7	-7	-7	-7	-7	0.139433	-7	-7	-7	-7	-7	-7	-7	-7	-7	-7	-7	-7	-0.646943	-7	-7	-7	-7	-7	-7	-7
-7	-7	-7	-7	-7	0.923356	-7	-7	-7	-7	-7	-7	-7	-7	-7	-7	-7	-7	0.210445	-7	-7	-7	-7	-7	-7	-7	-7	-7	-7	-7	-7	-0.815138	-7	-7	-7	-7	-7	-7	-7
-7	-7	-7	-7	-7	0.661294	-7	-7	-7	-7	-7	-7	-7	-7	-7	-7	-7	-7	-1.69886	-7	-7	-7	-7	-7	-0.813577	-1.59001	-7	-7	-7	-7	-7	-1.38739	-7	-1.00061	-1.83846	-7	-7	-7	-1.61728
-7	-7	-7	-7	-7	0.521947	-7	-7	-7	-7	-7	-7	-2.18379	-7	-7	-7	-7	-7	-1.29447	-7	-7	-7	-7	-7	-0.290253	-1.12251	-7	-7	-7	-7	-7	-1.03066	-7	-1.56613	-0.499507	-7	-7	-7	-0.799393
-7	-7	-7	-7	-7	0.654949	-7	-7	-7	-7	-7	-7	-7	-7	-7	-7	-7	-7	-7	-7	-7	-7	-7	-7	-0.422564	-1.50771	-7	-7	-7	-7	-0.857648	-0.851627	-7	-0.553069	-1.06196	-7	-7	-7	-1.37978
-7	-7	-7	-7	-7	1.92682	0.624196	-7	-7	-1.56041	-7	-7	-7	-7	-7	-7	-7	-7	0.550351	-0.0220084	-1.00274	-7	-7	-7	-7	-7	-7	-7	-7	-7	-7	0.0898241	-0.424077	-1.32442	0.0741932	-7	-7	-7	-7
-7	-7	-7	-7	-7	0.961876	-7	-7	-7	-7	-7	-7	-7	-7	-7	-7	-7	-7	-0.626829	-7	-7	-7	-7	-7	-7	-7	-7	-7	-7	-7	-7	-0.6105	-7	-7	-7	-7	-7	-7	-7
-7	-7	-7	-7	-7	1.79813	0.709688	-7	-7	-0.427953	-7	-7	-7	-7	-7	-7	-7	-7	0.778846	-0.613176	-0.980137	-7	-7	-7	-7	-7	-7	-7	-7	-7	-7	0.235809	-0.581484	-2.37177	-0.0779613	-7	-7	-7	-7
-7	-7	-7	-7	-7	1.18631	-1.7859	-7	-7	-7	-7	-7	-7	-7	-7	-7	-7	-7	-0.516167	-7	-7	-7	-7	-7	-7	-7	-7	-7	-7	-7	-7	-0.430352	-0.75147	-7	-7	-7	-7	-7	-7
-7	-7	-7	-7	-7	0.247534	-2.29556	-7	-7	-7	-7	-7	-7	-7	-7	-7	-7	-7	-1.39418	-7	-7	-7	-7	-7	-7	-7	-7	-7	-7	-7	-7	-2.58862	-7	-7	-7	-7	-7	-7	-7
-7	-7	-7	-7	-7	0.719066	-1.03339	-7	-7	-7	-7	-7	-7	-7	-7	-7	-7	-7	-0.727663	-7	-7	-7	-7	-7	-7	-7	-7	-7	-7	-7	-7	-1.654	-1.16758	-7	-7	-7	-7	-7	-7
-7	-7	-7	-7	-7	2.24829	2.29898	-7	-7	-7	-7	-7	-7	-7	-7	-7	-7	-7	1.31706	0.505552	0.263388	-7	-7	-7	-7	-7	-7	-7	-7	-7	-7	0.929271	0.824572	0.886872	0.764713	-7	-7	-7	-7
-7	-7	-7	-7	-7	0.18561	-7	-7	-7	-7	-7	-7	-7	-7	-7	-7	-7	-7	-0.683925	-7	-7	-7	-7	-7	-7	-7	-7	-7	-7	-7	-7	-7	-7	-7	-7	-7	-7	-7	-7
-7	-7	-7	-7	-7	0.461735	-7	-7	-7	-7	-7	-7	-7	-7	-7	-7	-7	-7	-7	-7	-7	-7	-7	-7	-0.913412	-0.821988	-7	-7	-7	-7	-1.69358	-1.26291	-7	-0.520155	-0.471847	-7	-7	-7	-0.793622
-7	-7	-7	-7	-7	0.433747	-7	-7	-7	-7	-7	-7	-7	-7	-7	-7	-7	-7	-7	-7	-7	-7	-7	-7	-0.428784	-1.80447	-7	-7	-7	-7	-7	-0.985961	-7	-0.616197	-0.234435	-7	-7	-7	-0.848456
-7	-7	-1.79092	-7	-7	0.518718	-7	-7	-7	-7	-7	-7	-7	-7	-7	-7	-7	-2.07047	-7	-7	-7	-7	-7	-7	-7	-7	-7	-7	-7	-7	-7	-7	-7	-7	-0.418034	-7	-7	-7	-7
-7	-7	-7	-7	-7	0.564757	-7	-7	-7	-7	-7	-7	-7	-7	-7	-7	-7	-7	-2.3144	-7	-7	-7	-7	-7	-0.403873	-1.17286	-7	-7	-7	-7	-7	-7	-7	-1.24908	-0.473514	-7	-7	-7	-1.08585
-7	-7	-7	-7	-7	0.147895	-7	-7	-7	-7	-7	-7	-7	-7	-7	-7	-7	-7	-0.529098	-7	-7	-7	-7	-7	-7	-7	-7	-7	-7	-7	-7	-7	-7	-7	-7	-7	-7	-7	-7
-7	-7	-7	-7	-7	0.323119	-1.07759	-7	-7	-7	-7	-7	-7	-7	-7	-7	-7	-7	-0.655847	-7	-7	-7	-7	-7	-7	-7	-7	-7	-7	-7	-7	-7	-7	-1.66857	-1.56169	-7	-7	-7	-7
-7	-7	-7	-7	-7	0.687315	-0.461933	-7	-7	-7	-7	-7	-7	-7	-7	-7	-7	-7	-7	-7	-7	-7	-7	-7	-7	-7	-7	-7	-7	-7	-7	-7	-7	-7	-2.11132	-7	-7	-7	-7
-7	-7	-7	-7	-7	0.286448	-7	-7	-7	-7	-7	-7	-7	-7	-7	-7	-7	-7	0.414433	-7	-7	-7	-7	-7	-7	-7	-7	-7	-7	-7	-7	-0.519805	-7	-7	-7	-7	-7	-7	-7
-7	-7	-7	-7	-7	0.226945	-7	-7	-7	-7	-7	-7	-7	-7	-7	-7	-7	-7	-1.08384	-7	-7	-7	-7	-7	-7	-7	-7	-7	-7	-7	-7	-7	-7	-7	-7	-7	-7	-7	-7
-7	-7	-7	-7	-2.17295	0.29089	-7	-7	-7	-7	-7	-7	-7	-7	-7	-7	-7	-0.852096	-0.132454	-7	-7	-7	-7	-7	-7	-7	-7	-7	-7	-7	-7	-0.407462	-7	-7	-7	-7	-7	-7	-7
-7	-7	-7	-7	-7	0.363086	-7	-7	-7	-7	-7	-7	-7	-7	-7	-7	-7	-7	-7	-7	-7	-7	-7	-7	-0.460052	-1.2852	-7	-7	-7	-7	-7	-7	-7	-7	-1.49558	-7	-7	-7	-1.81508
-7	-7	-7	-7	-7	0.206575	-0.222209	-2.95244	-2.73121	-7	-7	-7	-7	-7	-7	-7	-7	-7	-1.25948	0.295745	-7	-7	-7	-7	-7	-7	-7	-7	-7	-7	-7	-7	-0.836042	-1.7092	0.0627669	-7	-7	-7	-7
-7	-1.70601	-7	-7	-7	0.0343614	-7	-1.17114	-0.208704	-7	-7	-7	-7	-7	-7	-7	-7	-7	-1.396	-0.186547	-7	-7	-7	-7	-7	-7	-7	-7	-7	-7	-7	-1.95882	-2.02027	-7	-2.56124	-7	-7	-7	-7
-7	-7	-7	-7	-7	0.314386	-0.898324	-1.41349	0.032698	-7	-7	-7	-7	-7	-7	-7	-7	-7	-0.962971	-0.178891	-7	-2.21652	-7	-7	-7	-7	-7	-7	-7	-7	-7	-1.34695	-7	-7	-7	-7	-7	-7	-7
-7	-7	-7	-7	-7	0.191724	-1.05615	-0.25655	0.401309	-7	-7	-7	-7	-7	-7	-7	-7	-7	-0.35575	-0.121458	-7	-7	-7	-7	-7	-7	-7	-7	-7	-7	-7	-1.45803	-2.39071	-7	-7	-7	-7	-7	-7
-7	-7	-7	-7	-7	0.187134	-7	-7	-7	-7	-7	-7	-7	-7	-7	-7	-7	-7	-0.94349	-7	-7	-7	-7	-7	-7	-7	-7	-7	-7	-7	-7	-2.37124	-7	-7	-7	-7	-7	-7	-7
-7	-7	-7	-7	-1.2957	0.375649	-7	-2.08562	-7	-7	-7	-1.60107	-1.51975	-7	-7	-7	-7	0.269787	-1.48776	-7	-7	-7	-0.641876	-7	0.33695	-2.33217	-7	-7	-7	-7	0.634067	-0.859722	-1.79262	1.20079	1.29246	-0.12124	-7	-1.00008	-0.561242
-7	-7	-7	-7	-7	-0.107452	-1.32952	-7	-7	-7	-7	-7	-7	-7	-7	-7	-7	-7	-7	-0.849582	-7	-7	-7	-7	-7	-7	-7	-7	-7	-7	-7	-7	-0.920902	-7	-7	-7	-7	-7	-7
-7	-7	-7	-7	-7	-0.00535274	-7	-7	-7	-7	-7	-7	-7	-7	-7	-7	-7	-7	-0.398607	-7	-7	-7	-7	-7	-7	-7	-7	-7	-7	-7	-7	-2.47626	-7	-7	-7	-7	-7	-7	-7
-7	-7	-7	-7	-7	0.16474	-7	-7	-7	-7	-7	-7	-7	-7	-7	-7	-7	-7	-0.386113	-7	-7	-7	-7	-7	-7	-7	-7	-7	-7	-7	-7	-7	-7	-7	-7	-7	-7	-7	-7
-7	-7	-7	-7	-7	-0.221507	-1.78474	-7	-0.207877	-7	-7	-7	-7	-7	-7	-7	-7	-7	-1.41013	-0.660103	-7	-7	-7	-7	-7	-7	-7	-7	-7	-7	-7	-7	-7	-2.05098	-7	-7	-7	-7	-7
-7	-7	-7	-7	-7	0.18918	-7	-7	-7	-7	-7	-7	-7	-7	-7	-7	-7	-7	-1.77521	-7	-7	-7	-7	-7	-7	-7	-7	-7	-7	-7	-7	-7	-7	-7	-7	-7	-7	-7	-7
-7	-7	-7	-7	-7	0.3602	-0.574392	-7	-7	-7	-7	-7	-7	-7	-7	-7	-7	-7	-7	-7	-7	-7	-7	-7	-7	-7	-7	-7	-7	-7	-7	-7	-1.59067	-7	-2.68469	-7	-7	-7	-7
-7	-7	-7	-7	-7	0.183907	-7	-7	-7	-7	-7	-7	-7	-7	-7	-7	-7	-7	-7	-7	-7	-7	-7	-7	-7	-7	-7	-7	-7	-7	-7	-7	-7	-7	-2.01019	-7	-7	-7	-7
-7	-7	-7	-7	-7	0.315395	-7	-7	-7	-7	-7	-7	-7	-7	-7	-7	-7	-7	-7	-7	-7	-7	-7	-7	-1.18167	-1.66736	-7	-7	-7	-7	-7	-7	-7	-0.257765	-0.802055	-7	-7	-7	-1.11812
-7	-7	-7	-7	-7	0.185308	-7	-7	-7	-7	-7	-7	-7	-7	-7	-7	-7	-7	-1.43858	-7	-2.48319	-7	-7	-7	-7	-7	-7	-7	-7	-7	-7	-7	-1.2547	-7	-1.18016	-7	-7	-7	-7
-7	-7	-7	-7	-7	0.0478464	-7	-7	-7	-7	-7	-7	-7	-7	-7	-7	-7	-7	-0.43655	-7	-7	-7	-7	-7	-7	-7	-7	-7	-7	-7	-7	-7	-7	-7	-7	-7	-7	-7	-7
-7	-7	-7	-7	-7	-0.0562102	-1.0389	-7	-7	-7	-7	-7	-7	-7	-7	-7	-7	-7	-0.859618	-7	-7	-7	-7	-7	-7	-7	-7	-7	-7	-7	-7	-7	-7	-7	-7	-7	-7	-7	-7
-7	-0.628874	-7	-7	-7	0.538935	-7	-7	-7	-7	-7	-7	-7	-7	0.404367	-7	-7	-1.57848	-1.28448	-0.775361	-7	-7	-7	-7	-7	-7	-7	-7	-7	-7	-7	-2.29361	-1.28708	-7	-7	-7	-7	-7	-7
-7	-7	-7	-7	-7	0.270151	-7	-7	-7	-7	-7	-7	-7	-7	-7	-7	-7	-7	-0.5571	-7	-7	-7	-7	-7	-7	-7	-7	-7	-7	-7	-7	-7	-7	-7	-7	-7	-7	-7	-7
-7	-7	-7	-7	-7	0.0781069	-7	-7	-7	-7	-7	-7	-7	-7	-7	-7	-7	-7	-0.973092	-7	-7	-7	-7	-7	-7	-7	-7	-7	-7	-7	-7	-7	-7	-7	-7	-7	-7	-7	-7
-7	-7	-7	-7	-7	0.222103	-1.05658	-7	-7	-7	-7	-7	-7	-7	-7	-7	-7	-7	-0.682645	-7	-7	-7	-7	-7	-7	-7	-7	-7	-7	-7	-7	-1.11025	-7	-7	-0.768369	-7	-7	-7	-7
-7	-7	-7	-7	-7	-0.199391	-1.26349	-0.78656	-0.636635	-7	-7	-7	-7	-7	-7	-7	-7	-7	-0.476041	-0.456495	-7	-1.17769	-7	-7	-7	-7	-7	-7	-7	-7	-7	-2.57681	-2.86859	-7	-7	-7	-7	-7	-7
-7	-7	-7	-7	-7	0.136462	-1.86508	-7	0.245924	-7	-7	-7	-7	-7	-7	-7	-7	-7	-1.15381	-0.226626	-7	-7	-7	-7	-7	-7	-7	-7	-7	-7	-7	-7	-1.16646	-7	-0.978718	-7	-7	-7	-7
-7	-7	-7	-7	-7	0.00118603	-7	-7	-7	-7	-7	-7	-7	-7	-7	-7	-7	-7	-1.25932	-7	-7	-7	-7	-7	-7	-7	-7	-7	-7	-7	-7	-7	-7	-7	-7	-7	-7	-7	-7
-7	-7	-7	-7	-7	0.15391	-1.01688	-7	-7	-7	-7	-7	-7	-7	-7	-7	-7	-2.20946	-0.802862	-7	-7	-7	-7	-7	-7	-7	-7	-7	-7	-7	-7	-0.797111	-1.78323	-7	-1.40479	-7	-7	-7	-7
-7	-7	-7	-7	-7	0.112969	-1.14801	-0.764553	-0.0198722	-7	-7	-7	-7	-7	-7	-7	-7	-7	-1.39829	-0.188709	-7	-7	-7	-7	-7	-7	-7	-7	-7	-7	-7	-7	-1.39056	-7	-7	-7	-7	-7	-7
-7	-7	-7	-7	-7	-0.217528	-7	-7	-7	-7	-7	-7	-7	-7	-7	-7	-7	-7	-7	-7	-7	-7	-7	-7	-7	-7	-7	-7	-7	-7	-7	-7	-7	-7	-7	-7	-7	-7	-7
-7	-7	-7	-7	-7	0.174349	-7	-7	-7	-7	-7	-7	-7	-7	-7	-7	-7	-7	-0.256847	-7	-7	-7	-7	-7	-7	-7	-7	-7	-7	-7	-7	-1.49999	-7	-7	-7	-7	-7	-7	-7
-7	-7	-7	-7	-7	0.145418	-7	-7	-7	-7	-7	-7	-7	-7	-7	-7	-7	-7	-1.04185	-7	-7	-7	-7	-7	-7	-7	-7	-7	-7	-7	-7	-7	-7	-7	-7	-7	-7	-7	-7
-7	-7	-7	-7	-7	0.702482	-0.57463	-7	-7	-7	-7	-7	-7	-7	-7	-7	-7	-7	-7	-7	-1.68932	-7	-7	-7	-7	-7	-7	-7	-7	-7	-7	-7	-1.27851	-7	-0.257764	-7	-7	-7	-7
-7	-7	-7	-7	-7	-0.00347322	-0.770761	-7	-7	-7	-7	-7	-7	-7	-7	-7	-7	-7	-1.2299	-2.17017	-7	-7	-7	-7	-7	-7	-7	-7	-7	-7	-7	-0.776733	-0.493456	-7	-7	-7	-7	-7	-7
-7	-7	-7	-7	-7	0.125857	-0.820156	-7	-7	-7	-7	-7	-7	-7	-7	-7	-7	-7	-0.370301	-7	-1.98834	-7	-7	-7	-7	-7	-7	-7	-7	-7	-7	-7	-1.40269	-7	-1.0194	-7	-7	-7	-7
-7	-7	-7	-7	-7	-0.0578234	-7	-7	-7	-7	-7	-7	-7	-7	-7	-7	-7	-7	-0.734763	-7	-7	-7	-7	-7	-7	-7	-7	-7	-7	-7	-7	-7	-7	-7	-7	-7	-7	-7	-7
-7	-7	-7	-7	-7	0.044067	-7	-7	-7	-7	-7	-7	-7	-7	-7	-7	-7	-7	-7	-7	-7	-7	-7	-7	-7	-7	-7	-7	-7	-7	-7	-7	-7	-7	-7	-7	-7	-7	-7
-7	-7	-7	-7	-7	0.138898	-7	-7	-7	-7	-7	-7	-7	-7	-7	-7	-7	-7	-7	-7	-7	-7	-7	-7	-7	-7	-7	-7	-7	-7	-7	-7	-7	-7	-7	-7	-7	-7	-7
-7	-7	-7	-7	-7	-0.0751385	-7	-7	-7	-7	-7	-7	-7	-7	-7	-7	-7	-7	-0.384068	-7	-7	-7	-7	-7	-7	-7	-7	-7	-7	-7	-7	-2.32135	-7	-7	-7	-7	-7	-7	-7
-7	-7	-7	-7	-7	0.650227	-7	-7	-7	-1.02633	-7	-7	-7	-7	-7	-7	-7	-7	-0.805311	-7	-7	-7	-7	-7	-7	-7	-7	-7	-7	-7	-7	-7	-7	-7	-7	-7	-7	-7	-7
-7	-7	-7	-7	-7	-0.0846086	-0.89003	-7	-7	-7	-7	-7	-7	-7	-7	-7	-7	-7	-0.529997	-7	-1.21828	-7	-7	-7	-7	-7	-7	-7	-7	-7	-7	-7	-7	-1.22277	-7	-7	-7	-7	-7
-7	-7	-7	-7	-7	-0.149515	-7	-7	-7	-7	-7	-7	-7	-7	-7	-7	-7	-7	-7	-7	-7	-7	-7	-7	-7	-7	-7	-7	-7	-7	-7	-1.29649	-7	-7	-7	-7	-7	-7	-7
-7	-7	-7	-7	-7	0.0824826	-7	-7	-7	-7	-7	-7	-7	-7	-7	-7	-7	-7	-1.21749	-7	-7	-7	-7	-7	-7	-7	-7	-7	-7	-7	-7	-7	-7	-7	-7	-7	-7	-7	-7
-7	-7	-7	-7	-7	0.639169	-7	-7	-7	-7	-7	-7	-7	-7	-7	-7	-7	-7	-0.888806	-7	-7	-7	-7	-7	-3.56244	-1.07034	-7	-7	-7	-7	-0.818076	-0.938687	-7	-7	-0.669033	-7	-7	-7	-7
-7	-7	-7	-7	-7	-0.169404	-7	-7	-7	-7	-7	-7	-7	-7	-7	-7	-7	-7	-0.884434	-7	-7	-7	-7	-7	-7	-7	-7	-7	-7	-7	-7	-7	-7	-7	-7	-7	-7	-7	-7
-7	-7	-7	-7	-7	-0.0654915	-7	-7	-7	-7	-7	-7	-7	-7	-7	-7	-7	-7	-1.17644	-7	-7	-7	-7	-7	-7	-7	-7	-7	-7	-7	-7	-7	-7	-7	-7	-7	-7	-7	-7
-7	-7	-7	-7	-7	-0.0658805	-7	-7	-7	-7	-7	-7	-7	-7	-7	-7	-7	-7	-1.26165	-7	-7	-7	-7	-7	-7	-7	-7	-7	-7	-7	-7	-7	-7	-7	-7	-7	-7	-7	-7
-7	-7	-7	-7	-7	0.0691187	-1.55124	-7	-7	-7	-7	-7	-7	-7	-7	-7	-7	-7	-7	-7	-7	-7	-7	-7	-7	-7	-7	-7	-7	-7	-7	-7	-1.08979	-7	-0.936503	-7	-7	-7	-7
-7	-7	-7	-7	-7	-0.141876	-1.39878	-7	-0.212595	-7	-7	-7	-7	-7	-7	-7	-7	-7	-1.43558	-0.295244	-7	-7	-7	-7	-7	-7	-7	-7	-7	-7	-7	-7	-7	-7	-1.74821	-7	-7	-7	-7
-7	-7	-7	-7	-7	-0.0574024	-7	-7	-7	-7	-7	-7	-7	-7	-7	-7	-7	-7	-1.38698	-7	-7	-7	-7	-7	-7	-7	-7	-7	-7	-7	-7	-7	-7	-7	-7	-7	-7	-7	-7
-7	-7	-7	-7	-7	0.501647	-7	-7	-7	-7	-7	-7	-7	-7	-7	-7	-7	-7	-7	-7	-7	-7	-7	-7	-0.640139	-0.889207	-7	-7	-7	-7	-7	-1.79069	-7	-0.655402	-0.322016	-7	-7	-7	-0.883077
-7	-7	-7	-7	-7	-0.0119738	-7	-7	-7	-7	-7	-7	-7	-7	-7	-7	-7	-7	-0.557034	-7	-7	-7	-7	-7	-7	-7	-7	-7	-7	-7	-7	-7	-7	-7	-7	-7	-7	-7	-7
-7	-7	-7	-7	-7	0.324572	-7	-7	-7	-7	-7	-7	-7	-7	-7	-7	-7	-7	-0.313115	-7	-7	-7	-7	-7	-7	-7	-7	-7	-7	-7	-7	-7	-7	-7	-7	-7	-7	-7	-7
-7	-7	-7	-7	-7	0.246442	-7	-7	-7	-7	-7	-7	-7	-7	-7	-7	-7	-7	-0.966008	-7	-7	-7	-7	-7	-7	-7	-7	-7	-7	-7	-7	-7	-7	-7	-7	-7	-7	-7	-7
-7	-7	-7	-7	-7	-0.0550213	-0.870455	-7	-7	-7	-7	-7	-7	-7	-7	-7	-7	-7	-1.031	-7	-7	-7	-7	-7	-7	-7	-7	-7	-7	-7	-7	-7	-7	-0.83039	-0.699866	-7	-7	-7	-7
-7	-7	-7	-7	-7	0.0865548	-7	-7	-7	-7	-7	-7	-7	-7	-7	-7	-7	-7	-0.282164	-7	-7	-7	-7	-7	-7	-7	-7	-7	-7	-7	-7	-7	-7	-7	-7	-7	-7	-7	-7
-7	-7	-7	-7	-7	0.0275592	-7	-7	-7	-7	-7	-7	-7	-7	-7	-7	-7	-7	-7	-7	-7	-7	-7	-7	-7	-1.91189	-7	-7	-7	-7	-7	-1.71516	-7	-7	-1.40365	-7	-7	-7	-1.4961
-7	-7	-7	-7	-7	-0.154369	-1.5535	-0.533709	-0.93106	-7	-7	-7	-7	-7	-7	-7	-7	-7	-1.14567	-0.817814	-7	-1.18146	-7	-7	-7	-7	-7	-7	-7	-7	-7	-1.26713	-7	-7	-7	-7	-7	-7	-7
-7	-7	-7	-7	-7	0.0471777	-7	-7	-7	-7	-7	-7	-7	-7	-7	-7	-7	-7	-0.683881	-7	-7	-7	-7	-7	-7	-7	-7	-7	-7	-7	-7	-7	-7	-7	-7	-7	-7	-7	-7
-7	-7	-7	-7	-7	-0.172722	-0.800343	-1.51574	-1.27409	-7	-7	-7	-7	-7	-7	-7	-7	-7	-0.525184	-0.615852	-7	-1.66846	-1.33333	-7	-7	-7	-7	-7	-7	-7	-7	-7	-7	-7	-7	-7	-7	-7	-7
-7	-7	-7	-7	-7	0.527296	-7	-7	-7	-7	-7	-7	-7	-7	-7	-7	-7	-7	-7	-7	-7	-7	-7	-7	-1.33008	-1.94359	-7	-7	-7	-7	-7	-2.41942	-7	-1.81689	-7	-7	-7	-7	-7
-7	-7	-7	-7	-7	0.115756	-7	-7	-7	-7	-7	-7	-7	-7	-7	-7	-7	-7	-7	-7	-7	-7	-7	-7	-0.68934	-1.60031	-7	-7	-7	-7	-7	-7	-7	-7	-1.06234	-7	-7	-7	-1.8129
-7	-7	-7	-7	-7	0.0311014	-7	-7	-7	-7	-7	-7	-7	-7	-7	-7	-7	-7	-0.740315	-7	-7	-7	-7	-7	-7	-7	-7	-7	-7	-7	-7	-7	-7	-7	-7	-7	-7	-7	-7
-7	-7	-7	-7	-7	0.149648	-0.783237	-7	-7	-7	-7	-7	-7	-7	-7	-7	-7	-7	-0.665867	-0.849582	-7	-7	-7	-7	-7	-7	-7	-7	-7	-7	-7	-7	-0.797836	-7	-7	-7	-7	-7	-7
-7	-7	-7	-7	-7	0.0648271	-7	-7	-7	-0.985033	-7	-7	-7	-7	-7	-7	-7	-7	-7	-7	-7	-7	-7	-7	-7	-7	-7	-7	-7	-7	-7	-7	-7	-7	-7	-7	-7	-7	-7
-7	-7	-7	-7	-7	-0.251689	-7	-7	-7	-7	-7	-7	-7	-7	-7	-7	-7	-7	-0.710735	-7	-7	-7	-7	-7	-7	-7	-7	-7	-7	-7	-7	-1.91572	-7	-7	-7	-7	-7	-7	-7
-7	-7	-7	-7	-7	-0.374805	-1.25088	-7	-0.676112	-7	-7	-7	-7	-7	-7	-7	-7	-7	-7	-0.538406	-7	-7	-7	-7	-7	-7	-7	-7	-7	-7	-7	-1.55586	-7	-7	-1.6619	-7	-7	-7	-7
-7	-1.72839	-7	-7	-7	-0.106465	-3.55714	-0.682623	-0.33756	-7	-7	-7	-7	-7	-7	-7	-7	-7	-0.805195	-0.536808	-7	-7	-7	-7	-7	-7	-7	-7	-7	-7	-7	-1.5997	-1.75814	-7	-1.25865	-7	-7	-7	-7
-7	-7	-7	-7	-7	0.0146391	-7	-7	-7	-7	-7	-7	-7	-7	-7	-7	-7	-7	-7	-7	-7	-7	-7	-7	-7	-7	-7	-7	-7	-7	-7	-7	-7	-7	-7	-7	-7	-7	-7
-7	-7	-7	-7	-7	-0.121286	-7	-7	-7	-7	-7	-7	-7	-7	-7	-7	-7	-7	-7	-7	-7	-7	-7	-7	-7	-7	-7	-7	-7	-7	-7	-7	-7	-7	-7	-7	-7	-7	-7
-7	-7	-7	-7	-7	-0.113355	-7	-7	-7	-7	-7	-7	-7	-7	-7	-7	-7	-7	-1.0732	-7	-7	-7	-7	-7	-7	-7	-7	-7	-7	-7	-7	-1.42303	-7	-7	-7	-7	-7	-7	-7
-7	-7	-7	-7	-7	0.167809	-7	-7	-7	-7	-7	-7	-7	-7	-7	-7	-7	-7	-0.434404	-7	-7	-7	-7	-7	-7	-7	-7	-7	-7	-7	-7	-7	-7	-7	-7	-7	-7	-7	-7
-7	-7	-7	-7	-7	-0.391459	-7	-7	-7	-7	-7	-7	-7	-7	-7	-7	-7	-7	-7	-7	-7	-7	-7	-7	-7	-7	-7	-7	-7	-7	-7	-1.24635	-7	-7	-7	-7	-7	-7	-7
-7	-7	-7	-7	-7	-0.240433	-7	-7	-7	-7	-7	-7	-7	-7	-7	-7	-7	-7	-7	-7	-7	-7	-7	-7	-7	-7	-7	-7	-7	-7	-7	-0.920835	-7	-7	-7	-7	-7	-7	-7
-7	-7	-7	-7	-7	-0.193783	-7	-7	-7	-7	-7	-7	-7	-7	-7	-7	-7	-7	-7	-7	-7	-7	-7	-7	-7	-7	-7	-7	-7	-7	-7	-7	-7	-7	-7	-7	-7	-7	-7
-7	-7	-7	-7	-7	0.362729	-7	-7	-7	-7	-7	-7	-7	-7	-7	-7	-7	-7	-7	-7	-7	-7	-7	-7	-7	-1.21595	-7	-7	-7	-7	-0.635799	-1.56322	-7	-1.34735	-7	-7	-7	-7	-7
-7	-7	-7	-7	-7	0.210035	-0.643743	-7	-7	-7	-7	-7	-7	-7	-7	-7	-7	-7	-0.182681	-7	-7	-7	-7	-7	-7	-7	-7	-7	-7	-7	-7	-7	-7	-7	-7	-7	-7	-7	-7
-7	-7	-7	-7	-7	-0.000192783	-7	-7	-7	-7	-7	-7	-7	-7	-7	-7	-7	-7	-0.915401	-7	-1.63512	-7	-7	-7	-7	-7	-7	-7	-7	-7	-7	-1.26959	-7	-0.712547	-1.394	-7	-7	-7	-7
-7	-7	-7	-7	-7	-0.118405	-7	-7	-7	-7	-7	-7	-7	-7	-7	-7	-7	-7	-0.757099	-7	-7	-7	-7	-7	-7	-7	-7	-7	-7	-7	-7	-7	-7	-7	-7	-7	-7	-7	-7
-7	-7	-7	-7	-7	0.137132	-1.2072	-7	-7	-7	-7	-7	-7	-7	-7	-7	-7	-7	-0.133088	-7	-7	-7	-7	-7	-7	-7	-7	-7	-7	-7	-7	-1.84393	-7	-7	-1.45053	-7	-7	-7	-7
-7	-7	-7	-7	-7	-0.00748461	-7	-7	-7	-7	-7	-7	-7	-7	-7	-7	-7	-7	-7	-7	-7	-7	-7	-7	-7	-7	-7	-7	-7	-7	-7	-7	-7	-7	-7	-7	-7	-7	-7
-7	-7	-7	-7	-7	0.472722	-7	-7	-7	-7	-7	-7	-7	-7	-7	-7	-7	-7	-7	-7	-7	-7	-7	-7	-7	-7	-7	-7	-7	-7	-7	-7	-7	-7	-7	-7	-7	-7	-7
-7	-7	-7	-7	-7	-0.0430711	-7	-7	-7	-7	-7	-7	-7	-7	-7	-7	-7	-7	-7	-7	-7	-7	-7	-7	-7	-7	-7	-7	-7	-7	-7	-7	-7	-7	-7	-7	-7	-7	-7
-7	-7	-7	-7	-7	0.0328378	-1.41068	-7	-7	-7	-7	-7	-7	-7	-7	-7	-7	-7	-1.06664	-7	-7	-7	-7	-7	-7	-7	-7	-7	-7	-7	-7	-7	-0.542367	-7	-7	-7	-7	-7	-7
-7	-7	-7	-7	-7	0.0726	-7	-7	-7	-7	-7	-7	-7	-7	-7	-7	-7	-7	-1.48161	-7	-7	-7	-7	-7	-7	-7	-7	-7	-7	-7	-7	-7	-7	-7	-7	-7	-7	-7	-7
-7	-7	-7	-7	-7	-0.104203	-7	-7	-7	-7	-7	-7	-7	-7	-7	-7	-7	-7	-7	-7	-7	-7	-7	-7	-7	-7	-7	-7	-7	-7	-7	-1.78127	-0.446913	-7	-0.849044	-7	-7	-7	-7
-7	-7	-7	-7	-7	0.0421105	-1.52648	-7	-7	-7	-7	-7	-7	-7	-7	-7	-7	-7	-1.07986	-1.30917	-7	-7	-7	-7	-7	-7	-7	-7	-7	-7	-7	-1.21306	-1.26433	-7	-7	-7	-7	-7	-7
-7	-7	-7	-7	-7	-0.130705	-7	-7	-7	-7	-7	-7	-7	-7	-7	-7	-7	-7	-7	-7	-7	-7	-7	-7	-7	-7	-7	-7	-7	-7	-7	-7	-7	-7	-7	-7	-7	-7	-7
-7	-7	-7	-7	-7	0.186275	-7	-7	-7	-7	-7	-7	-7	-7	-7	-7	-7	-1.06931	-0.244295	-7	-7	-7	-7	-7	-7	-7	-7	-7	-7	-7	-7	-0.44733	-7	-1.47216	-1.82813	-7	-7	-7	-7
-7	-7	-7	-7	-7	-0.0748532	-7	-7	-7	-7	-7	-7	-7	-7	-7	-7	-7	-7	-7	-7	-7	-7	-7	-7	-7	-7	-7	-7	-7	-7	-7	-0.592811	-7	-7	-7	-7	-7	-7	-7
-7	-7	-7	-7	-7	-0.270136	-1.26804	-0.89475	-0.233489	-7	-7	-7	-7	-7	-7	-7	-7	-7	-7	-0.558126	-7	-7	-7	-7	-7	-7	-7	-7	-7	-7	-7	-7	-7	-7	-7	-7	-7	-7	-7
-7	-7	-7	-7	-7	-0.0407482	-7	-7	-7	-7	-7	-7	-7	-7	-7	-7	-7	-7	-7	-7	-7	-7	-7	-7	-7	-7	-7	-7	-7	-7	-7	-7	-7	-7	-7	-7	-7	-7	-7
-7	-7	-7	-7	-7	-0.00445961	-7	-7	-7	-7	-7	-7	-7	-7	-7	-7	-7	-7	-7	-7	-7	-7	-7	-7	-7	-7	-7	-7	-7	-7	-7	-7	-7	-7	-7	-7	-7	-7	-7
-7	-7	-7	-7	-7	-0.11561	-7	-7	-7	-7	-7	-7	-7	-7	-7	-7	-7	-7	-7	-7	-7	-7	-7	-7	-7	-7	-7	-7	-7	-7	-7	-7	-7	-7	-7	-7	-7	-7	-7
-7	-7	-7	-7	-7	-0.0110934	-7	-7	-7	-7	-7	-7	-7	-7	-7	-7	-7	-7	-7	-7	-7	-7	-7	-7	-7	-7	-7	-7	-7	-7	-7	-7	-7	-7	-7	-7	-7	-7	-7
-7	-7	-7	-7	-7	-0.0520729	-7	-7	-7	-7	-7	-7	-7	-7	-7	-7	-7	-7	-0.397897	-7	-7	-7	-7	-7	-7	-7	-7	-7	-7	-7	-7	-7	-7	-7	-7	-7	-7	-7	-7
-7	-7	-7	-7	-7	-0.0641477	-7	-7	-7	-1.05479	-7	-7	-7	-7	-7	-7	-7	-7	-7	-7	-7	-7	-7	-7	-7	-7	-7	-7	-7	-7	-7	-7	-7	-7	-7	-7	-7	-7	-7
-7	-7	-7	-7	-7	-0.305646	-7	-7	-7	-7	-7	-7	-7	-7	-7	-7	-7	-7	-7	-7	-7	-7	-7	-7	-7	-7	-7	-7	-7	-7	-7	-7	-7	-7	-0.754107	-7	-7	-7	-7
-7	-7	-7	-7	-7	-0.237475	-7	-7	-7	-7	-7	-7	-7	-7	-7	-7	-7	-7	-0.411307	-7	-7	-7	-7	-7	-7	-7	-7	-7	-7	-7	-7	-7	-7	-7	-7	-7	-7	-7	-7
-7	-7	-7	-7	-7	-0.0671596	-7	-7	-7	-7	-7	-7	-7	-7	-7	-7	-7	-7	-7	-7	-7	-7	-7	-7	-7	-7	-7	-7	-7	-7	-7	-7	-7	-7	-7	-7	-7	-7	-7
-7	-7	-7	-7	-7	0.131151	-7	-7	-7	-7	-7	-7	-7	-7	-7	-7	-7	-7	-0.448778	-7	-7	-7	-7	-7	-7	-7	-7	-7	-7	-7	-7	-7	-7	-7	-2.87285	-7	-7	-7	-7
-7	-7	-7	-7	-7	-0.142864	-7	-7	-7	-7	-7	-7	-7	-7	-7	-7	-7	-7	-1.02369	-7	-7	-7	-7	-7	-7	-7	-7	-7	-7	-7	-7	-7	-7	-7	-7	-7	-7	-7	-7
-7	-7	-7	-7	-7	0.0338779	-7	-7	-7	-7	-7	-7	-7	-7	-7	-7	-7	-7	-7	-7	-7	-7	-7	-7	-7	-7	-7	-7	-7	-7	-7	-1.2803	-7	-7	-7	-7	-7	-7	-7
-7	-7	-7	-7	-7	-0.144093	-7	-7	-7	-7	-7	-7	-7	-7	-7	-7	-7	-7	-7	-7	-7	-7	-7	-7	-7	-7	-7	-7	-7	-7	-7	-7	-7	-7	-7	-7	-7	-7	-7
-7	-7	-7	-7	-7	-0.140998	-7	-7	-7	-7	-7	-7	-7	-7	-7	-7	-7	-7	-7	-7	-7	-7	-7	-7	-7	-7	-7	-7	-7	-7	-7	-7	-7	-7	-7	-7	-7	-7	-7
-7	-7	-7	-7	-7	0.127657	-7	-7	-7	-7	-7	-7	-7	-7	-7	-7	-7	-7	-0.496229	-7	-7	-7	-7	-7	-7	-7	-7	-7	-7	-7	-7	-7	-7	-7	-7	-7	-7	-7	-7
-7	-7	-7	-7	-7	-0.0596884	-7	-7	-7	-7	-7	-7	-7	-7	-7	-7	-7	-7	-1.0814	-7	-7	-7	-7	-7	-7	-7	-7	-7	-7	-7	-7	-1.6136	-7	-7	-7	-7	-7	-7	-7
-7	-7	-7	-7	-7	-0.206106	-7	-7	-7	-7	-7	-7	-7	-7	-7	-7	-7	-7	-7	-7	-7	-7	-7	-7	-7	-7	-7	-7	-7	-7	-7	-7	-7	-7	-7	-7	-7	-7	-7
-7	-7	-7	-7	-0.395811	-0.259613	-7	-7	-1.31966	-7	-7	-1.22639	-1.08265	-7	-7	-7	-7	0.898757	-7	-7	-7	-7	-7	-7	0.170041	-7	-7	-7	-7	-7	1.15482	0.0185911	-7	0.67475	0.633701	-2.52011	-7	-3.29317	-7
-7	-7	-7	-7	-7	0.229889	-7	-1.02485	-0.316305	-7	-7	-7	-7	-7	-7	-7	-7	-7	-0.742739	0.189612	-7	-7	-7	-7	-7	-7	-7	-7	-7	-7	-7	-7	-1.20765	-7	-1.86497	-7	-7	-7	-7
-7	-7	-7	-7	-7	-0.155606	-7	-7	-7	-7	-7	-7	-7	-7	-7	-7	-7	-7	-7	-1.68176	-7	-7	-7	-7	-7	-7	-7	-7	-7	-7	-7	-7	-7	-7	-1.84187	-7	-7	-7	-7
-7	-7	-7	-7	-7	-0.0131388	-0.476797	-7	-7	-7	-7	-7	-7	-7	-7	-7	-7	-7	-7	-7	-7	-7	-7	-7	-7	-7	-7	-7	-7	-7	-7	-7	-7	-7	-7	-7	-7	-7	-7
-7	-7	-7	-7	-7	-0.0389533	-7	-7	-7	-7	-7	-7	-7	-7	-7	-7	-7	-7	-0.402476	-7	-7	-7	-7	-7	-7	-7	-7	-7	-7	-7	-7	-0.579048	-7	-7	-7	-7	-7	-7	-7
-7	-7	-7	-7	-7	0.0720992	-7	-7	-7	-7	-7	-7	-7	-7	-7	-7	-7	-7	-7	-7	-7	-7	-7	-7	-7	-7	-7	-7	-7	-7	-7	-1.95325	-7	-7	-7	-7	-7	-7	-7
-7	-7	-1.62355	-7	-7	1.08618	0.888455	-0.780821	-1.79715	-7	-7	-7	-7	-7	-7	-7	-7	-7	-1.82732	0.953519	-7	-7	-0.883073	-7	-7	-7	-7	-7	-1.40417	-7	-7	-7	-7	-7	0.55673	-7	-7	-7	-7
-7	-7	-7	-7	-7	-7	1.0403	-7	-7	-7	-7	-7	-1.41689	-7	-7	-7	-7	-7	-7	-7	-7	-7	-7	-7	-7	-1.12674	-7	-7	-7	-7	-7	-7	-7	-7	-7	-7	-7	-7	-7
-7	-7	-7	-7	-7	-7	1.93133	-7	-7	-7	-7	-7	-7	-7	-7	-7	-7	-7	-7	-7	-7	-7	-7	-7	-7	-2.70756	-7	-7	-7	-7	-7	-7	-0.853121	-7	-7	-7	-7	-7	2.05816
-7	-1.53623	-7	-7	-7	-1.135	0.65028	-7	-7	-7	-7	-1.29007	-7	-7	-7	-7	-7	-1.47426	-2.12958	-0.121594	-7	-7	-7	-7	-0.796495	-7	-7	-1.73987	-7	-7	-7	-1.49034	-0.179865	-1.50099	-0.955467	-7	-7	-7	-7
-7	-7	-7	-7	-7	-7	0.447556	-7	-7	-7	-7	-7	-1.52338	-7	-7	-7	-7	-7	-7	-7	-7	-7	-7	-7	-7	-2.04287	-7	-7	-7	-7	-7	-7	-7	-7	-7	-7	-7	-7	-7
-7	-7	-7	-7	-7	-1.38012	0.798812	-7	-7	-7	-7	-7	-7	-7	-7	-7	-7	-7	-1.36184	-7	-7	-7	-7	-7	-7	-7	-7	-7	-7	-7	-7	-1.17365	-1.07263	-7	-0.43287	-7	-7	-7	-7
-7	-7	-7	-7	-7	-7	1.92878	-7	-7	-7	-7	-7	-7	-7	-7	-7	-7	-7	-7	-7	-7	-0.738899	-7	-1.02766	-7	-7	-7	-7	-7	-7	-7	-7	-1.54219	-7	-7	-7	-7	-7	-7
-7	-7	-7	-7	-7	-0.582197	0.077842	-7	-1.60122	-7	-7	-7	-7	-7	-7	-7	-7	-7	-1.38254	0.577285	-1.64019	-7	-7	-7	-7	-7	-7	-7	-7	-7	-7	-7	-0.672009	-1.11579	0.187348	-7	-7	-7	-7
-7	-7	-7	-7	-7	-7	0.417688	-7	-7	-7	-7	-7	-7	-7	-7	-7	-7	-7	-7	-7	-2.55822	-7	-7	-7	-7	-7	-7	-7	-7	-7	-7	-1.96164	-1.54994	-7	-0.560095	-7	-7	-7	-7
-7	-7	-7	-7	-7	-7	1.59451	0.102453	0.481293	-0.47711	-7	-7	-7	-1.91439	-7	-7	0.654924	-7	-1.82304	-0.792581	1.28151	-1.1223	-7	-7	-0.937516	-7	-3.77764	-7	-7	-1.78322	-7	-7	0.739019	0.209799	1.39498	-2.21368	-7	-1.04683	-7
-7	-7	-7	-7	-7	-7	0.305786	-7	-7	-7	-7	-7	-7	-7	-7	-7	-7	-7	-7	-7	-7	-7	-7	-7	-7	-7	-7	-7	-7	-7	-7	-7	-7	-7	-7	-7	-7	-7	-7
-7	-7	-7	-7	-7	1.45285	1.40291	-7	-7	-7	-7	-7	-7	-7	-7	-7	-7	-7	1.3958	0.295647	0.127339	-7	-7	-7	-7	-7	-7	-7	-7	-7	-7	1.49433	0.483642	-0.650278	1.56105	-7	-7	-7	-7
-7	-2.42878	-7	-2.21731	-7	-7	0.0964139	-0.709907	-1.01114	-7	-7	-7	-7	-7	-7	-7	-7	-7	-7	0.190965	-7	-0.0834464	-7	-7	-7	-7	-7	-7	-7	-7	-7	-7	-0.314046	-7	0.114448	-1.15073	-7	-7	-7
-7	-7	-7	-7	-7	-1.17698	0.630337	-7	-7	-7	-7	-7	-7	-7	-7	-7	-7	-7	-7	-7	-2.65824	-7	-7	-7	-7	-7	-7	-7	-7	-7	-7	-1.51215	-1.51801	-7	-0.276118	-7	-7	-7	-7
-7	-7	-7	-7	-7	1.92046	2.25277	-7	-7	-7	-7	-7	-7	-7	-7	-7	-7	-7	1.49436	-0.0895819	0.624184	-7	-7	-7	-7	-7	-7	-7	-7	-7	-7	0.873489	0.772693	0.812552	0.769094	-7	-7	-7	-7
-7	-7	-7	-7	-7	2.08779	2.17697	-7	-7	-7	-7	-7	-7	-7	-7	-7	-7	-7	1.29514	0.426911	0.456371	-7	-7	-7	-7	-7	-7	-7	-7	-7	-7	0.838328	0.795862	0.768245	0.886078	-7	-7	-7	-7
-7	-7	-7	-7	-7	1.11483	0.923133	-7	-7	-7	-7	-7	-7	-7	-7	-7	-7	-7	-7	-7	-1.74321	-7	-7	-7	-7	-7	-7	-7	-7	-7	-7	-1.78825	-7	-1.20443	1.05031	-7	-7	-7	-7
-7	-7	-7	-7	-7	-7	0.153375	-7	-7	-7	-7	-7	-7	-7	-7	-7	-7	-7	-7	-7	-0.797021	-7	-7	-7	-1.3878	-7	-7	-7	-7	-7	-7	-7	-7	-7	-7	-7	-7	-7	-7
-7	-7	-7	-7	-7	-7	0.176515	-7	-7	-7	-7	-7	-7	-7	-7	-7	-7	-7	-7	-0.183581	-7	-7	-7	-7	-7	-7	-7	-7	-7	-7	-7	-7	-1.37439	-7	-7	-7	-7	-7	-7
-7	-7	-7	-7	-7	-0.614387	0.358078	-7	-7	-7	-7	-7	-7	-7	-7	-7	-7	-7	-7	-7	-1.13944	-7	-7	-7	-7	-7	-7	-7	-7	-7	-7	-7	-3.87313	-1.37605	-0.139214	-7	-7	-7	-7
-7	-7	-7	-7	-7	0.38555	0.554711	-7	-7	-7	-7	-7	-7	-7	-7	-7	-7	-7	-7	-7	-7	-7	-7	-7	-7	-7	-7	-7	-7	-7	-7	-2.43116	-7	-2.01489	0.212202	-7	-7	-7	-7
-7	-7	-7	-7	-2.3527	-7	1.46271	-7	-7	-7	-7	-7	-7	-7	-7	-7	-7	-1.09074	-7	-7	-7	-7	-7	-1.12113	-7	-7	-7	-7	-7	-7	-7	-7	-1.32407	-7	-7	-7	-2.05359	-7	-7
-7	-7	-7	-7	-7	-7	0.258547	-7	-7	-7	-7	-7	-7	-7	-7	-7	-7	-7	-7	-0.353488	-7	-7	-7	-7	-7	-7	-7	-7	-7	-7	-7	-7	-1.62996	-7	-7	-7	-7	-7	-7
-7	-7	-7	-7	-7	-7	0.0994788	-7	-7	-7	-7	-7	-7	-7	-7	-7	-7	-7	-7	-7	-7	-7	-7	-7	-7	-7	-7	-7	-7	-7	-7	-7	-7	-7	-7	-7	-7	-7	-7
-7	-7	-7	-7	-7	-7	-0.145812	-7	-7	-7	-7	-7	-7	-7	-7	-7	-7	-7	-7	0.547112	-7	-7	-7	-7	-7	-7	-7	-7	-7	-7	-7	-7	-1.1314	-7	-7	-7	-7	-7	-7
-7	-7	-7	-7	-7	-0.719632	0.481776	-7	-7	-7	-7	-1.93011	-7	-7	-7	-7	-7	-1.40032	-2.09978	-0.0871285	-7	-7	-7	-7	-0.725921	-7	-7	-7	-7	-7	-7	-2.12305	-0.460301	-0.744789	-1.05159	-7	-7	-7	-7
-7	-7	-7	-7	-7	-7	2.15309	-7	-7	-7	-7	-7	-7	-7	-7	-7	-7	-7	-7	-1.5067	-7	-0.665171	-7	-0.432202	-7	-7	-7	-7	-7	-7	-7	-7	-1.16718	-7	-7	-7	-7	-1.21914	-7
-0.895776	-1.22588	-7	-7	-0.535368	-0.141924	-0.354794	-1.31331	0.148209	-7	-7	-1.20567	1.72536	-1.4928	-0.0133843	-7	-7	0.383285	-0.414957	-1.06249	-0.870715	-7	-7	-7	-1.38581	1.80569	-7	-7	-7	-7	-0.775108	-0.500818	-0.715184	-0.668398	-0.0610736	-0.955242	-7	-7	1.58664
-7	-7	-7	-7	-7	-0.783287	0.0243617	-0.752511	-1.0171	-1.25829	-7	-7	-7	-7	-0.642655	-0.872106	-1.27386	-0.409578	-1.33548	-1.46159	-2.17697	-0.76798	-7	-0.609406	-7	-7	-7	-7	-7	-0.872454	-7	-1.2742	-1.61875	-0.568698	-2.51593	-7	-1.45579	-0.900543	-7
-7	-7	-2.56392	-7	-7	-7	0.0450526	-7	-7	-7	-7	-2.14914	-7	-7	-1.36514	-7	-1.33718	-7	-7	-0.658165	-0.596513	-7	-7	-7	-1.72517	-7	-7	-7	-7	-7	-7	-7	-0.0498855	-0.949976	-0.406104	-7	-7	-0.981236	-7
-7	-7	-7	-7	-7	-0.949879	0.02048	-7	-7	-7	-7	-7	-7	-7	-7	-7	-7	-7	-7	-7	-7	-7	-7	-7	-7	-7	-7	-7	-7	-7	-7	-7	-7	-7	-1.50478	-7	-7	-7	-7
-7	-7	-7	-7	-7	-7	-0.147508	-7	-7	-7	-7	-7	-7	-7	-7	-7	-7	-7	-7	-0.291651	-7	-7	-7	-7	-7	-7	-7	-7	-7	-7	-7	-7	-7	-7	-7	-7	-7	-7	-7
-7	-7	-7	-7	-0.198399	-7	-0.028716	-7	-7	-7	-7	-1.16253	-7	-7	-7	-7	-7	-7	-0.51368	-7	-7	-7	-7	-7	-0.703718	-7	-7	-7	-7	-7	-1.06994	-1.81823	-1.53731	-7	-7	-7	-7	-0.611661	-7
-7	-7	-7	-7	-7	-7	-0.59038	-7	-7	-7	-7	-7	-7	-7	-7	-7	-7	-7	-7	-0.478282	-7	-7	-7	-7	-7	-7	-7	-7	-7	-7	-7	-7	-1.94777	-7	-7	-7	-7	-7	-7
-7	-7	-7	-7	-7	-7	-0.164562	-7	-7	-7	-7	-7	-7	-7	-7	-7	-7	-7	-7	-0.34908	-7	-7	-7	-7	-7	-7	-7	-7	-7	-7	-7	-7	-1.498	-7	-7	-7	-7	-7	-7
-7	-7	-7	-7	-7	-7	-0.449162	-0.758526	-7	-7	-7	-7	-7	-7	-7	-7	-7	-7	-7	-0.253781	-7	-0.603161	-7	-7	-7	-7	-7	-0.763392	-7	-7	-7	-7	-0.660343	-7	-0.27143	-7	-7	-7	-7
-7	-7	-7	-7	-7	-7	-0.119948	-7	-7	-7	-7	-7	-7	-7	-7	-7	-7	-7	-7	0.411219	-7	-7	-7	-7	-7	-7	-7	-7	-7	-7	-7	-7	-0.919501	-7	-7	-7	-7	-7	-7
-7	-7	-7	-7	-7	-7	-0.16901	-7	-7	-7	-7	-7	-7	-7	-7	-7	-7	-7	-7	0.215731	-7	-7	-7	-7	-7	-7	-7	-7	-7	-7	-7	-7	-1.89734	-7	-7	-7	-7	-7	-7
-7	-7	-7	-7	-7	-7	-0.0118707	-7	-7	-7	-7	-7	-7	-7	-7	-7	-7	-7	-7	-0.495361	-7	-7	-7	-7	-7	-7	-7	-7	-7	-7	-7	-7	-1.14036	-7	-7	-7	-7	-7	-7
-7	-7	-7	-7	-7	-7	-0.0711261	-7	-7	-7	-7	-7	-7	-7	-7	-7	-7	-7	-7	-0.449589	-7	-7	-7	-7	-7	-7	-7	-7	-7	-7	-7	-7	-1.65537	-7	-7	-7	-7	-7	-7
-7	-7	-7	-7	-7	-1.09363	-0.198493	-7	-1.10353	-1.02787	-7	-7	-7	-7	-0.998891	-7	-1.41451	-0.808697	-0.790651	-1.61801	-2.20137	-1.20606	-7	-1.37996	-7	-7	-1.02997	-7	-7	-1.76683	-7	-1.36445	-2.16556	-1.36418	-2.46523	-7	-7	-1.8909	-7
-7	-7	-7	-7	-7	-7	0.0711372	-7	-7	-7	-7	-7	-7	-7	-7	-7	-7	-7	-7	-7	-0.261742	-7	-7	-7	-7	-7	-7	-7	-7	-7	-7	-7	-0.988546	-0.382267	-0.241117	-7	-7	-7	-7
-7	-7	-7	-7	-7	-1.50871	0.203335	-0.718463	-1.82931	-0.679371	-7	-0.789593	-7	-7	-7	-7	-7	-7	-7	-7	-7	-1.22415	-7	-7	-1.94049	-7	-0.631768	-7	-7	-7	-7	-1.9987	-1.68532	-7	-1.71064	-7	-7	-1.22006	-7
-7	-7	-7	-7	-7	-7	-0.116528	-7	-7	-7	-7	-7	-7	-7	-7	-7	-7	-7	-7	-0.17794	-7	-7	-7	-7	-7	-7	-7	-7	-7	-7	-7	-7	-1.60141	-7	-7	-7	-7	-7	-7
-7	-7	-7	-7	-7	-7	-0.14685	-7	-7	-7	-7	-7	-7	-7	-7	-7	-7	-7	-7	-0.230143	-7	-7	-7	-7	-7	-7	-7	-7	-7	-7	-7	-7	-7	-7	-7	-7	-7	-7	-7
-7	-7	-7	-7	-7	-7	0.126392	-7	-7	-7	-7	-7	-7	-7	-7	-7	-7	-7	-7	-0.092742	-7	-7	-7	-7	-7	-7	-7	-7	-7	-7	-7	-7	-1.70504	-7	-7	-7	-7	-7	-7
-7	-7	-7	-7	-7	-1.81363	-0.462539	-1.45254	-7	-7	-7	-7	-7	-7	-7	-7	-7	-7	-7	-0.57186	-7	-7	-7	-7	-7	-7	-7	-7	-7	-7	-7	-7	-1.22436	-7	-0.771506	-7	-7	-7	-7
-7	-7	-7	-7	-7	-2.24522	-0.271475	-7	-7	-7	-7	-7	-7	-7	-7	-7	-1.01487	-1.4673	-7	-7	-7	-1.01907	-7	-2.12448	-1.83971	-7	-7	-7	-7	-7	-7	-7	-7	-7	-7	-7	-7	-7	-7
-7	-7	-7	-7	-7	-7	-0.33322	-7	-7	-7	-7	-7	-7	-7	-7	-7	-7	-7	-7	-0.960545	-7	-7	-7	-7	-7	-7	-7	-7	-7	-7	-7	-7	-7	-7	-7	-7	-7	-7	-7
-7	-7	-7	-7	-7	-7	-0.511384	-7	-7	-7	-7	-7	-7	-7	-7	-7	-7	-7	-7	-0.886131	-7	-7	-7	-7	-7	-7	-7	-7	-7	-7	-7	-7	-1.28495	-7	-7	-7	-7	-7	-7
-7	-7	-7	-7	-7	-7	0.429953	-7	-7	-7	-7	-7	-7	-7	-7	-7	-7	-7	-7	-7	-7	-7	-7	-7	-7	-7	-7	-7	-7	-7	-7	-7	-2.24233	-7	-7	-7	-7	-7	-7
-7	-7	-7	-7	-7	-7	0.0754197	-7	-7	-7	-7	-7	-7	-7	-0.0799331	-7	-1.25711	-0.466627	-1.20264	-7	-0.868073	-1.11815	-7	-0.899908	-0.847171	-7	-7	-7	-7	-1.19481	-0.676067	-1.23583	-0.947441	-0.866557	-7	-0.881034	-0.6746	-7	-7
-7	-7	-7	-7	-7	-7	-0.127038	-7	-7	-7	-7	-7	-7	-7	-7	-7	-7	-7	-7	-0.00378882	-7	-7	-7	-7	-7	-7	-7	-7	-7	-7	-7	-7	-1.51771	-7	-7	-7	-7	-7	-7
-7	-7	-7	-7	-7	-7	0.360707	-7	-0.684428	-7	-7	-7	-7	-0.947152	-7	-7	-7	-7	-7	-7	-1.15998	-7	-7	-7	-7	-7	-7	-7	-7	-7	-7	-7	-7	-1.0133	-7	-1.47543	-7	-7	-7
-7	-7	-7	-7	-7	-7	-0.0557119	-7	-7	-7	-7	-7	-7	-7	-7	-7	-7	-7	-7	-1.42928	-7	-7	-7	-7	-7	-7	-7	-7	-7	-7	-7	-7	-7	-7	-7	-7	-7	-7	-7
-7	-7	-7	-7	-7	-7	0.53101	-7	-7	-7	-7	-7	-7	-7	-7	-7	-7	-7	-7	-7	-7	-7	-7	-7	-7	-7	-7	-7	-7	-7	-7	-7	-7	-7	-7	-7	-7	-7	-7
-7	-7	-7	-7	-7	-7	-0.276884	-7	-7	-7	-7	-7	-7	-7	-7	-7	-7	-7	-7	-0.373631	-7	-7	-7	-7	-7	-7	-7	-7	-7	-7	-7	-7	-1.18786	-7	-7	-7	-7	-7	-7
-7	-7	-7	-7	-7	-1.99534	-0.140805	-7	-7	-7	-7	-7	-7	-7	-0.457478	-7	-0.719772	-0.458616	-1.18532	-7	-1.14814	-1.01661	-7	-0.818044	-0.854128	-7	-2.12928	-0.857546	-1.6259	-0.449548	-7	-1.26186	-1.03181	-0.705283	-7	-7	-1.22036	-7	-7
-7	-7	-7	-7	-7	-7	0.382267	-7	-7	-7	-7	-7	-7	-7	-7	-7	-7	-7	-7	-7	-7	-7	-7	-7	-7	-1.24148	-7	-7	-7	-7	-7	-7	-7	-7	-7	-7	-7	-7	-7
-7	-7	-7	-7	-7	-7	-0.252955	-7	-7	-7	-7	-7	-7	-7	-7	-7	-7	-7	-7	-0.432966	-7	-7	-7	-7	-7	-7	-7	-7	-7	-7	-7	-7	-7	-7	-7	-7	-7	-7	-7
-7	-7	-7	-7	-7	-7	-0.231623	-7	-7	-1.2021	-7	-7	-7	-7	-0.537731	-7	-7	-0.919584	-1.12749	-0.920914	-7	-0.523691	-7	-0.960225	-0.838116	-7	-7	-7	-7	-1.43421	-0.568351	-1.19695	-1.60881	-1.75764	-7	-7	-1.29356	-7	-7
-7	-7	-7	-7	-7	-7	-0.262719	-7	-7	-7	-7	-7	-7	-7	-7	-7	-7	-7	-7	-7	-7	-7	-7	-7	-7	-7	-7	-7	-7	-7	-7	-7	-7	-7	-7	-7	-7	-7	-7
-7	-7	-7	-7	-7	-0.524569	-0.00373489	-7	-7	-7	-7	-7	-7	-7	-7	-7	-7	-7	-7	-7	-7	-7	-7	-7	-7	-7	-7	-7	-7	-7	-7	-7	-7	-7	-7	-7	-7	-7	-7
-7	-7	-7	-7	-7	-7	-0.430085	-7	-7	-7	-7	-7	-7	-7	-7	-7	-7	-7	-7	-0.158643	-7	-7	-7	-7	-7	-7	-7	-7	-7	-7	-7	-7	-7	-7	-7	-7	-7	-7	-7
-7	-7	-7	-7	-7	-0.0391221	-0.285297	-7	-7	-7	-7	-7	-7	-7	-7	-7	-7	-7	-0.640575	-1.06005	-7	-7	-7	-7	-7	-7	-7	-7	-7	-7	-7	-7	-1.03811	-7	-7	-7	-7	-7	-7
-7	-7	-7	-7	-1.27784	-7	-0.241511	-7	-7	-7	-7	-0.48531	-7	-7	-7	-7	-7	-7	-0.193623	-7	-7	-7	-7	-7	-7	-7	-7	-7	-7	-7	-0.262899	-1.17622	-1.58463	-7	-7	-7	-7	-0.862339	-7
-7	-7	-7	-7	-7	-7	-0.596969	-7	-7	-7	-7	-7	-7	-7	-7	-7	-7	-7	-7	-7	-7	-7	-7	-7	-7	-7	-7	-7	-7	-7	-7	-7	-7	-7	-7	-7	-7	-7	-7
-7	-7	-7	-7	-7	-7	-0.292855	-7	-7	-7	-7	-7	-7	-7	-7	-7	-7	-7	-7	-0.520459	-7	-7	-7	-7	-7	-7	-7	-7	-7	-7	-7	-7	-7	-7	-7	-7	-7	-7	-7
-7	-7	-7	-7	-7	-7	0.080972	-7	-7	-7	-7	-7	-7	-7	-7	-7	-7	-7	-7	-0.509837	-7	-7	-7	-7	-7	-7	-7	-7	-7	-7	-7	-7	-7	-7	-7	-7	-7	-7	-7
-7	-7	-7	-7	-7	-7	-0.227645	-7	-7	-7	-7	-7	-7	-7	-7	-7	-7	-7	-7	-7	-7	-7	-7	-7	-7	-7	-7	-7	-7	-7	-7	-7	-7	-7	-1.42887	-7	-7	-7	-7
-7	-7	-7	-7	-7	-7	-0.347807	-7	-7	-7	-7	-7	-7	-7	-7	-7	-7	-7	-7	-0.714453	-7	-7	-7	-7	-7	-7	-7	-7	-7	-7	-7	-7	-1.91459	-7	-7	-7	-7	-7	-7
-7	-7	-7	-7	-7	-7	-0.472506	-7	-7	-7	-7	-7	-7	-7	-7	-7	-7	-7	-7	-7	-7	-7	-7	-7	-7	-7	-7	-7	-7	-7	-7	-7	-7	-7	-7	-7	-7	-7	-7
-7	-7	-7	-7	-7	-1.15548	-0.287356	-7	-1.70031	-7	-7	-7	-7	-7	-7	-7	-7	-7	-7	-7	-7	-7	-7	-7	-7	-7	-7	-7	-7	-7	-7	-1.45993	-7	-7	-7	-7	-7	-7	-7
-7	-7	-7	-7	-0.310192	-7	-7	1.50627	0.981119	-7	-7	-0.0904235	-7	-7	-7	-7	-7	-0.624457	-7	-7	-7	-0.465644	-7	-7	-0.165296	-7	-7	-7	-7	-7	-1.04335	-7	-7	-7	-7	-7	-7	0.872549	-7
1.27706	-7	-7	-7	-7	-7	-7	1.90729	-7	2.08949	-7	-7	-0.914306	-7	-7	-7	-7	-7	-7	-7	-7	-7	-7	-7	-7	-7	-7	-7	-7	-7	-7	-7	-7	-7	-7	-7	0.741648	-7	-7
-7	-7	-7	-2.1704	0.0762266	-7	-7	0.72648	1.61304	0.0123304	-7	-0.880826	-7	-7	-7	-7	-0.554128	0.956506	-7	-7	-7	-0.261083	-1.63096	-7	-0.470139	-7	-7	-7	-7	-0.427661	-0.166895	-7	-7	-7	-7	-1.47446	-7	-1.63436	-7
0.405329	-7	-7	-7	-7	-7	-7	1.18987	-7	0.630738	-7	-7	-2.17617	-7	-7	-7	-7	-7	-7	-7	-7	-7	-7	-7	-7	-7	-7	-7	-7	-7	-7	-7	-7	-7	-7	-7	0.058732	-7	-7
-7	-7	-7	-1.03439	-1.30319	-7	-7	0.584126	1.73603	-0.299164	-7	-0.613489	-7	-7	-7	-7	-0.516743	-0.74809	-7	-7	-7	-0.112109	-1.35363	-7	-0.646548	-7	-7	-7	-7	-0.0527284	-1.5065	-7	-7	-7	-7	-2.0454	-7	-0.975364	-7
-7	-7	-7	-0.306904	0.192635	-7	-7	0.320412	0.220512	-0.246126	-7	-1.97776	-7	-7	-7	-7	-0.818986	-0.853302	-7	-7	-7	-0.876268	-1.56333	-7	-0.503234	-7	-7	-7	-7	-0.311108	-7	-7	-7	-7	-7	-2.31148	-7	-0.726385	-7
-7	-7	-7	-0.628659	0.432746	-7	-7	0.435875	1.44282	0.833779	-7	-0.858471	-7	-7	-7	-7	-0.307959	1.13807	-7	-7	-7	-0.104029	-3.13771	-1.1945	-0.518222	-7	-7	-7	-7	0.442333	0.233116	-7	-7	-7	-7	-0.861776	-7	-0.938258	-7
-7	-7	-7	-0.941508	0.00983117	-7	-7	0.439413	1.68546	-0.501314	-7	-1.32938	-7	-7	-7	-7	-0.822019	0.303758	-7	-7	-7	-0.198599	-1.74906	-7	-2.04475	-7	-7	-7	-7	-0.39806	-0.996621	-7	-7	-7	-7	-1.70942	-7	-7	-7
-7	-7	-7	-0.945548	0.448627	-7	-7	0.626958	1.50747	0.224737	-2.00897	-0.546067	-7	-7	-7	-7	-0.545014	0.958393	-7	-7	-7	-0.0649975	-1.20247	-2.93521	-0.33702	-7	-7	-7	-7	-0.0247196	0.0117551	-7	-7	-7	-7	-0.67243	-7	-0.88691	-7
-1.08214	-7	-1.03868	-0.886346	-7	-7	-7	0.526257	-7	-7	-7	-7	-7	-7	-7	-7	-7	-7	-7	-7	-7	-7	-7	-7	-7	-7	-7	-7	-7	-7	-7	-7	-7	-7	-7	-7	-7	-7	-7
-7	-7	-7	-0.264794	0.767451	-7	-7	1.16285	2.16819	1.25345	-1.5524	-0.135217	-7	-7	-7	-7	0.131564	1.82906	-7	-7	-7	0.560448	-0.0909585	-0.831999	0.208883	-7	-7	-7	-7	0.571652	0.429049	-7	-7	-7	-7	-0.108598	-1.7833	-0.154522	-7
-7	-7	-7	-3.25242	1.09895	-7	-7	1.45648	-0.278557	-7	-7	-2.03398	-7	-7	-7	-7	-1.72024	-7	-7	-7	-0.252499	-0.457289	-7	-7	-7	-7	-7	-7	-7	-7	0.643531	-2.77861	-7	-7	-7	-7	-7	-7	-7
-1.25641	-7	-2.05305	-1.91892	-7	-7	-7	0.497367	-7	-7	-7	-7	-7	-7	-7	-7	-7	-7	-7	-7	-7	-7	-7	-7	-7	-7	-7	-7	-7	-7	-7	-7	-7	-7	-7	-7	-7	-7	-7
-7	-7	-7	-7	-7	-7	-7	0.0973988	-0.0696827	-7	-7	-7	-7	-7	-7	-7	-7	-7	-7	-7	-7	-0.686573	-7	-7	-7	-7	-7	-7	-7	-7	-7	-7	-7	-7	-7	-7	-7	-7	-7
-7	-7	-7	-7	-0.538236	-7	-7	0.1491	0.416832	0.086437	-7	-1.25046	-7	-7	-7	-7	-1.09997	0.549998	-7	-7	-7	-0.96378	-1.31913	-7	-1.16799	-7	-7	-7	-7	-0.411646	-0.251585	-7	-7	-7	-7	-1.17917	-7	-2.39692	-7
-0.356458	-7	-7	-7	-7	-7	-7	0.568656	-7	-0.0290631	-7	-7	-7	-7	-7	-7	-7	-7	-7	-7	-7	-7	-7	-7	-7	-7	-7	-7	-7	-7	-7	-7	-7	-7	-7	-7	-1.23171	-7	-7
-7	-7	-7	-0.891791	-1.10694	-7	-7	0.687531	1.96342	0.489161	-7	-0.522115	-7	-7	-7	-7	-0.571361	-0.820296	-7	-7	-7	0.0869511	-0.895399	-1.47411	-0.690177	-7	-7	-7	-7	-0.44787	-7	-7	-7	-7	-7	-0.668541	-7	-0.418564	-7
-7	-7	-7	-7	-7	-7	-7	0.501921	1.33527	-7	-7	-7	-7	-7	-7	-7	-7	-7	-7	-7	-0.171613	-7	-7	-7	-7	-7	-7	-7	-7	-7	-7	-7	-7	-7	-0.513399	-7	-7	-7	-7
-7	-7	-7	0.339854	1.30737	-7	-7	1.12484	2.06343	1.04362	-0.923166	0.0381041	-7	-7	-7	-7	0.31399	1.98528	-7	-7	-7	0.757322	-0.126932	-1.96958	0.248151	-7	-7	-7	-7	0.706234	1.15484	-7	-7	-7	-7	-0.548404	-1.83935	-0.177972	-7
-7	-0.851191	-7	-7	-7	-7	-7	0.328796	-1.81217	-7	-7	-7	-7	-2.01603	-0.831316	-7	-7	-7	-7	-7	-7	-7	-7	-7	-7	-7	-0.0888762	-2.04259	-7	-7	-7	-7	-7	-7	-7	-7	-7	-7	-7
-7	-7	-7	-7	1.02327	-7	-7	1.16994	-0.362396	-7	-7	-7	-1.36627	-7	-7	-7	-7	-7	-7	-7	-0.899254	-7	-7	-7	-7	-7	-7	-7	-7	-7	0.264375	-7	-7	-7	-7	-7	-7	-7	-7
-7	-7	-7	-7	-7	-7	-7	0.337199	-0.5717	-7	-7	-0.960453	-7	-7	-7	-7	-7	-7	-7	-7	-7	0.400909	-7	-7	-0.193912	-7	-7	-7	-7	-7	-7	-7	-7	-7	-7	-7	-7	-0.216192	-7
-7	-7	-7	-1.40165	-7	-7	-7	0.210512	0.827502	-7	-7	-7	-2.68869	-7	-7	-7	-7	-7	-7	-7	-1.0304	-0.541129	-7	-1.81513	-7	-7	-7	-7	-7	-7	-7	-7	-7	-1.03246	-0.32801	-7	-7	-7	-7
-7	-7	-7	-7	-0.668368	-7	-7	0.380759	-0.182175	-7	-7	-7	-7	-7	-7	-7	-7	-7	-7	-7	-7	-0.998975	-7	-7	-7	-7	-7	-7	-7	-7	-7	-7	-7	-7	-1.91153	-7	-7	-7	-7
-0.422891	-7	-7	-7	-7	-7	-7	0.313712	-7	-1.27227	-7	-7	-7	-7	-7	-7	-7	-7	-7	-7	-7	-7	-7	-7	-7	-7	-7	-7	-7	-7	-7	-7	-7	-7	-7	-7	-1.15979	-7	-7
-7	-7	-7	-2.97488	-1.95624	-7	-7	0.284973	-1.2015	0.257237	-2.87172	-1.13419	-7	-7	-7	-7	-0.419301	-1.7017	-7	-7	-7	-7	-1.09608	-7	-0.192115	-7	-7	-7	-7	-1.64248	-7	-7	-7	-7	-7	-1.31418	-7	-0.897476	-7
-7	-7	-7	-7	-7	-1.59335	-7	0.431044	0.0460892	-7	-7	-1.16444	-7	-7	-7	-7	-7	-7	-1.52109	-7	-7	-2.383	-7	-7	-0.984807	-7	-7	-7	-7	-7	-7	-7	-7	-7	-7	-7	-7	-0.62265	-7
-7	-7	-7	-7	-1.20513	-7	-7	0.19261	0.872446	-0.161103	-7	-7	-7	-7	-7	-7	-1.36549	0.333239	-7	-7	-7	-1.38459	-7	-7	-7	-7	-7	-7	-7	-1.09405	-1.13404	-7	-7	-7	-7	-7	-7	-7	-7
-7	-7	-7	-7	-0.58257	-7	-7	0.543095	0.101098	-7	-7	-1.6503	-7	-7	-7	-7	-1.49926	-0.268387	-7	-7	-7	-1.10894	-7	-7	-1.28383	-7	-7	-7	-7	-7	-1.03594	-7	-7	-7	-7	-7	-7	-1.30584	-7
-7	-7	-7	-1.11387	-0.18664	-7	-7	0.202223	1.58107	0.410889	-1.77912	-1.39108	-7	-7	-7	-7	-0.469632	0.0447508	-7	-7	-7	0.0349262	-1.86641	-1.65571	-1.09558	-7	-7	-7	-7	0.184788	0.0218104	-7	-7	-7	-7	-1.25568	-7	-1.11889	-7
-7	-7	-7	-1.04157	-2.14469	-7	-7	0.778593	1.55689	0.130789	-3.04781	-1.15748	-7	-7	-7	-7	-0.546885	-7	-7	-7	-7	-0.00542505	-0.81811	-7	-0.552806	-7	-7	-7	-7	-0.179611	-7	-7	-7	-7	-7	-1.46799	-7	-1.62455	-7
-7	-7	-7	-7	-7	-7	-7	0.0806481	-0.61658	-7	-7	-7	-7	-7	-7	-7	-7	-7	-7	-7	-7	-7	-7	-7	-7	-7	-7	-7	-7	-7	-7	-7	-7	-1.81453	-7	-7	-7	-7	-7
-7	-7	-7	-7	0.557608	-7	-7	0.274568	1.64257	-7	-7	-1.50721	-7	-7	-7	-7	-0.651104	0.763347	-7	-7	-7	-0.387845	-7	-7	-7	-7	-7	-7	-7	-0.253491	0.291654	-7	-7	-7	-7	-7	-7	-7	-7
-7	-7	-7	-7	-7	-7	-7	0.68976	-0.764533	-7	-7	-7	-7	-7	-7	-7	-7	-7	-7	-7	-7	0.283518	-7	-7	-7	-7	-7	-7	-7	-7	-7	-7	-7	-7	-7	-7	-7	-1.51022	-7
-7	-7	-7	-1.84948	-0.562663	-7	-7	0.82858	1.73616	-0.837436	-7	-0.323889	-7	-7	-7	-7	-0.72823	0.147536	-7	-7	-7	-0.510312	-1.70211	-7	0.0775912	-7	-7	-7	-7	-0.399051	-0.738598	-7	-7	-7	-7	-1.31171	-7	-0.666826	-7
-7	-7	-7	0.143086	-0.22364	-7	-7	0.637726	0.933626	-7	-7	0.36971	-7	-7	-7	-7	0.633342	0.348918	-7	-7	-7	-0.700835	-1.27896	-7	0.552835	-7	-7	-7	-7	1.25385	-0.952916	-7	-7	-7	-7	-1.26584	-7	0.35036	-7
-7	-7	-7	-7	-7	-7	-7	0.0322767	-1.05168	-1.71077	-7	-1.48227	-7	-7	-7	-7	-7	-7	-7	-7	-7	-7	-1.06518	-7	-2.14125	-7	-7	-7	-7	-0.924145	-7	-7	-7	-7	-7	-7	-7	-7	-7
-7	-7	-7	-0.0128947	0.396252	-7	-7	0.540823	1.30742	0.535091	-1.2944	0.10876	-7	-7	-7	-7	-0.0939146	0.377123	-7	-7	-7	0.301243	-2.20679	-7	-0.0583034	-7	-7	-7	-7	0.218832	0.405514	-7	-7	-7	-7	-0.851254	-7	-0.48897	-7
-7	-7	-7	-7	-7	-7	-7	0.000195768	-0.614079	-7	-7	-7	-7	-7	-7	-7	-7	-7	-7	-7	-7	-0.507854	-7	-7	-7	-7	-7	-7	-7	-7	-7	-7	-7	-7	-7	-7	-7	-7	-7
-7	-7	-7	-7	-7	-7	-7	-0.00671423	-0.268917	-7	-7	-7	-7	-7	-7	-7	-7	-7	-7	-7	-7	-0.439599	-7	-7	-7	-7	-7	-7	-7	-7	-7	-7	-7	-7	-7	-7	-7	-7	-7
-7	-7	-7	-7	-7	-7	-7	0.0861136	-1.3984	-7	-7	-7	-7	-7	-7	-7	-7	-7	-7	-7	-7	-7	-7	-7	-7	-7	-7	-7	-7	-7	-7	-7	-7	-1.05898	-7	-7	-7	-7	-7
-7	-7	-7	-7	-7	-7	-7	-0.175232	-1.49834	-7	-7	-7	-7	-7	-7	-7	-7	-7	-7	-7	-7	-7	-7	-7	-7	-7	-7	-7	-7	-7	-7	-7	-7	-7	-7	-1.59626	-7	-7	-7
-7	-7	-7	-7	-7	-7	-7	0.15171	-7	-7	-7	-7	-7	-1.20098	-7	-7	-7	-7	-7	-7	-7	-7	-7	-7	-7	-7	-7	-7	-7	-7	-7	-7	-7	-7	-7	-7	-7	-7	-7
-7	0.436332	-7	-7	-7	-7	-7	-7	1.05502	-7	-7	-0.342421	-7	-7	-7	-7	-7	-7	-7	-7	-7	-7	-7	-2.28834	-7	-7	-1.34254	-7	-7	-7	0.301834	-7	-7	-7	-7	-7	-7	-7	-7
-7	-7	-7	-0.261992	-0.276987	-7	-7	0.57758	1.17892	-1.81866	-7	-1.11508	-7	-7	-7	-7	-0.923094	-0.745962	-7	-7	-7	0.0776566	-7	-7	-0.199042	-7	-7	-7	-7	0.0334908	-1.02901	-7	-7	-7	-7	-7	-7	-0.584568	-7
-7	-7	-7	-0.235051	0.701129	-7	-7	0.604217	1.79747	1.11257	-7	-0.19144	-7	-7	-7	-7	0.145252	1.59973	-7	-7	-7	0.132835	-0.525577	-1.10124	-0.0275762	-7	-7	-7	-7	0.672643	0.653087	-7	-7	-7	-7	-0.286876	-7	-0.702195	-7
-7	-7	-7	-0.838463	0.329671	-7	-7	0.560577	1.90482	0.832057	-2.04711	-0.844125	-7	-7	-7	-7	-0.341325	1.31132	-7	-7	-7	0.049513	-0.659777	-1.91945	-0.383035	-7	-7	-7	-7	0.0526344	0.319255	-7	-7	-7	-7	-0.675317	-7	-0.939859	-7
-7	-7	-7	-7	-7	-7	-7	-1.28944	0.488588	-7	-7	-7	-7	-7	-7	-7	-7	-7	-7	-7	-7	-7	-7	-7	-7	-7	-7	-7	-7	-7	-7	-7	-7	-7	-7	-7	-7	-7	-7
-7	-7	-7	-1.10695	-0.222657	-7	-7	0.546338	1.79007	0.94483	-7	-0.712048	-7	-7	-7	-7	-0.420809	0.429409	-7	-7	-7	-0.163733	-0.97722	-1.6207	-0.489481	-7	-7	-7	-7	-0.0661179	-0.164172	-7	-7	-7	-7	-0.88546	-7	-0.85036	-7
-7	-7	-7	-1.0529	-0.29068	-7	-7	0.657296	1.65592	0.0171702	-7	-0.588147	-7	-7	-7	-7	-0.173287	-0.0509305	-7	-7	-7	0.191268	-1.55225	-7	-0.522112	-7	-7	-7	-7	0.286294	-1.09868	-7	-7	-7	-7	-1.27645	-7	-1.23801	-7
-7	-7	-7	-7	-7	0.130517	-0.389635	-2.45359	0.319412	-1.0752	-7	-7	-7	-7	-7	-7	-7	-7	-1.19741	-0.133833	-7	-7	-7	-7	-7	-7	-7	-7	-7	-7	-7	-1.69547	-1.54637	-2.07181	-1.03733	-7	-7	-7	-7
-7	-7	-7	-7	-7	-7	-0.946647	0.294366	0.745761	-7	-7	-7	-7	-7	-7	-7	-7	-7	-7	-7	-1.14554	-7	-7	-7	-1.87726	-7	-7	-7	-7	-7	-7	-7	-7	-7	-1.88557	-7	-7	-7	-7
-7	-7	-7	-7	-7	-7	-7	-7	0.43262	-7	-7	-7	-7	-7	-7	-7	-7	-7	-7	-7	-7	-0.643791	-7	-7	-7	-7	-7	-7	-7	-7	-7	-7	-7	-7	-7	-7	-7	-7	-7
-7	-7	-7	0.141035	-7	-7	-7	0.771075	1.41631	-7	-7	-0.00913669	-7	-7	-7	-7	-0.226959	-7	-7	-7	-7	0.417767	-1.87749	-7	0.147553	-7	-7	-7	-7	-0.0383222	-7	-7	-7	-7	-7	-7	-7	-0.371653	-7
-7	-7	-7	-7	-7	-7	-7	-0.830682	0.458881	-7	-7	-7	-7	-7	-7	-7	-7	-7	-7	-7	-7	-7	-7	-7	-7	-7	-7	-7	-7	-7	-7	-7	-7	-7	-7	-7	-7	-7	-7
-7	-7	-7	-7	-0.231281	-7	-7	-0.345063	1.47067	-0.160079	-7	-0.852658	-7	-7	-7	-7	-1.40965	0.145145	-7	-7	-7	-0.757492	-7	-7	-0.871859	-7	-7	-7	-7	-0.37381	0.147368	-7	-7	-7	-7	-2.64504	-7	-1.89306	-7
-7	-7	-7	-7	-7	-7	-7	-0.766001	0.540506	-7	-7	-1.32016	-7	-7	-7	-7	-7	-7	-7	-7	-7	-7	-7	-7	-7	-7	-7	-7	-7	-7	-7	-7	-7	-7	-7	-7	-7	-7	-7
-7	-7	-7	-0.239044	-0.491656	-7	-7	0.259875	0.93112	-3.27548	-7	-1.23295	-7	-7	-7	-7	-0.958749	-1.83726	-7	-7	-7	-0.10313	-7	-7	-0.310288	-7	-7	-7	-7	-0.444066	-0.755024	-7	-7	-7	-7	-7	-7	-1.10051	-7
-7	-7	-7	-7	-7	-7	-7	-7	0.619104	-7	-7	-7	-7	-7	-7	-7	-7	-7	-7	-7	-7	-7	-7	-7	-7	-7	-7	-7	-7	-7	-7	-7	-7	-7	-2.18944	-7	-7	-7	-7
-7	-7	-7	-7	-7	-7	-7	-7	0.731915	-7	-7	-7	-7	-7	-7	-7	-7	-7	-7	-7	-7	-0.442825	-7	-7	-7	-7	-7	-7	-7	-7	-7	-7	-7	-7	-7	-7	-7	-7	-7
-7	-7	-7	-1.53686	-0.778231	-7	-7	-0.1797	0.683562	-7	-7	-7	-7	-7	-7	-7	-1.75422	-0.583482	-7	-7	-7	-0.261898	-7	-7	-0.591863	-7	-7	-7	-7	-0.422642	-7	-7	-7	-7	-7	-7	-7	-1.47307	-7
-7	-7	-0.85972	-7	-7	-7	-7	-0.385409	1.38512	-7	-7	-7	-7	-7	-7	-0.557868	-7	-7	-7	-7	-7	0.0644751	-7	-7	-7	-7	-7	-7	-1.80372	-7	-7	-7	-7	-7	-7	-7	-7	-7	-7
-7	-7	-7	-7	-0.942284	-7	-7	-0.230097	1.53503	0.0702788	-7	-1.11095	-7	-7	-7	-7	-7	-0.409977	-7	-7	-7	-0.913984	-7	-7	-1.47742	-7	-7	-7	-7	-2.04012	0.046051	-7	-7	-7	-7	-1.83736	-7	-1.45933	-7
-7	-7	-7	-1.48507	-0.166152	-7	-7	0.586283	1.85721	1.38508	-1.83416	-0.591007	-7	-7	-7	-7	-0.609688	0.440472	-7	-7	-7	0.00195369	-0.365967	-0.72221	-0.287693	-7	-7	-7	-7	0.0524798	-0.769701	-7	-7	-7	-7	-0.0400743	-1.55622	-0.819254	-7
-7	-7	-7	-7	-0.187747	-7	-7	0.380216	1.679	0.901688	-7	-1.24298	-7	-7	-7	-7	-1.57751	-0.325761	-7	-7	-7	-0.111633	-0.697075	-1.19476	-1.13421	-7	-7	-7	-7	-0.82807	-0.42362	-7	-7	-7	-7	-0.891376	-7	-1.3885	-7
-7	-7	-7	-1.21155	-0.527206	-7	-7	0.321823	1.8273	0.0573402	-7	-1.25797	-7	-7	-7	-7	-0.707575	0.345902	-7	-7	-7	-0.327432	-1.33213	-7	-0.766042	-7	-7	-7	-7	-0.0574139	-0.738042	-7	-7	-7	-7	-1.91265	-7	-1.17109	-7
-7	-7	-7	-7	-7	-7	-7	-0.891544	0.232355	-7	-7	-7	-7	-7	-7	-7	-7	-7	-7	-7	-7	-7	-7	-7	-7	-7	-7	-7	-7	-7	-7	-7	-7	-7	-7	-7	-7	-7	-7
-7	-7	-7	-7	-7	-7	-7	-1.0077	0.499452	-7	-7	-7	-7	-7	-7	-7	-7	-7	-7	-7	-7	-7	-7	-7	-7	-7	-7	-7	-7	-7	-7	-7	-7	-7	-7	-7	-7	-7	-7
-7	-7	-7	-1.03556	0.0903998	-7	-7	0.245114	1.63212	1.17106	-7	-0.776501	-7	-7	-7	-7	-0.473171	0.892854	-7	-7	-7	-0.461029	-0.860974	-1.02806	-0.604088	-7	-7	-7	-7	-0.1165	-0.22427	-7	-7	-7	-7	-0.280097	-7	-0.689751	-7
-7	-7	-7	-1.17707	-0.734567	-7	-7	-0.16965	1.42562	0.335078	-7	-0.749722	-7	-7	-7	-7	-0.778458	0.47801	-7	-7	-7	-0.735745	-1.10216	-3.50106	-0.625866	-7	-7	-7	-7	-0.291041	-0.709574	-7	-7	-7	-7	-1.67501	-7	-1.09348	-7
-7	-7	-7	-0.813175	-0.36616	-7	-7	-0.0200656	1.05979	-1.64164	-7	-0.797502	-7	-7	-7	-7	-0.422625	-0.755099	-7	-7	-7	-0.277129	-7	-7	-1.10884	-7	-7	-7	-7	-0.411283	-1.04824	-7	-7	-7	-7	-7	-7	-1.85846	-7
-7	-7	-7	-7	-7	-7	-7	-0.659555	0.634984	-7	-7	-1.89396	-7	-7	-7	-7	-7	-7	-7	-7	-7	-7	-7	-7	-7	-7	-7	-7	-7	-7	-7	-7	-7	-7	-7	-7	-7	-7	-7
-7	-7	-7	-7	-2.54952	-7	-7	-1.30621	0.712827	-7	-7	-7	-7	-7	-7	-7	-1.9756	-7	-7	-7	-7	-1.14626	-7	-7	-2.0514	-7	-7	-7	-7	-1.17539	-7	-7	-7	-7	-7	-7	-7	-7	-7
-7	-7	-7	-0.688975	-0.00482847	-7	-7	0.26329	1.64239	-0.190295	-7	-0.47805	-7	-7	-7	-7	-0.632091	0.237388	-7	-7	-7	-0.222617	-2.05218	-7	-0.282519	-7	-7	-7	-7	-0.0873623	-0.99228	-7	-7	-7	-7	-1.33047	-7	-0.568345	-7
-7	-7	-7	-7	-7	-7	-7	-7	0.388578	-7	-7	-7	-7	-7	-7	-7	-7	-7	-7	-7	-7	-7	-7	-7	-7	-7	-7	-7	-7	-7	-7	-7	-7	-7	-7	-7	-7	-7	-7
-7	-7	-7	-1.60975	-7	-7	-7	0.35608	1.35508	-7	-2.43196	-7	-1.11949	-7	-7	-7	-1.68994	-7	-7	-7	-0.321595	-0.274405	-7	-0.831962	-7	-7	-7	-7	-7	-1.36211	-7	-7	-7	-0.166205	0.504187	-7	-7	-7	-7
-7	-7	-7	-1.41143	-0.314586	-7	-7	0.115313	1.5191	0.187617	-7	-0.988315	-7	-7	-7	-7	-0.73923	0.272932	-7	-7	-7	-0.656041	-1.37428	-7	-0.550978	-7	-7	-7	-7	-0.233069	-0.316725	-7	-7	-7	-7	-1.896	-7	-1.54337	-7
-7	-7	-7	-1.3763	-7	-7	-7	0.307471	1.09909	-7	-1.83933	-7	-1.04328	-7	-7	-7	-1.31701	-7	-7	-7	-1.67286	-0.733892	-7	-1.10444	-7	-7	-7	-7	-7	-1.54995	-7	-7	-7	-0.377366	0.157245	-7	-7	-7	-7
-7	-7	-7	-2.10385	-7	-7	-7	0.243968	0.240104	-7	-7	-1.07727	-7	-7	-7	-7	-0.639418	-7	-7	-7	-7	-2.08997	-7	-7	-0.649391	-7	-7	-7	-7	-0.874008	-7	-7	-7	-7	-7	-7	-7	-2.39692	-7
-7	-7	-7	-1.17688	-7	-7	-7	0.260905	0.972335	-7	-2.23923	-7	-1.1472	-7	-7	-7	-1.57999	-7	-7	-7	-0.900017	-0.525315	-7	-0.84171	-7	-7	-7	-7	-7	-1.73689	-7	-7	-7	-0.456715	0.063943	-7	-7	-7	-1.97406
-7	-7	-7	-0.568714	-1.66454	-7	-7	-0.284408	1.23106	-1.42264	-7	-1.13072	-7	-7	-7	-7	-0.496268	-1.01962	-7	-7	-7	-1.14644	-2.81793	-7	-1.1885	-7	-7	-7	-7	-0.20678	-7	-7	-7	-7	-7	-1.7248	-7	-7	-7
-7	-7	-7	-7	-7	-7	-7	-0.814497	0.436034	-7	-7	-2.50044	-7	-7	-7	-7	-7	-7	-7	-7	-7	-7	-7	-7	-7	-7	-7	-7	-7	-7	-7	-7	-7	-7	-7	-7	-7	-7	-7
-7	-7	-7	-1.62323	-0.689386	-7	-7	0.0852568	1.3845	-0.235112	-7	-1.44354	-7	-7	-7	-7	-1.52536	-0.0589805	-7	-7	-7	0.122319	-3.7661	-7	-1.34283	-7	-7	-7	-7	-0.294121	-1.01794	-7	-7	-7	-7	-1.93747	-7	-1.22098	-7
-7	-7	-7	-7	-7	-7	-7	-0.719439	0.504102	-7	-7	-1.82416	-7	-7	-7	-7	-7	-7	-7	-7	-7	-1.95035	-7	-7	-7	-7	-7	-7	-7	-7	-7	-7	-7	-7	-7	-7	-7	-7	-7
-7	-7	-7	-7	-7	-7	-7	-7	0.746234	-7	-7	-1.3258	-7	-7	-7	-7	-1.24456	-7	-7	-7	-7	-2.98824	-7	-7	-0.928091	-7	-7	-7	-7	-0.243759	-7	-7	-7	-7	-7	-7	-7	-7	-7
-7	-7	-7	-7	-7	-7	-7	-1.10401	0.307339	-7	-7	-1.55663	-7	-7	-7	-7	-7	-7	-7	-7	-7	-7	-7	-7	-7	-7	-7	-7	-7	-7	-7	-7	-7	-7	-7	-7	-7	-7	-7
-7	-7	-7	-7	-7	-0.0669895	-1.59013	-0.900047	0.314463	-7	-7	-7	-7	-7	-7	-7	-7	-7	-2.02972	-0.210267	-7	-7	-7	-7	-7	-7	-7	-7	-7	-7	-7	-7	-1.34132	-7	-7	-7	-7	-7	-7
-7	-7	-7	-7	-7	-7	-7	-7	0.395116	-7	-7	-1.79793	-7	-7	-7	-7	-7	-7	-7	-7	-7	-7	-7	-7	-7	-7	-7	-7	-7	-7	-7	-7	-7	-7	-7	-7	-7	-7	-7
-7	-7	-7	-7	-7	-7	-7	-0.514929	0.5397	-7	-7	-1.48972	-7	-7	-7	-7	-7	-7	-7	-7	-7	-7	-7	-7	-7	-7	-7	-7	-7	-7	-7	-7	-7	-7	-7	-7	-7	-7	-7
-7	-7	-7	-7	-1.55068	-7	-7	0.619799	0.411303	-0.825402	-7	-7	-7	-7	-7	-7	-7	-0.954317	-7	-7	-7	-1.09353	-2.94491	-7	-1.51982	-7	-7	-7	-7	-1.15815	-0.46877	-7	-7	-7	-7	-2.15368	-7	-7	-7
-7	-7	-7	-7	-7	-7	-7	-0.505317	0.285313	-7	-7	-7	-7	-7	-7	-7	-7	-7	-7	-7	-7	-7	-7	-7	-7	-7	-7	-7	-7	-7	-7	-7	-7	-7	-7	-7	-7	-7	-7
-7	-7	-7	-1.17582	-2.11496	-7	-7	-7	0.215749	-0.218871	-7	-0.467566	-7	-7	-7	-7	-1.13764	-7	-7	-7	-7	-1.35775	-7	-7	-0.301641	-7	-0.869599	-7	-7	-0.800377	-7	-7	-7	-7	-7	-7	-7	-0.940903	-7
-7	-7	-7	-1.91628	-0.0797911	-7	-7	0.455639	1.37148	-1.73603	-7	-1.11769	-7	-7	-7	-7	-0.693077	0.38904	-7	-7	-7	-0.685681	-7	-7	-0.981803	-7	-7	-7	-7	-0.0470072	0.741594	-7	-7	-7	-7	-7	-7	-7	-7
-7	-7	-7	-0.894339	-0.681704	-7	-7	-0.669308	1.52054	-0.212744	-7	-0.634503	-7	-7	-7	-7	-0.391159	0.354289	-7	-7	-7	-0.658425	-7	-7	-0.287679	-7	-7	-7	-7	0.133716	-1.12089	-7	-7	-7	-7	-7	-7	-1.18539	-7
-7	-7	-7	-7	-7	-7	-7	-0.447808	0.485871	-7	-7	-7	-7	-7	-7	-7	-7	-7	-7	-7	-7	-7	-7	-7	-7	-7	-7	-7	-7	-7	-7	-7	-7	-7	-7	-7	-7	-7	-7
-7	-7	-7	-7	-7	-0.140938	-1.53901	-0.958716	0.171119	-7	-7	-7	-7	-7	-7	-7	-7	-7	-7	-0.401661	-7	-7	-7	-7	-7	-7	-7	-7	-7	-7	-7	-1.77204	-1.79073	-7	-7	-7	-7	-7	-7
-7	-7	-7	-0.60499	-0.718594	-7	-7	0.149065	0.94508	-7	-7	-7	-7	-7	-7	-7	-7	-7	-7	-7	-7	-0.34738	-7	-7	-0.880919	-7	-7	-7	-7	-0.537209	-0.70681	-7	-7	-7	-7	-7	-7	-1.00977	-7
-7	-7	-7	-7	-7	-7	-7	-1.16094	0.495366	-7	-7	-7	-7	-7	-7	-1.70387	-7	-7	-7	-7	-7	-7	-7	-7	-7	-7	-2.70453	-7	-7	-7	-7	-7	-7	-7	-7	-7	-7	-7	-7
-7	-7	-7	-7	-7	0.0929145	-0.596218	-0.400423	0.288626	-7	-7	-7	-7	-7	-7	-7	-7	-7	-0.684412	-0.00291315	-3.05307	-7	-7	-7	-7	-7	-7	-7	-7	-7	-7	-1.41896	-1.45292	-2.6728	-1.03546	-7	-7	-7	-7
-7	-7	-7	-7	-7	-7	-7	-0.115252	0.415559	-7	-7	-7	-7	-7	-7	-7	-7	-7	-7	-7	-7	-0.577365	-7	-7	-7	-7	-7	-7	-7	-7	-7	-7	-7	-7	-7	-7	-7	-7	-7
-7	-7	-7	1.08392	-7	-7	-1.14402	1.8748	2.96019	-0.804623	0.746539	-7	-1.58559	-7	-7	-7	0.306406	-2.05312	-7	-7	1.96422	1.3983	-1.14001	1.70521	-7	-0.352769	-7	-7	-7	0.814255	0.585909	-7	-2.61533	1.68425	2.57187	-1.19394	0.767542	-7	-1.81771
-7	-7	-7	-7	-7	-7	-7	1.18353	1.46436	-0.297451	-0.151646	-7	-7	-7	-7	-7	-7	-7	-7	-7	-0.337036	1.85007	-7	-0.108161	1.05313	-7	-7	-7	-7	-7	-7	-7	-7	-0.388771	0.662873	-1.76742	0.333674	-7	-7
-7	-7	-7	-7	-7	-0.313745	-1.26442	-0.882634	0.0231989	-7	-7	-7	-7	-7	-7	-7	-7	-7	-2.41367	-0.442079	-7	-7	-7	-7	-7	-7	-7	-7	-7	-7	-7	-2.47231	-7	-7	-7	-7	-7	-7	-7
-7	-7	-7	-7	-7	-7	-7	-1.21309	0.431113	-7	-7	-7	-7	-7	-7	-7	-7	-7	-7	-7	-7	-7	-7	-7	-7	-7	-7	-7	-7	-7	-7	-7	-7	-7	-7	-7	-7	-2.70025	-7
-7	-7	-7	-7	-7	-7	-7	-7	1.10696	-7	-7	-7	-7	-7	-7	-7	-7	-7	-7	-7	-7	-7	-7	-7	-7	-7	-7	-7	-7	-7	-7	-7	-7	-7	-7	-7	-7	-7	-7
-7	-7	-7	-7	-7	-7	-7	-0.955116	0.345666	-7	-7	-7	-7	-7	-7	-7	-7	-7	-7	-7	-7	-7	-7	-7	-7	-7	-7	-7	-7	-7	-7	-7	-7	-7	-7	-7	-7	-7	-7
-7	-7	-7	-7	-0.622154	-7	-7	-7	0.689007	-0.965298	-7	-7	-7	-7	-7	-7	-7	-7	-7	-7	-7	-0.462777	-7	-7	-7	-7	-7	-7	-7	-7	-7	-7	-7	-7	-7	-7	-7	-7	-7
-7	-7	-7	-7	-7	-7	-7	-7	1.15431	-7	-7	-7	-7	-7	-7	-7	-7	-7	-7	-7	-7	-7	-7	-7	-7	-7	-7	-7	-7	-7	-7	-7	-7	-7	-7	-7	-7	-7	-7
-7	-7	-7	-2.14379	-3.47034	-7	-7	0.21582	1.60616	-1.16377	-7	-1.60759	-7	-7	-7	-7	-7	-2.22261	-7	-7	-7	0.124472	-7	-7	-1.61001	-7	-7	-7	-7	-0.443693	-7	-7	-7	-7	-7	-2.03226	-7	-1.33432	-7
-7	-7	-7	-1.79359	0.0321746	-7	-7	0.361226	1.16707	-1.65879	-7	-1.30833	-7	-7	-7	-7	-0.628491	0.75115	-7	-7	-7	-0.0783867	-7	-7	-1.94834	-7	-7	-7	-7	-0.449567	0.195482	-7	-7	-7	-7	-7	-7	-1.87959	-7
-7	-7	-7	-0.782448	-1.39439	-7	-7	0.527579	1.73166	0.478812	-7	-0.976695	-7	-7	-7	-7	-0.136586	-0.943569	-7	-7	-7	-0.652076	-7	-7	0.049652	-7	-7	-7	-7	-0.0888997	-7	-7	-7	-7	-7	-7	-7	-0.412496	-7
-7	-7	-7	-7	-7	0.145117	-0.181716	-7	0.380261	-7	-7	-7	-7	-7	-7	-7	-7	-7	-2.01716	-0.0801212	-7	-1.49319	-7	-7	-7	-7	-7	-7	-7	-7	-7	-1.23522	-1.42508	-7	-1.45541	-7	-7	-7	-7
-7	-7	-7	-7	0.212358	-7	-7	0.0146084	1.1994	-7	-7	-7	-7	-7	-7	-7	-1.30976	1.34072	-7	-7	-7	-0.171805	-7	-7	-1.55304	-7	-7	-7	-7	-0.893258	0.053441	-7	-7	-7	-7	-7	-7	-7	-7
-7	-7	-7	-7	-1.08088	-7	-7	0.286222	1.68599	-1.81642	-7	-7	-7	-7	-7	-7	-7	-0.469987	-7	-7	-7	0.0155104	-7	-7	-7	-7	-7	-7	-7	-1.61067	-7	-7	-7	-7	-7	-7	-7	-7	-7
-7	-7	-7	-7	-7	-7	-7	0.176618	0.994989	-7	-7	-7	-7	-7	-7	-7	-7	-7	-7	-7	0.423835	-7	-7	-7	-7	-7	-7	-7	-7	-7	-7	-7	-7	-0.0683549	1.1114	-7	-7	-7	-7
-7	-7	-7	-7	-7	-7	-7	-0.233636	0.171064	-1.13513	-7	-1.77246	-7	-7	-7	-7	-1.94569	-7	-7	-7	-7	-0.516044	-7	-7	-7	-7	-7	-7	-7	-7	-7	-7	-7	-7	-7	-7	-7	-1.47997	-7
-7	-7	-7	-1.21093	-7	-7	-7	-0.200446	1.03644	-7	-7	-7	-7	-7	-7	-7	-7	-7	-7	-7	-0.9735	-0.190913	-7	-1.37786	-7	-7	-7	-7	-7	-1.75751	-7	-7	-7	-0.502743	-1.49213	-7	-7	-7	-7
-7	-7	-7	-2.36981	-7	-7	-7	-0.678692	1.4543	-7	-7	-1.57852	-7	-7	-7	-7	-1.23097	-7	-7	-7	-7	-1.30488	-7	-7	-1.75754	-7	-7	-7	-7	-0.711431	-7	-7	-7	-7	-7	-7	-7	-7	-7
-7	-7	-7	-7	-7	-7	-7	-1.12536	0.258621	-7	-7	-7	-7	-7	-7	-7	-7	-7	-7	-7	-7	-1.20839	-7	-7	-7	-7	-7	-7	-7	-7	-7	-7	-7	-7	-7	-7	-7	-7	-7
-7	-7	-7	-7	-2.00381	-7	-7	-7	0.750518	-7	-7	-7	-7	-7	-7	-7	-7	-7	-7	-7	-7	-0.14307	-7	-0.943115	-7	-2.29826	-7	-7	-7	-7	-7	-7	-7	-7	-7	-7	-1.43264	-7	-7
-7	-1.55077	-2.87832	-7	-7	-7	-7	1.01276	1.60819	-7	-7	-7	-7	-7	-1.99296	-7	-7	-7	-7	-7	0.296552	-7	-7	-7	-7	-7	-1.17161	-7	-7	-7	-7	-7	-7	-0.573651	-0.453438	-7	-7	-7	-7
-7	-7	-0.156059	-0.579744	-1.49389	-7	-7	-7	0.15853	-7	-7	-7	-7	-7	-7	-7	-7	-7	-1.95929	-7	-7	-7	-7	-7	-7	-7	-7	-7	-7	-7	-7	-7	-7	-7	-7	-7	-7	-0.42511	-7
-7	-7	-7	-7	-0.758771	-7	-7	-1.55762	0.487796	0.492591	-7	-0.858967	-7	-7	-7	-7	-0.920631	-0.425383	-7	-7	-7	-1.32299	-7	-2.88616	-1.80277	-7	-7	-7	-7	-1.01412	-0.616634	-7	-7	-7	-7	-2.48534	-7	-7	-7
-7	-7	-7	-0.701842	-0.0165242	-7	-7	-0.0599696	1.45326	0.447705	-7	-1.12089	-7	-7	-7	-7	-0.647344	0.209824	-7	-7	-7	-0.146716	-7	-1.67162	-0.694975	-7	-7	-7	-7	-0.263458	-0.161661	-7	-7	-7	-7	-1.43583	-7	-7	-7
-7	-7	-7	-7	-7	-7	-7	-7	0.38731	-7	-7	-7	-7	-7	-7	-7	-7	-7	-7	-7	-7	-7	-7	-7	-7	-7	-7	-7	-7	-7	-7	-7	-7	-7	-7	-7	-7	-7	-7
-7	-7	0.189034	-0.559879	-0.569916	-7	-7	-7	0.150937	-7	-7	-3.99777	-7	-1.54111	-7	-7	-7	-7	-7	-7	-7	-7	-7	-7	-0.614244	-7	-7	-7	-1.18131	-7	-0.991616	-1.01227	-7	-7	-1.00681	-7	-7	-0.2994	-2.06627
-7	-7	-7	-7	-1.14904	-7	-7	0.349701	0.207742	-7	-7	-7	-7	-7	-7	-7	-7	-7	-7	-7	-7	-1.43873	-7	-7	-7	-7	-7	-7	-7	-7	-7	-7	-7	-7	-7	-7	-7	-7	-7
-7	-7	-7	-2.57453	-0.773599	-7	-7	-0.251377	0.814675	-0.617928	-7	-2.20338	-7	-7	-7	-7	-0.645602	-1.32545	-7	-7	-7	-0.590557	-7	-7	-1.54567	-7	-7	-7	-7	-0.425028	-7	-7	-7	-7	-7	-7	-7	-7	-7
-7	-7	-7	-7	-7	-7	-7	-7	0.257955	0.770716	-7	-7	-7	-7	-7	-7	-7	-7	-7	-7	-7	-7	-0.644289	-0.953477	-7	-7	-7	-7	-7	-7	-7	-7	-7	-7	-7	-1.04967	-7	-7	-7
-7	-1.92307	-7	-0.67156	-1.70484	-7	-7	-7	0.290041	-0.406487	-7	-0.505744	-7	-7	-7	-7	-1.24198	-1.59929	-7	-7	-7	-0.221064	-7	-7	-0.179964	-7	-0.00393589	-7	-7	-1.15786	-7	-7	-7	-7	-7	-1.1167	-7	-0.947303	-7
-7	-7	-7	-1.14246	-7	-7	-7	-1.14262	0.182392	-7	-7	-1.37614	-7	-7	-7	-7	-7	-7	-7	-7	-7	-0.498655	-7	-7	-1.0965	-7	-7	-7	-7	-1.81011	-7	-7	-7	-7	-7	-7	-7	-7	-7
-7	-7	-7	-7	-2.87436	-7	-7	-1.48432	1.19494	-7	-1.511	-7	-7	-7	-7	-7	-7	-2.04626	-7	-7	-7	0.16209	-7	-0.893858	-7	-1.71388	-7	-7	-7	-7	-7	-7	-7	-7	-7	-7	-2.49719	-7	-7
-7	-7	-7	-7	-7	-7	-7	-3.16329	0.0110553	-0.197117	-7	-7	-7	-7	-7	-7	-7	-7	-7	-7	-7	-7	-7	-7	-7	-7	-7	-7	-7	-7	-7	-7	-7	-7	-7	-7	-7	-7	-7
-7	-7	-7	-7	-7	-7	-7	-1.5713	0.39952	-7	-7	-2.04907	-7	-7	-7	-7	-7	-7	-7	-7	-7	-7	-7	-7	-7	-7	-7	-7	-7	-7	-7	-7	-7	-7	-7	-7	-7	-7	-7
-7	-7	-7	-7	-7	-7	-7	-7	0.389448	-7	-7	-7	-7	-7	-7	-7	-7	-7	-7	-7	-7	-7	-7	-7	-7	-7	-7	-7	-7	-7	-7	-7	-7	-7	-7	-7	-7	-7	-7
-7	-7	-7	-7	-7	-7	-7	-2.24465	-0.152181	-0.499236	-7	-7	-7	-7	-7	-7	-7	-7	-7	-7	-7	-7	-7	-7	-7	-7	-7	-7	-7	-7	-7	-7	-7	-7	-7	-7	-7	-7	-7
-7	-7	-7	-7	-7	-7	-7	0.384014	1.25793	-7	-1.88499	-0.429178	-7	-7	-7	-7	-7	-7	-7	-7	-7	0.546542	-7	-0.198508	0.0881743	-7	-7	-7	-7	-7	-7	-7	-7	-7	-1.53856	-0.986291	-7	-0.453505	-7
-7	-7	-7	-7	-7	-7	-7	-7	0.909127	-7	-7	-7	-7	-7	-7	-7	-7	-7	-7	-7	-3.57081	-7	-7	-7	-7	-7	-7	-7	-7	-7	-7	-7	-7	-7	-7	-7	-7	-7	-7
-7	-7	-7	-7	-7	-0.624813	-1.31267	-7	0.0942303	-7	-7	-7	-7	-7	-7	-7	-7	-7	-1.6984	-0.449227	-7	-7	-7	-7	-7	-7	-7	-7	-7	-7	-7	-1.66938	-2.88472	-7	-7	-7	-7	-7	-7
-7	-7	-7	-7	-7	-7	-7	0.107293	0.91877	-7	-3.06935	-7	-7	-7	-7	-7	-7	-7	-7	-7	-1.31483	0.554064	-7	-1.77547	-0.239797	-7	-7	-7	-7	-7	-7	-7	-7	-1.86186	-0.130542	-7	-0.784769	-7	-7
-7	-7	-7	-7	-7	-7	-7	0.258541	0.524787	-7	-7	-1.11516	-7	-7	-7	-7	-7	-7	-7	-7	-7	-0.80472	-7	-7	-1.03264	-7	-7	-7	-7	-2.20675	-7	-7	-7	-7	-7	-7	-7	-2.84087	-7
-7	-7	-7	-7	-7	-7	-7	0.578568	0.353707	-7	-7	-7	-7	-7	-7	-7	-7	-7	-7	-7	-7	0.657908	-7	-7	-7	-7	-7	-7	-7	-7	-7	-7	-7	-7	-7	-7	-7	-7	-7
-7	-7	-7	-7	-7	-0.56407	-2.35445	-1.30245	-0.161123	-7	-7	-7	-7	-7	-7	-7	-7	-7	-7	-0.254544	-7	-1.82599	-7	-7	-7	-7	-7	-7	-7	-7	-7	-7	-2.12048	-7	-7	-7	-7	-7	-7
-7	-7	-7	-7	-7	-7	-7	-7	0.289428	-7	-7	-7	-7	-7	-7	-7	-7	-7	-7	-7	-7	-7	-7	-7	-7	-7	-7	-7	-7	-7	-7	-7	-7	-7	-7	-7	-7	-7	-7
-7	-7	-7	-7	-7	-0.689627	-1.48759	-1.2309	0.0504296	-1.3867	-7	-7	-7	-7	-7	-7	-7	-7	-7	-0.456863	-1.50944	-7	-7	-7	-7	-7	-7	-7	-7	-7	-7	-7	-7	-7	-7	-7	-7	-7	-7
-7	-7	-7	-7	-7	-7	-7	0.0472974	0.0391683	-7	-7	-7	-7	-1.61416	-1.71049	-7	-7	-7	-7	-2.48474	-7	-0.779437	-7	-7	-7	-7	-7	-7	-7	-7	-7	-7	-7	-7	-3.48107	-7	-7	-7	-7
-7	-7	-7	-7	-7	-7	-7	-0.626047	0.164552	-7	-7	-0.89932	-7	-7	-7	-7	-7	-7	-7	-7	-7	-7	-7	-7	-0.411667	-7	-7	-7	-7	-7	-7	-7	-7	-7	-7	-7	-7	-1.20091	-7
-7	-7	-7	-1.24181	-7	-7	-7	0.411649	0.892043	-7	-7	-7	-7	-7	-7	-7	-0.880524	-7	-7	-7	-0.758013	-0.266092	-7	-1.04835	-7	-7	-7	-7	-7	-1.48979	-7	-7	-7	-0.436088	-1.07492	-7	-7	-7	-7
-7	-7	-7	-7	-7	-7	-7	-1.49622	0.0986805	0.243872	-7	-7	-7	-7	-7	-7	-2.4481	-7	-7	-7	-7	-7	-7	-7	-7	-7	-7	-7	-7	-7	-7	-7	-7	-7	-7	-7	-7	-7	-7
-7	-7	-7	-7	-7	-7	-7	-7	0.451628	-7	-7	-7	-7	-7	-7	-7	-7	-7	-7	-7	-7	-2.85696	-7	-7	-7	-7	-7	-7	-7	-7	-7	-7	-7	-7	-7	-7	-7	-7	-7
-7	-7	-7	-7	-0.588864	-7	-7	-0.498451	0.639501	-1.30167	-7	-1.0729	-7	-7	-7	-7	-1.55255	-0.283589	-7	-7	-7	-0.659263	-7	-7	-0.764137	-7	-7	-7	-7	-0.761175	-7	-7	-7	-7	-7	-7	-7	-0.990962	-7
-7	-7	-7	-7	-7	-7	-7	-1.51778	0.0365409	-0.552054	-7	-7	-7	-7	-7	-7	-7	-7	-7	-7	-7	-7	-7	-7	-7	-7	-7	-7	-7	-7	-7	-7	-7	-7	-7	-7	-7	-7	-7
-7	-7	-7	-3.83221	-7	-7	-7	-1.29947	0.492972	-0.227657	-7	-7	-7	-7	-7	-7	-7	-2.52443	-7	-7	-7	-0.975776	-7	-7	-7	-7	-7	-7	-7	-0.726934	-7	-7	-7	-7	-7	-1.71676	-7	-7	-7
-7	-7	-7	-1.46504	-1.54635	-7	-7	-0.932733	0.813994	0.310928	-3.3778	-7	-7	-7	-7	-7	-7	-7	-7	-7	-7	0.0776127	0.220049	-0.906574	-7	-7	-7	-7	-7	-1.41933	-7	-7	-7	-7	-7	-0.136619	-7	-7	-7
-7	-7	-7	-7	-7	-0.351501	-7	-2.30295	-0.170644	-7	-7	-7	-7	-7	-7	-7	-7	-7	-7	-0.313124	-7	-7	-7	-7	-7	-7	-7	-7	-7	-7	-7	-3.53105	-7	-7	-7	-7	-7	-7	-7
-7	-7	-7	-7	-7	-0.233861	-1.77671	-1.33613	0.111258	-7	-7	-7	-7	-7	-7	-7	-7	-7	-7	-0.321356	-7	-7	-7	-7	-7	-7	-7	-7	-7	-7	-7	-1.63514	-3.01835	-7	-7	-7	-7	-7	-7
-7	-7	-7	-0.912137	-1.81874	-7	-7	0.721327	2.1369	-0.592466	-7	-1.02214	-7	-7	-7	-7	-0.329939	-1.78751	-7	-7	-7	0.166138	-7	-7	-1.35092	-7	-7	-7	-7	0.466021	-7	-7	-7	-7	-7	-7	-7	-3.39462	-7
-7	-7	-7	-7	-7	-7	-7	-7	-0.0259223	-7	-7	-7	-7	-7	-7	-7	-7	-7	-7	-7	-7	-7	-7	-7	-7	-7	-7	-7	-7	-3.34858	-7	-7	-7	-7	-7	-7	-7	-7	-7
-7	-7	-7	-7	-7	-7	-7	-7	0.0439612	-7	-7	-7	-7	-7	-7	-7	-7	-7	-7	-7	-7	-7	-7	-7	-1.46337	-7	-7	-7	-7	-7	-7	-7	-7	-7	-7	-7	-7	-7	-7
-7	-7	-7	-7	-7	-7	-7	-0.312209	-0.0823896	-7	-7	-7	-7	-7	-7	-7	-7	-7	-7	-7	-7	-7	-7	-7	-7	-7	-7	-7	-7	-7	-7	-7	-7	-2.23892	-7	-7	-7	-7	-7
-7	-7	-7	-7	-7	-7	-7	-7	-0.173189	-0.557593	-7	-7	-7	-7	-7	-7	-7	-7	-7	-7	-7	-7	-7	-7	-7	-7	-7	-7	-7	-7	-7	-7	-7	-7	-7	-7	-7	-7	-7
-7	-7	-7	-0.593911	-0.382957	-7	-7	-1.00973	0.82536	0.615647	-1.3898	-0.740121	-7	-7	-7	-7	-0.583681	1.01442	-7	-7	-7	-0.655803	-1.52151	-1.65373	-0.695049	-7	-7	-7	-7	0.333049	-0.118306	-7	-7	-7	-7	-0.463518	-7	-1.43308	-7
-7	-7	-7	-7	-7	-0.455925	-7	-0.582269	0.189691	-7	-7	-7	-7	-7	-7	-7	-7	-7	-2.54579	-1.49127	-7	-7	-7	-7	-7	-7	-7	-7	-7	-7	-7	-7	-7	-7	-2.32617	-7	-7	-7	-7
-7	-7	-7	-7	-7	-0.488523	-2.04561	-7	0.0311776	-7	-7	-7	-7	-7	-7	-7	-7	-7	-1.12176	-0.498494	-7	-7	-7	-7	-7	-7	-7	-7	-7	-7	-7	-7	-7	-7	-7	-7	-7	-7	-7
-7	-7	-7	-7	-7	-7	-7	-2.56578	0.0317032	-7	-7	-7	-7	-7	-7	-7	-0.700861	-7	-7	-7	-7	-2.65049	-3.34697	-7	-1.43231	-7	-7	-7	-7	-1.55861	-7	-7	-7	-7	-7	-7	-7	-1.38156	-7
-7	-7	-7	-7	-7	-7	-7	-1.07604	0.509284	-7	-7	-7	-7	-7	-7	-7	-7	-7	-7	-7	-7	-7	-7	-7	-7	-7	-7	-7	-7	-7	-7	-7	-7	-7	-7	-7	-7	-7	-7
-7	-7	-7	-7	-7	-0.477623	-1.80936	-1.22711	-0.12451	-7	-7	-7	-7	-7	-7	-7	-7	-7	-0.706709	-0.27035	-7	-7	-7	-7	-7	-7	-7	-7	-7	-7	-7	-2.92527	-3.04468	-7	-7	-7	-7	-7	-7
-7	-7	-7	-7	-7	-1.20547	-1.74882	-7	-0.211799	-7	-7	-7	-7	-7	-7	-7	-7	-7	-7	-0.812808	-7	-7	-7	-7	-7	-7	-7	-7	-7	-7	-7	-7	-7	-7	-2.63775	-7	-7	-7	-7
-7	-7	-7	-7	-7	-7	-7	-7	0.61293	-7	-7	-7	-7	-7	-7	-7	-7	-7	-7	-7	-7	-7	-7	-7	-7	-7	-7	-7	-7	-7	-7	-7	-7	-7	-7	-7	-7	-7	-7
-7	-7	-7	-7	-7	-7	-7	-7	0.0592392	-7	-7	-7	-7	-7	-7	-7	-7	-7	-7	-7	-7	-7	-7	-7	-7	-7	-7	-7	-7	-7	-7	-7	-7	-7	-7	-7	-7	-7	-7
-7	-7	-7	-7	-7	-7	-7	-7	0.322605	-7	-7	-0.273349	-7	-7	-7	-7	-7	-7	-7	-7	-7	-7	-7	-7	-7	-7	-7	-7	-7	-7	-7	-7	-7	-7	-7	-7	-7	-7	-7
-7	-7	-7	-0.19122	0.613175	-7	-7	0.651528	1.89585	1.03361	-1.81122	-0.425558	-7	-7	-7	-7	-0.172251	1.1215	-7	-7	-7	0.295339	-0.707811	-1.36446	0.0195638	-7	-7	-7	-7	0.579263	0.642315	-7	-7	-7	-7	-0.394624	-2.1229	-0.649426	-7
-7	-7	-7	-7	-7	-7	-7	-7	-0.113127	-7	-7	-7	-7	-7	-7	-7	-7	-7	-7	-7	-7	-7	-7	-7	-7	-7	-7	-7	-7	-7	-7	-7	-7	-7	-7	-7	-7	-7	-7
-7	-7	-0.384104	-0.760289	-7	-2.38864	-7	-7	0.306518	-7	-7	-7	-7	-7	-7	-7	-7	-7	-7	-7	-7	-7	-7	-7	-1.18942	-7	-7	-7	-2.88528	-7	-2.11733	-1.89102	-7	-7	-7	-7	-7	-0.512729	-1.68483
-7	-7	-7	-7	-7	-7	-7	-7	0.0322391	-0.30314	-7	-7	-7	-7	-7	-7	-7	-7	-7	-7	-7	-7	-7	-7	-7	-7	-7	-7	-7	-7	-7	-7	-7	-7	-7	-7	-7	-7	-7
-7	-7	-7	-7	-7	-0.0492307	-7	-0.90862	0.0312707	-7	-7	-7	-7	-7	-7	-7	-7	-7	-0.838347	-0.565921	-7	-7	-7	-7	-7	-7	-7	-7	-7	-7	-7	-7	-7	-7	-7	-7	-7	-7	-7
-7	-7	-7	-7	-7	-0.574308	-1.25497	-0.78656	0.0765914	-7	-7	-7	-7	-7	-7	-7	-7	-7	-7	-0.879545	-7	-7	-7	-7	-7	-7	-7	-7	-7	-7	-7	-1.19177	-1.25207	-1.46392	-7	-7	-7	-7	-7
-7	-7	-7	-7	-7	-7	-7	-7	0.0081014	-7	-7	-7	-7	-7	-7	-7	-7	-7	-7	-7	-7	-7	-1.45514	-7	-7	-7	-7	-7	-7	-7	-7	-7	-7	-7	-7	-7	-7	-7	-7
-7	-7	-7	-1.66107	-7	-7	-7	-0.516273	0.453648	-7	-7	-1.23939	-7	-7	-7	-7	-3.20605	-7	-7	-7	-7	-1.20291	-7	-7	-1.37899	-7	-7	-7	-7	-2.61785	-7	-7	-7	-7	-7	-7	-7	-7	-7
-7	-7	-7	-7	-7	-0.734309	-1.16039	-7	-0.0984525	-7	-7	-7	-7	-7	-7	-7	-7	-7	-7	-0.687618	-7	-2.14865	-7	-7	-7	-7	-7	-7	-7	-7	-7	-2.7406	-1.3851	-7	-1.93452	-7	-7	-7	-7
-7	-7	-7	-7	-7	-7	-2.78667	-7	0.107065	-1.30995	-7	-7	-7	-7	-1.97468	-7	-7	-7	-7	-7	-7	-7	-7	-7	-7	-7	-7	-7	-7	-7	-7	-7	-7	-7	-1.86048	-7	-7	-7	-7
-7	-7	-7	-0.393318	-1.48183	-7	-7	-7	-0.065727	-7	-7	-7	-7	-7	-7	-7	-7	-7	-7	-7	-7	-7	-7	-7	-1.31631	-7	-7	-7	-1.33521	-7	-7	-0.919185	-7	-7	-7	-7	-7	-0.992317	-7
-7	-7	-7	-7	-7	-0.123377	-0.894381	-0.425897	0.434383	-7	-7	-7	-7	-7	-7	-7	-7	-7	-0.776633	-0.133526	-7	-7	-7	-7	-7	-7	-7	-7	-7	-7	-7	-1.52688	-1.91788	-7	-1.75516	-7	-7	-7	-7
-7	-7	-7	-7	-7	-7	-7	-7	0.182303	-7	-7	-2.48684	-7	-7	-7	-7	-7	-7	-7	-7	-7	-7	-7	-7	-7	-7	-7	-7	-7	-7	-7	-7	-7	-7	-7	-7	-7	-2.17095	-7
-7	-7	-7	-7	-7	-7	-7	-1.3057	-0.160347	-7	-7	-7	-7	-7	-7	-7	-7	-7	-7	-7	-7	-7	-7	-7	-7	-7	-7	-7	-7	-7	-7	-7	-7	-7	-7	-7	-7	-7	-7
-7	-7	-7	-7	-7	-7	-7	-0.339136	0.603228	-7	-7	-7	-7	-7	-7	-7	-1.21335	-7	-7	-7	-7	-0.550677	-7	-7	-7	-7	-7	-7	-7	-1.9591	-7	-7	-7	-7	-7	-7	-7	-7	-7
-7	-7	-7	-7	-7	-7	-7	-0.153979	0.476433	-7	-7	-7	-7	-7	-7	-7	-7	-7	-7	-7	-1.33856	-7	-7	-7	-7	-7	-7	-7	-7	-7	-7	-7	-7	-7	-7	-7	-7	-7	-7
-7	-7	-7	-7	-7	-7	-7	-7	0.351593	-7	-7	-7	-7	-7	-7	-7	-7	-7	-7	-7	-7	-7	-7	-7	-7	-7	-7	-7	-7	-7	-7	-0.547055	-7	-7	-7	-7	-7	-7	-7
-7	-7	-7	-7	-7	-7	-7	-7	0.208573	-7	-7	-7	-7	-7	-7	-7	-7	-7	-7	-7	-7	-7	-7	-7	-7	-7	-7	-7	-7	-7	-7	-7	-7	-7	-7	-7	-7	-7	-7
-7	-7	-7	-7	-7	-0.678894	-1.64249	-7	0.102109	-7	-7	-7	-7	-7	-7	-7	-7	-7	-7	-0.594032	-7	-7	-7	-7	-7	-7	-7	-7	-7	-7	-7	-0.975002	-7	-7	-1.7407	-7	-7	-7	-7
-7	-7	-7	-0.7079	-7	-7	-7	-7	0.130996	-0.461479	-7	-0.881395	-7	-7	-7	-7	-0.8224	-7	-7	-7	-7	-7	-2.18205	-7	-0.481185	-7	-7	-7	-7	-0.342125	-7	-7	-7	-7	-7	-7	-7	-1.01185	-7
-7	-7	-7	-7	-7	0.183036	-0.813918	-7	0.220086	-0.87555	-7	-7	-7	-7	-7	-7	-7	-7	-1.31667	0.0168476	-7	-7	-7	-7	-7	-7	-7	-7	-7	-7	-7	-0.836208	-7	-7	-1.43374	-7	-7	-7	-7
-7	-7	-7	-7	-7	-7	-7	-7	-0.0673531	-7	-7	-7	-7	-7	-7	-7	-7	-7	-7	-7	-7	-7	-7	-7	-7	-7	-7	-7	-7	-7	-7	-7	-7	-7	-7	-7	-7	-7	-7
-7	-7	-7	-7	-7	-7	-7	-7	0.552246	-7	-7	-7	-7	-7	-7	-7	-7	-7	-7	-7	-7	-1.71151	-7	-7	-7	-7	-7	-7	-7	-7	-7	-7	-7	-7	-7	-7	-7	-7	-7
-7	-7	-7	-7	-7	-7	-7	-0.780222	0.37697	-7	-7	-7	-7	-7	-7	-0.602671	-7	-7	-7	-7	-7	-7	-7	-7	-7	-7	-1.77764	-7	-7	-7	-7	-7	-7	-7	-7	-7	-7	-7	-7
-7	-7	0.0865914	-0.653318	-7	-7	-7	-7	0.068427	-7	-7	-7	-7	-2.05971	-7	-7	-7	-7	-7	-7	-7	-7	-7	-7	-2.0607	-7	-7	-7	-2.00191	-7	-7	-2.1546	-7	-7	-2.38565	-7	-7	-0.724671	-7
-7	-7	-7	-7	-7	-7	-7	-7	0.585192	-7	-7	-1.63068	-7	-7	-7	-7	-2.17679	-7	-7	-7	-7	-1.1001	-7	-7	-1.957	-7	-7	-7	-7	-0.929247	-7	-7	-7	-7	-7	-7	-7	-2.47472	-7
-7	-7	-7	-7	-7	-7	-7	-7	0.00123547	-7	-7	-7	-7	-7	-7	-7	-7	-7	-7	-7	-7	-7	-7	-7	-7	-7	-7	-7	-7	-7	-7	-7	-7	-7	-7	-7	-7	-7	-7
-2.26352	-7	-7	-7	-1.44595	-0.337701	-7	-7	0.0494852	-7	-7	-7	0.455319	-3.38081	-0.430044	-7	-7	-0.161307	-1.12774	-0.799544	-1.27298	-1.98064	-7	-7	-7	0.700639	-7	-7	-7	-7	-3.02937	-1.18538	-2.34368	-1.12246	-0.88425	-7	-7	-7	0.512701
-7	-7	-7	-7	-7	-7	-0.692472	-1.26178	-0.218143	-7	-7	-7	-7	-7	-7	-7	-1.67612	-7	-7	-0.505239	-1.36669	-0.571797	-7	-7	-7	-7	-7	-7	-7	-7	-7	-7	-1.20216	-7	-1.60667	-7	-7	-7	-7
-7	-7	-7	-7	-7	-7	-7	-7	0.0230984	-7	-7	-7	-7	-7	-7	-7	-7	-7	-7	-7	-1.77147	-7	-7	-7	-7	-7	-7	-7	-7	-7	-7	-7	-7	-7	-1.03497	-7	-7	-7	-7
-7	-7	-7	-7	-0.660074	-7	-7	-7	0.114526	-1.3658	-7	-7	-7	-7	-7	-7	-7	-7	-7	-7	-7	-0.109753	-7	-2.49932	-7	-7	-7	-7	-7	-7	-7	-7	-7	-1.40725	-7	-7	-7	-7	-7
-7	-7	-7	-0.678637	-1.07029	-7	-7	-7	0.223885	-7	-7	-7	-7	-2.12816	-7	-7	-7	-7	-7	-7	-7	-7	-7	-7	-2.13007	-7	-7	-7	-1.33056	-7	-1.48531	-0.697161	-7	-7	-1.79931	-7	-7	-0.60445	-7
-7	-7	-7	-1.64188	-0.154968	-7	-7	-0.00280759	1.32961	0.00907646	-7	-1.17049	-7	-7	-7	-7	-0.795096	0.00805403	-7	-7	-7	-0.78213	-1.05281	-2.28305	-0.788428	-7	-7	-7	-7	-0.516728	-0.863784	-7	-7	-7	-7	-0.989692	-7	-7	-7
-7	-7	-7	-7	-7	-0.47961	-1.08801	-0.747203	-0.329352	-7	-7	-7	-7	-7	-7	-7	-7	-7	-7	-0.980326	-7	-1.48831	-7	-7	-7	-7	-7	-7	-7	-7	-7	-2.33735	-1.55518	-7	-1.48306	-7	-7	-7	-7
-7	-7	-7	-7	-1.57302	-0.223855	-0.466677	-7	-0.438513	-7	-7	-7	-7	-7	-7	-7	-7	-1.74184	-7	-0.618866	-3.07698	-7	-7	-7	-7	-7	-7	-7	-7	-7	-7	-7	-1.26749	-7	-0.380008	-7	-7	-7	-7
-7	-7	-7	-7	-7	-0.849211	-1.84467	-1.8971	-0.0717888	-7	-7	-7	-7	-7	-7	-7	-7	-7	-1.17906	-0.255679	-7	-7	-7	-7	-7	-7	-7	-7	-7	-7	-7	-7	-1.82269	-7	-2.05852	-7	-7	-7	-7
-7	-7	-7	-7	-7	-7	-7	-0.286975	0.0850651	-7	-7	-7	-7	-7	-7	-7	-7	-7	-7	-7	-1.4628	-7	-7	-7	-7	-7	-7	-7	-7	-7	-7	-7	-7	-1.41049	-7	-7	-7	-7	-7
-7	-7	-7	-7	-7	-7	-7	-7	0.711983	-7	-7	-7	-7	-7	-7	-7	-7	-7	-7	-7	-7	0.176505	-1.62347	-1.56575	-7	-7	-7	-7	-7	-7	-7	-7	-7	-7	-7	-7	-7	-7	-7
-7	-7	-7	-7	-7	-7	-7	-0.539953	0.389297	-0.290902	-7	-7	-7	-7	-7	-7	-7	-7	-7	-7	-7	-1.15405	-7	-7	-7	-7	-7	-7	-7	-7	-7	-7	-7	-7	-7	-1.88162	-2.87844	-7	-7
-7	-7	-7	-7	-7	-7	-7	-7	-0.0756883	-7	-7	-7	-7	-7	-7	-7	-7	-7	-7	-7	-0.752776	-7	-7	-7	-1.72007	-7	-7	-7	-7	-7	-7	-7	-7	-7	-0.61659	-7	-7	-7	-7
-7	-7	-7	-7	-7	-7	-7	0.61714	0.54869	-7	-7	-7	-7	-7	-7	-7	-2.24027	-7	-7	-7	-7	-7	-7	-7	-7	-7	-7	-7	-7	-7	-7	-7	-7	-7	-7	-7	-7	-7	-7
-7	-7	-7	-7	-7	-0.691561	-1.22396	-0.862349	0.0993038	-7	-7	-7	-7	-7	-7	-7	-7	-7	-7	-1.07007	-7	-7	-7	-7	-7	-7	-7	-7	-7	-7	-7	-7	-2.09081	-7	-7	-7	-7	-7	-7
-7	-7	-7	-7	-7	-7	-7	-7	-0.244708	-7	-7	-7	-7	-7	-7	-7	-7	-7	-7	-7	-7	-7	-1.35384	-2.02451	-7	-7	-7	-7	-7	-7	-7	-7	-7	-7	-7	-7	-7	-7	-7
-7	-7	-7	-7	-7	-7	-7	-7	0.188663	-7	-7	-7	-7	-7	-7	-7	-7	-7	-7	-7	-7	-7	-7	-7	-7	-7	-7	-7	-7	-7	-7	-7	-7	-7	-7	-7	-7	-7	-7
-7	-7	-7	-7	-7	-7	-7	-7	-0.216473	-0.493087	-7	-7	-7	-7	-7	-7	-7	-7	-7	-7	-7	-7	-7	-7	-7	-7	-7	-7	-7	-7	-7	-7	-7	-7	-7	-7	-7	-7	-7
-7	-7	-7	-7	-7	-7	-7	-7	0.0334835	-7	-7	-7	-7	-7	-7	-7	-7	-7	-7	-7	-7	-7	-7	-7	-7	-7	-7	-7	-7	-7	-7	-7	-7	-7	-7	-7	-7	-1.93539	-7
-7	-7	-7	-7	-1.29313	-7	-7	-0.214183	0.748659	0.975703	-7	-1.11047	-7	-7	-7	-7	-1.10049	-0.71874	-7	-7	-7	-1.13987	-7	-0.76085	-0.383879	-7	-7	-7	-7	-1.61869	-0.912379	-7	-7	-7	-7	-0.417357	-7	-0.445491	-7
-7	-7	-7	-7	-7	-7	-7	-0.0599268	0.428696	-7	-7	-7	-7	-7	-7	-7	-7	-7	-7	-7	-7	-7	-7	-7	-7	-7	-7	-7	-7	-7	-7	-7	-7	-0.587072	-1.39389	-7	-7	-7	-7
-7	-7	-7	-7	-7	-7	-7	-7	-0.0874285	-7	-7	-7	-7	-7	-7	-7	-7	-7	-7	-7	-7	-7	-7	-7	-2.15378	-7	-7	-7	-7	-7	-7	-7	-7	-7	-7	-7	-7	-1.6203	-7
-7	-7	-7	-7	-7	-7	-7	-7	-0.280047	-7	-7	-7	-7	-7	-7	-7	-7	-7	-7	-7	-7	-7	-7	-7	-7	-7	-7	-7	-7	-7	-7	-7	-7	-7	-7	-7	-7	-7	-7
-7	-7	-7	-7	-7	-0.50675	-7	-1.08759	0.0245139	-0.887892	-7	-7	-7	-7	-7	-7	-7	-7	-7	-0.616357	-7	-7	-7	-7	-7	-7	-7	-7	-7	-7	-7	-7	-7	-7	-1.21943	-7	-7	-7	-7
-7	-7	-7	-7	-7	-7	-7	-7	-0.175017	-7	-7	-7	-7	-7	-7	-7	-7	-7	-7	-7	-7	-7	-7	-1.51285	-7	-7	-7	-7	-7	-7	-7	-7	-7	-7	-7	-7	-7	-7	-7
-7	-7	-7	-7	-1.3338	-7	-7	-7	0.156359	-7	-7	-0.740808	-7	-7	-7	-7	-1.93008	-7	-7	-7	-7	-0.388969	-7	-7	-0.239707	-7	-1.39173	-1.21682	-7	-7	-7	-7	-7	-7	-7	-1.75793	-7	-0.80952	-7
-7	-7	-7	-7	-7	-7	-7	-7	-0.221404	-7	-7	-7	-7	-7	-7	-7	-7	-7	-7	-7	-7	-7	-1.57297	-1.7928	-7	-7	-7	-7	-7	-7	-7	-7	-7	-7	-7	-1.00346	-7	-7	-7
-7	-7	-0.0946507	-0.326936	-7	-7	-7	-7	-0.168088	-7	-7	-7	-7	-7	-7	-7	-7	-7	-7	-7	-7	-7	-7	-7	-7	-7	-7	-7	-7	-7	-7	-7	-7	-7	-7	-7	-7	-0.755452	-7
-7	-7	-7	-7	-7	-7	-7	-7	-0.173356	-7	-7	-7	-7	-7	-7	-7	-7	-7	-7	-7	-7	-7	-7	-7	-1.64896	-7	-7	-7	-7	-7	-7	-7	-7	-7	-7	-7	-7	-7	-7
-7	-7	-7	-7	-7	-7	-7	-1.55762	-0.0108045	-7	-7	-7	-7	-7	-7	-7	-7	-7	-7	-7	-7	-7	-7	-7	-7	-7	-7	-7	-7	-7	-7	-7	-7	-7	-7	-7	-7	-7	-7
-7	-7	-7	-7	-7	-7	-7	-0.213147	0.625122	-7	-7	-1.43479	-7	-7	-7	-7	-7	-7	-7	-7	-7	0.321439	-7	-1.11767	-0.367859	-7	-7	-7	-7	-7	-7	-7	-7	-1.67494	-0.154872	-7	-0.702857	-7	-7
-7	-7	-7	-7	-7	-1.55416	-7	-7	-0.0855965	-7	-7	-7	-7	-7	-7	-7	-7	-7	-7	-7	-7	-7	-7	-7	-7	-7	-7	-7	-7	-7	-7	-7	-7	-1.90689	-0.740569	-7	-7	-7	-7
-7	-7	-7	-7	-7	-7	-7	-7	0.182551	-7	-7	-7	-7	-7	-7	-7	-7	-7	-7	-7	-7	-7	-7	-7	-7	-7	-7	-7	-7	-7	-7	-7	-7	-7	-7	-7	-7	-7	-7
-7	-7	-7	-7	-7	-7	-7	-1.53151	-0.130574	-7	-7	-7	-7	-7	-7	-7	-7	-7	-7	-7	-7	-7	-7	-7	-7	-7	-7	-7	-7	-7	-7	-7	-7	-7	-7	-7	-7	-7	-7
-7	-7	-7	-7	-7	-7	-7	-0.896508	0.0967109	-0.316421	-7	-7	-7	-7	-7	-7	-7	-7	-7	-7	-7	-7	-7	-7	-7	-7	-7	-7	-7	-7	-7	-7	-7	-7	-7	-7	-7	-7	-7
-7	-7	-7	-7	-7	-7	-7	-7	-0.138947	-7	-7	-7	-7	-7	-7	-7	-7	-7	-7	-7	-7	-7	-7	-7	-7	-7	-7	-7	-7	-7	-7	-7	-7	-7	-7	-7	-7	-7	-7
-7	-0.626045	-7	-7	-1.03259	-7	-1.46872	-7	-0.296508	-7	-7	-2.31782	-7	-1.27942	-0.446061	-7	-7	-1.42301	-7	-0.892366	-7	-7	-7	-1.02994	-7	-7	-1.28348	-7	-7	-7	-7	-7	-7	-7	-0.759563	-7	-7	-7	-7
[truncated: 3,058 more rows]

## Sheet: Raw reads(Bee)
Virus	1A	1B	1C	2A	2B	2C	3A	3B	3C	4A	4B	4C	5A	5B	5C	6A	6B	6C	7A	7B	7C	8A	8B	8C	9A	9B	9C	10A	10B	10C	11A	11B	11C	12A	12B	12C	13A	13B	13C
[truncated: 15 more rows]

[truncated: 4 more sheets: Transformed(Bee), Filtered(phage), Transformed(phage), Metadata]
