# Supplementary material for: The Virome of Healthy Honey Bee Colonies: Ubiquitous Occurrence of Known and New Viruses in Bee Populations
Source: mSystems. 2022 May 9;7(3):e00072-22. doi: 10.1128/msystems.00072-22 (PMC9239248; doi:10.1128/msystems.00072-22)
Supplement: TABLE S3 [file msystems.00072-22-s0006.xlsx]

## Sheet: tpmean
#contig	Length	10A	11A	12A	13A	1A	2A	3A	4A	5A	6A	7A	8A	9A	10B	11B	12B	13B	1B	2B	3B	4B	5B	6B	7B	8B	9B	10C	11C	12C	13C	1C	2C	3C	4C	5C	6C	7C	8C	9C	NC	Deboutte_SRR10418296	Deboutte_SRR10418297	Deboutte_SRR10418298	Deboutte_SRR10418299	Deboutte_SRR10418300	Deboutte_SRR10418301	Deboutte_SRR10418302	Deboutte_SRR10418303
MG995739.1_Perth_betaflexivirus_1_isolate_WA1-10_nonstructural_polyprotein,_movement_protein,_hypothetical_protein,_and_structural_protein_genes,_complete_cds	9130	0	0	0	0	0	0	0	0	0	0	0	0	0	0	0	0	0	0	0	0	0	0	0	0	0	0	0	0	0	0	0	0	0	0	0	0	0	0	0	0	0	0	0	0	0	0	0	0
MG995733.1_Perth_bee_virus_4_isolate_WA2-63_nonstructural_polyprotein_gene,_partial_cds;_and_structural_polyprotein_gene,_complete_cds	7034	0	0	0	0	0	0	0	0	0	0	0	0	0	0	0	0	0	0	0	0	0	0	0	0	0	0	0	0	0	0	0	0	0	0	0	0	0	0	0	0	0	0	0	0	0	0	0	0
MG995732.1_Perth_bee_virus_6_isolate_WA2-62_polyprotein_gene,_partial_cds	7327	0	0	0	0	0	0	0	0	0	0	0	0	0	0	0	0	0	0	0	0	0	0	0	0	0	0	0	0	0	0	0	0	0	0	0	0	0	0	0	0	0	0	0	0	0	0	0	0
MG995731.1_Perth_bee_virus_3_isolate_WA2-20_polyprotein_gene,_complete_cds	9235	0	0	0	0	0	0	0	0	0	0	0	0	0	0	0	0	0	0	0	0	0	0	0	0	0	0	0	0	0	0	0	0	0	0	0	0	0	0	0	0	0	0	0	0	0	0	0	0
MG995730.1_Perth_bee_virus_1_isolate_WA2-13_nonstructural_polyprotein_and_structural_polyprotein_genes,_complete_cds	8777	0	0	0	0	0	0	0	0	0	0	0	0	0	0	0	0	0	0	0	0	0	0	0	0	0	0	0	0	0	0	0	0	0	0	0	0	0	0	0	0	0	0	0	0	0	0	0	0
MG995729.1_Perth_bee_virus_5_isolate_WA1-24_nonstructural_polyprotein_gene,_partial_cds;_and_structural_polyprotein_gene,_complete_cds	5025	0	0	0	0	0	0	0	0	0	0	0	0	0	0	0	0	0	0	0	0	0	0	0	0	0	0	0	0	0	0	0	0	0	0	0	0	0	0	0	0	0	0	0	0	0	0	0	0
MG995728.1_Perth_bee_virus_8_isolate_WA1-18_polyprotein_gene,_partial_cds	8289	0	0	0	0	0	0	0	0	0	0	0	0	0	0	0	0	0	0	0	0	0	0	0	0	0	0	0	0	0	0	0	0	0	0	0	0	0	0	0	0	0	0	0	0	0	0	0	0
MG995727.1_Perth_bee_virus_7_isolate_WA1-16_polyprotein_gene,_partial_cds	6115	0	0	0	0	0	0	0	0	0	0	0	0	0	0	0	0	0	0	0	0	0	0	0	0	0	0	0	0	0	0	0	0	0	0	0	0	0	0	0	0	0	0	0	0	0	0	0	0
MG995726.1_Perth_bee_virus_2_isolate_WA1-14_nonstructural_polyprotein_gene,_complete_cds	5972	0	0	0	0	0	0	0	0	0	0	0	0	0	0	0	0	0	0	0	0	0	0	0	0	0	0	0	0	0	0	0	0	0	0	0	0	0	0	0	0	0	0	0	0	0	0	0	0
MG995725.1_Perth_bee_virus_9_isolate_WA1-9_polyprotein_gene,_complete_cds	6295	0	0	0	0	0	0	0	0	0	0	0	0	0	0	0	0	0	0	0	0	0	0	0	0	0	0	0	0	0	0	0	0	0	0	0	0	0	0	0	0	0	0	0	0	0	0	0	0
MG995724.1_Victoria_bee_virus_2_isolate_VN2-6_polyprotein_gene,_complete_cds	8951	0	0	0	0	0.0459	0	0.216	0	0	0	0	0.1063	0	0	0	0	0	0	0.2634	0	0.0264	0	0	0	0	0	0	0	0	0	0	0	0	0	0	0	0	0.0077	0	0	0	0.1367	0	0	0	0	0	0
MG995723.1_Victoria_bee_virus_1_isolate_VN2-2_polyprotein_gene,_complete_cds	8985	0	0	0	0	0	0	0	0	0	0	0	0	0	0	0	0	0	0	0	0	0	0	0	0	0	0	0	0	0	0	0	0	0	0	0	0	0	0	0	0	0	0.0168	0	0	0	0	0	0
MG995722.1_Hobart_bee_virus_1_isolate_TAS-7_nonstructural_polyprotein_gene,_partial_cds;_and_structural_polyprotein_gene,_complete_cds	6995	0	0	0	0	0	0	0	0	0	0	0	0	0	0	0	0	0	0	0	0	0	0	0	0	0	0	0	0	0	0	0	0	0	0	0	0	0	0	0	0	0	0	0	0	0	0	0	0
MG995721.1_Robinvale_bee_virus_4_isolate_VN3-43_polyprotein_gene,_partial_cds	6727	0	0	0	0	0	0	0	0	0	0	0	0	0	0	0	0	0	0	0	0	0	0	0	0	0	0	0	0	0	0	0	0	0	0	0	0	0	0	0	0	0	0	0	0	0	0	0	0
MG995720.1_Robinvale_bee_virus_9_isolate_VN3-31_polyprotein_gene,_complete_cds	8225	0	0	0	0	0	0	0	0	0	0	0	0	0	0	0	0	0	0	0	0	0	0	0	0	0	0	0	0	0	0	0	0	0	0	0	0	0	0	0	0	0	0	0	0	0	0	0	0
MG995719.1_Robinvale_bee_virus_2_isolate_VN1-57_nonstructural_polyprotein_gene,_partial_cds;_and_structural_polyprotein_gene,_complete_cds	5570	0	0	0	0	0	0	0	0	0	0	0	0	0	0	0	0	0	0	0	0	0	0	0	0	0	0	0	0	0	0	0	0	0	0	0	0	0	0	0	0	0	0	0	0	0	0	0	0
MG995718.1_Robinvale_bee_virus_3_isolate_VN1-50_nonstructural_polyprotein_gene,_partial_cds;_and_structural_polyprotein_gene,_complete_cds	5409	0	0	0	0	0	0	0	0	0	0	0.0732	0	0	0	0	0	0	0	0	0	0	0	0	0.4033	0	0	0	0	0	0	0	0	0	0	0	0	0	0	0	0	0	0	0	0	0	0	0	0
MG995717.1_Robinvale_bee_virus_7_isolate_VN1-35_nonstructural_polyprotein_gene,_partial_cds	5939	0	0	0	0	0	0	0	0	0	0	0	0	0	0	0	0	0	0	0	0	0	0	0	0	0	0	0	0	0	0	0	0	0	0	0	0	0	0	0	0	0	0	0	0	0	0	0	0
MG995716.1_Robinvale_bee_virus_8_isolate_VN1-22_nonstructural_polyprotein_and_structural_polyprotein_genes,_complete_cds	9086	0	0	0	0	0	0	0	0	0	0	0	0	0	0	0	0	0	0	0	0	0	0	0	0	0	0	0	0	0	0	0	0	0	0	0	0	0	0	0	0	0	0	0	0	0	0	0	0
MG995715.1_Robinvale_bee_virus_5_isolate_VN1-15_nonstructural_polyprotein_gene,_partial_cds;_and_structural_polyprotein_gene,_complete_cds	7037	0	0	0	0	0	0	0	0	0	0	0	0	0	0	0	0	0	0	0	0	0	0	0	0	0	0	0	0	0	0	0	0	0	0	0	0	0	0	0	0	0	0	0	0	0	0	0	0
MG995714.1_Robinvale_bee_virus_1_isolate_VN1-10_nonstructural_polyprotein_and_structural_polyprotein_genes,_complete_cds	8199	0	0	0	0	0	0	0	0	0	0	0	0	0	0	0	0	0	0	0	0	0	0	0	0	0	0	0	0	0	0	0	0	0	0	0	0	0	0	0	0	0	0.202	0	0	0	0	0	0
MG995713.1_Robinvale_bee_virus_6_isolate_VN1-8_structural_polyprotein_and_nonstructural_polyprotein_genes,_complete_cds	8850	0	0	0	0	0	0	0	0	0	0	0	0	0	0	0	0	0	0	0	0	0	0	0	0	0	0	0	0	0	0	0	0	0	0	0	0	0	0	0	0	0	0	0	0	0	0	0	0
MG995711.1_Renmark_bee_virus_5_isolate_SA-8_polyprotein_gene,_complete_cds	8432	0	0	0	0	0	0	0	0	0	0	0	0	0	0	0	0	0	0	0	0	0	0	0	0	0	0	0	0	0	0	0	0	0	0	0	0	0	0	0	0	0	0	0	0	0	0	0	0
MG995710.1_Renmark_bee_virus_1_isolate_SA-7_nonstructural_polyprotein_gene,_complete_cds	5051	0	0	0	0	0	0	0	0	0	0	0	0	0	0	0	0	0	0	0	0	0	0	0	0	0	0	0	0	0	0	0	0	0	0	0	0	0	0	0	0	0	0	0	0	0	0	0	0
MG995709.1_Renmark_bee_virus_2_isolate_SA-5_polyprotein_gene,_partial_cds	7091	0	0	0	0	0	0	0	0	0	0	0	0	0	0	0	0	0	0	0	0	0	0	0	0	0	0	0	0	0	0	0	0	0	0	0	0	0	0	0	0	0	0	0	0	0	0	0	0
MG995708.1_Renmark_bee_virus_3_isolate_SA-4_nonstructural_polyprotein_and_structural_polyprotein_genes,_complete_cds	9213	0	0	0	0	0	0	0	0	0	0	0	0	0	0	0	0	0	0	0	0	0	0	0	0	0	0	0	0	0	0	0	0	0	0	0	0	0	0	0	0	0	0	0	0	0	0	0	0
MG995707.1_Bundaberg_bee_virus_6_isolate_QLD-14_polyprotein_gene,_partial_cds	8490	0	0	0	0	0	0	0	0	0	0	0	0	0	0	0	0	0	0	0	0	0	0	0	0	0	0	0	0	0	0	0	0	0	0	0	0	0	0	0	0	0	0	0	0	0	0	0	0
MG995706.1_Bundaberg_bee_virus_5_isolate_QLD-13_polyprotein_gene,_complete_cds	8791	0	0	0	0	0	0	0	0	0	0	0	0	0	0	0	0	0	0	0	0	0	0	0	0	0	0	0	0	0	0	0	0	0	0	0	0	0	0	0	0	0	0	0	0	0	0	0	0
MG995705.1_Bundaberg_bee_virus_4_isolate_QLD-11_polyprotein_gene,_complete_cds	8339	0	0	0	0	0	0	0	0	0	0	0	0	0	0	0	0	0	0	0	0	0	0	0	0	0	0	0	0	0	0	0	0	0	0	0	0	0	0	0	0	0	0	0	0	0	0	0	0
MG995704.1_Bundaberg_bee_virus_8_isolate_QLD-9_polyprotein_gene,_partial_cds	8990	0	0	0	0	0	0	0	0	0	0	0	0	0	0	0	0	0	0	0	0	0	0	0	0	0	0	0	0	0	0	0	0	0	0	0	0	0	0	0	0	0	0	0	0	0	0	0	0
MG995703.1_Bundaberg_bee_virus_7_isolate_QLD-8_polyprotein_gene,_complete_cds	9063	0	0	0	0	0	0	0	0	0	0	0	0	0	0	0	0	0	0	0	0	0	0	0	0	0	0	0	0	0	0	0	0	0	0	0	0	0	0	0	0	0	0	0	0	0	0	0	0
MG995702.1_Bundaberg_bee_virus_3_isolate_QLD-7_nonstructural_polyprotein_gene,_partial_cds;_and_structural_polyprotein_gene,_complete_cds	7714	0	0	0	0	0	0	0	0	0	0	0	0	0	0	0	0	0	0	0	0	0	0	0	0	0	0	0	0	0	0	0	0	0	0	0	0	0	0	0	0	0	0	0	0	0	0	0	0
MG995700.1_Bundaberg_bee_virus_2_isolate_QLD-4_nonstructural_polyprotein_gene,_partial_cds;_and_structural_polyprotein_gene,_complete_cds	7955	0	0	0	0	0	0	0	0	0	0	0	0	0	0	0	0	0	0	0	0	0	0	0	0	0	0	0	0	0	0	0	0	0	0	0	0	0	0	0	0	0	0	0	0	0	0	0	0
MG995699.1_Darwin_bee_virus_4_isolate_NT-17_polyprotein_gene,_complete_cds	8838	0	0	0	0	0	0	0	0	0	0	0	0	0	0	0	0	0	0	0	0	0	0	0	0	0	0	0	0	0	0	0	0	0	0	0	0	0	0	0	0	0	0	0	0	0	0	0	0
MG995698.1_Darwin_bee_virus_7_isolate_NT-15_nonstructural_polyprotein_gene,_partial_cds;_and_polyprotein_gene,_complete_cds	5783	0	0	0	0	0	0	0	0	0	0	0	0	0	0.0249	0	0	0	0	0	0	0	0	0	0	0	0	0	0	0	0	0	0	0	0	0	0	0	0	0	0	0	0	0	0	0	0	0	0
MG995697.1_Darwin_bee_virus_3_isolate_NT-12_polyprotein_gene,_complete_cds	9843	0	0	0	0	0	0	0	0	0	0	0	0	0	0	0	0	0	0	0	0	0	0	0	0	0	0	0	0	0	0	0	0	0	0	0	0	0	0	0	0	0	0	0	0	0	0	0	0
MG995696.1_Darwin_bee_virus_6_isolate_NT-8_nonstructural_polyprotein_and_structural_polyprotein_genes,_complete_cds	9123	0	0	0	0	0	0	0	0	0	0	0	0	0	0	0	0	0	0	0	0	0	0	0	0	0	0	0	0	0	0	0	0	0	0	0	0	0	0	0	0	0	0	0	0	0	0	0	0
MG995695.1_Darwin_bee_virus_8_isolate_NT-7_nonstructural_polyprotein_and_structural_polyprotein_genes,_complete_cds	8347	0	0	0	0	0	0	0	0	0	0	0	0	0	0	0	0	0	0	0	0	0	0	0	0	0	0	0	0	0	0	0	0	0	0	0	0	0	0	0	0	0	0	0	0	0	0	0	0
MG995694.1_Darwin_bee_virus_2_isolate_NT-6_polyprotein_gene,_complete_cds	9147	0	0	0	0	0	0	0	0	0	0	0	0	0	0	0	0	0	0	0	0	0	0	0	0	0	0	0	0	0	0	0	0	0	0	0	0	0	0	0	0	0	0	0	0	0	0	0	0
MG995692.1_Darwin_bee_virus_5_isolate_NT-1_polyprotein_gene,_complete_cds	9867	0	0	0	0	0	0	0	0	0	0	0	0	0	0	0	0	0	0	0	0	0	0	0	0	0	0	0	0	0	0	0	0	0	0	0	0	0	0	0	0	0	0	0	0	0	0	0	0
MK032464.1_Varroa_destructor_virus_4_isolate_Phrae-Thailand_polyprotein_and_hypothetical_protein_genes,_complete_cds	8332	0	0	0	0	0	0	0	0	0	0	0	0	0	0	0	0	0	0	0	0	0	0	0	0	0	0	0	0	0	0	0	0	0	0	0	0	0	0	0	0	0	0	0	0	0	0	0	0
MK032465.1_Varroa_orthomyxovirus-1_isolate_IL_all_segemnts	10181	0.2983	0	0.949	0	0	0	0.2438	0.6489	2.8228	0.4122	0	0	5.4172	0	33.6773	0	757.728	0	0	1.0179	0	0	0	0	0	136.668	0	0	0	1472.08	0	0	4.9408	0	0	0	0.0025	0	2.719	0	0	0	0	3.6721	0	1326.76	4132.74	8.184
NC_040556.1_Bee_Macula-Like_virus_2_isolate_BeeMLV2_ahae2,_complete_genome	6373	0	0	0	0	0	0	0	0	0	0	0	0	0	0	0	0	0	0	0	0	0	0	0	0	0	0	0	0	0	0	0	0	0	0	0	0	0	0	0	0	0	0	0	0	0	0	0	0
MH243376.1_Apis_mellifera_filamentous_virus_strain_AmFV-andong_DNA_polymerase_gene,_complete_cds	5841	0.0685	0.4177	0	0	1.8185	2.9401	0.529	0.0426	6.1123	0.2872	0	0.022	164.385	0.7477	1.6867	0	0	36.7357	1.4107	1.8971	0.8286	0.0068	0	0	0.0169	473.58	0.703	0	0	0	0.1708	1.7586	1.0351	1.2669	10.0131	0.2868	0	0	1134.28	0	0	0	0	0	0	0	0	0
MH267700.1_Lake_Sinai_virus_3_isolate_LSV-3_MS,_complete_genome	6042	0.0029	1.0213	0	0.0215	0	0	5.8084	0	0	0	0	7199.88	0.1564	0	0.0716	0	0.5211	0	0	0	0	0.0782	0	1.4189	7.8713	3749.57	0	0	0	0	0	0	7410.47	0	0	0	0	526.259	17.8703	0	0	0	0	0	0	0	0	0
MH267691.1_Apis_rhabdovirus_1_isolate_ARV-1_MR,_complete_genome	14583	140.01	0	0	0	0	0	0	358.13	0	857.786	0	0	1.087	0	0	0	0	0	0	0	0	0	0	0	0	0	0	0	0	0	0	0	0	0	0	0	44.1446	0	0	0	0	0	0	0.3448	0	0	0	0
KX578272.1_Varroa_destructor_virus_3_isolate_VDV-3,_complete_genome	4146	0	0	0	0	0	0	0	0	0	0	0	0	0	0	0.0419	0	0	0	0	0	0	0	0	0	0	0	0	0	0	0	0	0	0	0	0	0	0	13.2761	0	0	0	0	0.1516	0	0	0	0	0
KX578271.1_Varroa_destructor_virus_2_isolate_VDV-2,_complete_genome	9552	0	0.0052	0	0	0	0	0	0	0	0	0	0	0	0	0.1882	0.2838	0	0	0	0	0	0	0	0	0	0	0.628	0.0115	0.1938	0	0	0	0	0	0	0	0	3.136	0	0	0	4.3139	0	19.4899	0.0018	0	0	0
KY826434.1_Big_Sioux_River_virus_strain_Kenya_P9_non-structural_polyprotein_and_structural_protein_precursor,_genes,_complete_cds	9691	0	0	0	0	0	0	0	0	0	0	0	0	0	0	0	0	0	0	0	0	0	0	0	0	0	0	0	0	0	0.3049	0	0	0	0	0	0	0	0	0	0	0	0.7201	0	0	0	0	0	0
KY354240.1_Apis_Nora_virus_isolate_RI-11_nonstructural_polyprotein,_envelope_protein,_and_capsid_protein_genes,_complete_cds	10091	0	0	0	0	0	0	0	0	0	0	0	0	0	0	0	0	0	0	0	0	0	0	0	0	0	0	0	0	0	0	0	0	0	0	0	0	0	0	0	0	0	0	0	0	0	0	0	0
KY354239.1_Apis_dicistrovirus_isolate_AWD-1151_nonstructural_polyprotein_and_structural_polyprotein_genes,_complete_cds	9126	0	0	0	0	0	0	0	0	0	0	0	0	0	0	0	0	0	0	0	0	0	0	0	0	0	0	0	0	0	0	0	0	0	0	0	0	0	0	0	0	0	0	0	0	0	0	0	0
KY354237.1_Apis_bunyavirus_2_isolate_RI-A_segment_1_RNA-dependent_RNA_polymerase_gene,_complete_cds	6478	0	0	0	0	0	0	0	0	0	0	0	0	0	0	0	0	0	0	0	0	0	0	0	0	0	0	0	0	0	0	0	0	0	0	0	0	0	0	0	0	0	0	0	0	0	0	0	0
KY354236.1_Apis_bunyavirus_1_isolate_RI-A_segment_1_RNA-dependent_RNA_polymerase_gene,_complete_cds	6032	0	0	0	0	0	0	0	0	0	0	0	0	0	0	0	0	0	0	0	0	0	0	0	0	0	0	0	0	0	0	0	0	0	0	0	0	0	0	0	0	0	0	0	0	0	0	0	0
KY354234.1_Apis_rhabdovirus_2_isolate_T-12_N_protein,_P_protein,_M_protein,_G_protein,_and_L_protein_genes,_complete_cds	14001	13.0711	0	0	0	0	0	0	45.3118	0	34.7125	0	0	0.0803	0	0	0	0	0	0	0	0	0	0	0	0	0	0	0	0	0	0	0	0	0	0	0	6.6532	0	0	0	0	0	0	1.7048	0	0	0	0
KU645789.1_Moku_virus_isolate_Big_Island,_complete_genome	10056	0	0	0	0	0	0	0	0	0	0	0	0	0	0	0	0	0	0	0	0	0	0	0	0	0	0	0	0	0	0	0	0	0	0	0	0	0	0	0	0	0	0	0	0.1317	0	0	0	0
AY275710.1_Kashmir_bee_virus,_complete_genome	9524	0	0	0	0	0	0	0	0	0	0	0	0	0	0	0	0	0	0	0	0	0	0	0	0	0	0	0	0	0	0	0	0	0	0	0	0	0	0	0	0	0	0	0	0	0	0	0	0
AF536531.1_Aphid_lethal_paralysis_virus,_complete_genome	9812	0	0.0359	0	0	0	1.7484	117.39	0	0	0	0	0	0	0	0.3023	0	0.4707	0	0.0367	4.1413	19.3317	0	0	0	0	0	0	0.0036	0	0.0492	0	0.0311	183.288	1.892	14.4459	0	0	0.0395	0	0	0	0.4906	0	0	0	0	0	0
AF042340.1_Apis_cerana_iridescent_virus_major_capsid_protein_gene,_partial_cds	355	0	0	0	0	0	0	0	0	0	0	0	0	0	0	0	0	0	0	0	1.1263	0	0	0	0	0	0	0	0	0	0	0	0	0	0	0	0	0	0	0	0	0	0	0	0	0	0	0	0
KU754505.1_Empeyrat_virus_putative_nonstructural_polyprotein_and_putative_capsid_precursor,_genes,_complete_cds	9193	0	0	0	0	0	0	0	0	0	0	0	0	0	0	0	0	0	0	0	0	0	0	0	0	0	0	0	0	0	0	0	0	0	0	0	0	0	0	0	0	0	0.0298	0	0	0	0	0	0
AF150629.1_Acute_bee_paralysis_virus,_complete_genome	9491	0	0	0	7141.23	7.4333	0	0.2004	0.0342	0.2311	0	0	0.0383	0	0	0	40.9627	0	0	0	0	0	0.0192	0	0	0.0094	0	0	0	7364.03	0	0.0439	0.0296	0.1029	0	0	0	0	0.0034	0	0	0	0.0695	0	0	0	0	0	0
AF183905.1_Black_queen_cell_virus_nonstructural_polyprotein_(orf1)_and_structural_polyprotein_(orf2)_genes,_complete_cds	8550	2.9389	13.5684	0	0	0.8348	0	0.975	0.0643	0.1158	0	0	0.2848	0	33.1	6.5947	0.307	0	0	0.1421	0	4935.72	0	0	0	0.1079	0.1958	0.3263	2.6535	0	0	0	0.0096	0	0.0817	0.8829	0	0	0.093	0	0	0.1944	8.0232	0.2218	3.207	0	0	1.1339	0.0281
AF092924.1_Sacbrood_virus_complete_genome	8832	0	0.0177	0	0	0.2765	0.1151	0	0	0	0	0	0.0256	19.2256	0.0068	0	0	0.0116	2.8927	0.7828	0	0.0041	0	0	0	0.0351	31.3346	0	0	0	0	10.4812	6329.19	0	0	0	0	0	0	371.364	0	0	0.0718	0	2.4438	0	0	2.4707	0
KT162926.1_Varroa_Tymo-like_virus_isolate_PSU-1var,_complete_genome	6169	0	0	0	0	0	0	0	0	0	0	0	0	0	0	0	0	0	0	0	0	0	0	0	0	0	0	0	0	0	0	0	0	0	0	0	0	0	0	0	0	0	0	0	0	0	0	0	0
KT162925.1_Bee_Macula-like_virus_isolate_PSU-1var,_complete_genome	6426	0	0	0.0043	0	0	0	0	0	0	0	0	0	0	0	0	0	0.0904	0	0	0	0	0	0	0	0	0	0	0	0.0159	0.062	0	0	0	0	0	0	0	0	0	0	0	0	0	11.0189	0	0	0.1601	0.0408
HQ871931.2_Lake_Sinai_virus_1_Orf1,_RNA-dependant_RNA_polymerase,_and_capsid_protein_genes,_complete_cds	5904	0	0	0.1782	0	0	0	11.6431	0	0	0	0	0	0	0	0	0	0	0	0	0	0	0	0	11.9619	0	0	0	0	0	0	0	0	0.6727	0	0	0	0.0366	0	143.372	0	0	0	0	0	0	0	0	0
HQ888865.2_Lake_Sinai_virus_2_strain_BruceSD_T17E01_Orf1,_RNA-dependant_RNA_polymerase,_and_capsid_protein_genes,_complete_cds	5910	0	0.1123	128.438	0	0	0	0	0	0	0	7196.52	0.1578	0	0	0	0	1.437	0	0	0	0	12.0396	0.0607	6329.09	0.0571	0	0	0	0	0.2157	0	0.067	0	0	0	0	8.308	0	2.4518	0	0	0	0	0	0	0	0	0.0063
KM886903.1_Lake_Sinai_virus_strain_VBP166_Orf1_gene,_partial_cds;_and_RNA-dependent_RNA_polymerase_and_capsid_genes,_complete_cds	5187	0	0	0.0887	0	0	0	13.6208	0	0	0	0	0.3594	0.0287	0	0	0	0	0	0	0	0	0	0	4.1335	0	0.7863	0	0	0	0	0	0	1.0629	0	0	0	0.0222	0	7358.12	0	0	0	0	0	0	0	0	0
KM884995.1_Sacbrood_virus_isolate_AmSBV-Viet6,_complete_genome	8836	0	0	0	0	0	0	0	0	0	0	0	0	0.4747	0	0	0	0	0.1656	0.0437	0	0	0	0	0	0	0.9554	0	0	0	0	0.7341	463.953	0	0	0	0	0	0	13.7632	0	0	0	0	0	0	0	0	0
EU035616.1_Slow_bee_paralysis_virus_strain_Rothamsted_polyprotein_gene,_complete_cds	9505	0	0	0	0.0555	0	0	0	0	0	0	0	0	0	0	0	0	0	0	0	0	0	0	0	0	0	0	0	0	0	0	0	0	0	0	0	0	0	0	0	0	0	0.0605	0	0	0	0	0.1678	0.0068
U50869.1_Tobacco_Ringspot_virus_RNA1_polyprotein_gene,_complete_cds	7514	0	0	0	0	0	0	0	0	0	0	0	0	0	0	0	0	0	0	0	0	0	0	0	0	0	0	0	0	0	0	0	0	0	0	0	0	0	0	0	0	0	0	0	0	0	0	0	0
AF022937.1_Rhopalosiphum_padi_virus_complete_genome	10011	0	0.0134	0	0	0	0	0	0	0	0	0	0	0	0	0	0	6.8212	0	0	0	0	0	0	0	0	0	0	0	0	0	0	0	0	0	0	0	0	0	0	0	0	2.7991	0	0	0	0	0.348	0
EU122230.1_Chronic_bee_paralysis_virus_isolate_A-79P_segment_RNA_2,_complete_sequence	2305	0	0	0	0	3.2808	0	0	0	0	0	0	0	0	0	0	0	0	12.3257	0	0	0	0	0	0	0	0	0.3707	0	0	0	0.1724	0	0	0	0	0	0	0	0	0	0	0	0	0	0	0	0	0
EU122229.1_Chronic_bee_paralysis_virus_isolate_A-79P_segment_RNA_1,_complete_sequence	3674	0	0	0	0	2.2881	0	0	0	0	0	0	0	0	0	0	0	0	10.0524	0	0	0	0	0	0	0	0	0.331	0	0	0	0.1578	0	0	0	0	0	0	0	0	0	0	0	0	0	0	0	0	0.0068
EF219380.1_Israel_acute_paralysis_virus_of_bees,_complete_genome	9499	0	0	0	0	0	0	0	0	0	0	0	0	0	0	0	0	0	0	0	0	0	0	0	0	0	0	0	0	0	0	0	0	0	0	0	0	0	0	0	0	0	0	0	0	0	0	0	0
NC_004830.2_Deformed_wing_virus,_complete_genome	10140	0	0	0	1.2579	0	0	0	0	0	0	0	0.479	1787.46	0	0	10.0391	0	0	0	0	0	0	0	0	0.2986	0.3378	0	0	354.471	0	0	0	0	0	0	0	0	25.9291	1259.63	0	0	0.2039	0.0302	70.0065	2.4296	0	7518.85	3.3502
NC_006494.1_Varroa_destructor_virus-1,_complete_genome	10112	1.1731	2826.17	18.7278	7188.02	0.4114	0.5649	0	0.8565	2.2014	1.9969	0	3.7795	1333.46	6.1651	484.976	6865.79	1057.08	0.153	0.8801	0.5806	1.8509	0	0.0173	0	2.3358	1.2392	17.4754	24.7518	4268.67	2583.82	0	0.3833	0.5085	0.3204	2.3375	0.6606	0.1684	4.2155	342.966	0	0.5897	307.11	7763.1	788.688	7725.36	7743.09	6680.51	7717.19
[truncated: 153 more columns]
