# Supplementary material for: The Virome of Healthy Honey Bee Colonies: Ubiquitous Occurrence of Known and New Viruses in Bee Populations
Source: mSystems. 2022 May 9;7(3):e00072-22. doi: 10.1128/msystems.00072-22 (PMC9239248; doi:10.1128/msystems.00072-22)
Supplement: TABLE S2 [file msystems.00072-22-s0005.xlsx]

## Sheet: NCBI
Accession	Name
VBSE00000000.1	Lactobacillus kunkeei strain UASWS1868-NN17, whole genome
SCMC00000000.1	Lactobacillus kunkeei strain Dan39, whole genome
QUBN00000000.1	Lactobacillus kunkeei strain KA_01, whole genome
QUBO00000000.1	Lactobacillus kunkeei strain 3L, whole genome
JPYX00000000.1	Lactobacillus kunkeei strain AR114, whole genome
CP012920.1	Lactobacillus kunkeei strain MP2, complete genome
CP015625.1	Bartonella apis strain BBC0122, complete genome
CP015820.1	Bartonella apis strain BBC0178, complete genome
CP015821.1	Bartonella apis strain BBC0244, complete genome
LXYU00000000.1	Bartonella apis strain PEB0122, whole genome
LXYT00000000.1	Bartonella apis strain PEB0149, whole genome
LXYS00000000.1	Bartonella apis strain PEB0150, whole genome
LXYU00000000.1	Bartonella apis strain PEB0122, whole genome
CP029476.1	Lactobacillus apis strain ESL0185 chromosome, complete genome
JXLG00000000.1	Lactobacillus apis strain Hma11, whole genome
FMAN00000000.1	Lactobacillus apis strain R-53131, whole genome
PDKP00000000.1	Lactobacillus apis strain LMG 26964, whole genome
BMCV00000000.1	Lactobacillus apis strain CCM 8403, whole genome
SCMA00000000.1	Lactobacillus apis strain Dan63, whole genome
CP029476.1	Lactobacillus apis strain ESL0185 chromosome, complete genome
CP029544.1	Lactobacillus helsingborgensis strain ESL0183 chromosome, complete genome
CP029545.1	Lactobacillus helsingborgensis strain ESL0183 plasmid unnamed
JXJR00000000.1	Lactobacillus helsingborgensis strain Bma5, whole genome
SCLZ00000000.1	Lactobacillus helsingborgensis strain Dan70, whole genome
CP029477.1	Lactobacillus kullabergensis strain ESL0186 chromosome, complete genome
JXBY00000000.1	Lactobacillus kullabergensis strain Biut2, whole genome
SCMD00000000.1	Lactobacillus kullabergensis strain Dan23, whole genome
QGLG00000000.1	Lactobacillus melliventris strain ESL0184, whole genome
JXLI00000000.1	Lactobacillus melliventris strain Hma8, whole genome
JAAEEB000000000.1	Lactobacillus melliventris strain ESL0393, whole genome
SCME00000000.1	Lactobacillus melliventris strain Dan2, whole genome
CP009531.1	Lactobacillus sp. wkB8, complete genome
JRJB00000000.1	Lactobacillus sp. wkB10, whole genome
JXLH00000000.1	Lactobacillus kimbladii strain Hma2, whole genome
SCMB00000000.1	Lactobacillus kimbladii strain Dan47, whole genome
QGLS00000000.1	Snodgrassella alvi strain ESL0196, whole genome
MEII00000000.1	Snodgrassella alvi strain wkB339, whole genome
NAGZ00000000.1	Snodgrassella alvi strain A11, whole genome
NXEN00000000.1	Snodgrassella alvi strain E1, whole genome
NAGX00000000.1	Snodgrassella alvi strain A12, whole genome
MEIW01000135.1	Snodgrassella alvi strain PEB0178 NODE_9_length_48691_cov_32.120823, whole genome
CP007446.1	Snodgrassella alvi wkB2, complete genome
JFZW00000000.1	Snodgrassella alvi strain wkB12, whole genome
MEIV00000000.1	Snodgrassella alvi strain PEB0171, whole genome
MEIX00000000.1	Snodgrassella alvi strain MS1-3, whole genome
MVDP00000000.1	Snodgrassella alvi strain Aw-20, whole genome
MEIO00000000.1	Snodgrassella alvi strain WF3-3, whole genome
MEIQ00000000.1	Snodgrassella alvi strain Occ4-2, whole genome
MEIP00000000.1	Snodgrassella alvi strain Ruf1-X, whole genome
MEIS00000000.1	Snodgrassella alvi strain Nev3CBA3, whole genome
MEII00000000.1	Snodgrassella alvi strain wkB339, whole genome
MEIU00000000.1	Snodgrassella alvi strain HK3, whole genome
MDVI00000000.1	Snodgrassella alvi strain Gris1-6, whole genome
MEIT00000000.1	Snodgrassella alvi strain HK9x, whole genome
MEIN00000000.1	Snodgrassella alvi strain wkB9, whole genome
MDVJ00000000.1	Snodgrassella alvi strain Gris3-4, whole genome
MDVH00000000.1	Snodgrassella alvi strain Gris1-3, whole genome
MDVD00000000.1	Snodgrassella alvi strain App6-4, whole genome
MDVB00000000.1	Snodgrassella alvi strain App2-2, whole genome
MDVE00000000.1	Snodgrassella alvi strain Fer1-2, whole genome
MDUZ00000000.1	Snodgrassella alvi strain Pens2-2-5, whole genome
MDVC00000000.1	Snodgrassella alvi strain App4-8, whole genome
NAHH00000000.1	Snodgrassella alvi strain A-9-24, whole genome
NAGY00000000.1	Snodgrassella alvi strain A-10-12, whole genome
NAHB00000000.1	Snodgrassella alvi strain A-1-12, whole genome
NAHA00000000.1	Snodgrassella alvi strain A-11-12, whole genome
NAHG00000000.1	Snodgrassella alvi strain A-5-24, whole genome
NAGZ00000000.1	Snodgrassella alvi strain A11, whole genome
NAHN00000000.1	Snodgrassella alvi strain N-S3, whole genome
NAHD00000000.1	Snodgrassella alvi strain A-2-12, whole genome
NAGW00000000.1	Snodgrassella alvi strain Aw-18, whole genome
NAHJ00000000.1	Snodgrassella alvi strain N-W7, whole genome
NAHF00000000.1	Snodgrassella alvi strain A5, whole genome
NAHE00000000.1	Snodgrassella alvi strain A3, whole genome
QGLT00000000.1	Commensalibacter sp. ESL0284, whole genome
JACFQQ000000000.1	Commensalibacter sp. M0355, whole genome
JACFQJ000000000.1	Commensalibacter sp. M0407, whole genome
JACFPT000000000.1	Commensalibacter sp. B14384M3, whole genome
JACFPR000000000.1	Commensalibacter sp. W8133, whole genome
JACFPS000000000.1	Commensalibacter sp. B14384M2, whole genome
JACFQR000000000.1	Commensalibacter sp. M0357, whole genome
JACFQS000000000.1	Commensalibacter sp. M0402, whole genome
JACFQT000000000.1	Commensalibacter sp. W6292M3, whole genome
JACFSR000000000.1	Commensalibacter sp. W8163, whole genome
WNIL00000000.1	Commensalibacter sp. ESL0390, whole genome
WNIM00000000.1	Commensalibacter sp. ESL0392, whole genome
WNIG00000000.1	Commensalibacter sp. ESL0379, whole genome
WNIE00000000.1	Commensalibacter sp. ESL0367, whole genome
WNID00000000.1	Commensalibacter sp. ESL0366, whole genome
WNII00000000.1	Commensalibacter sp. ESL0382, whole genome
CP033087.1	Commensalibacter sp. AMU001 chromosome, complete genome
CP009056.1	Frischella perrara strain PEB0191, complete genome
CP009056.1	Frischella perrara strain PEB0191, complete genome
CP029478.1	Gammaproteobacteria bacterium ESL0073 chromosome, complete genome
JAAEDZ000000000.1	Bombilactobacillus mellis strain ESL0295, whole genome
JAAEDX010000001.1	Bombilactobacillus mellis strain ESL0449 Ga0326456_11, whole genome
JAAEDX000000000.1	Bombilactobacillus mellis strain ESL0449, whole genome
JXBZ00000000.1	Bombilactobacillus mellis strain Hon2, whole genome
JXJQ00000000.1	Bombilactobacillus mellifer strain Bin4, whole genome
JAAEDY000000000.1	Bombilactobacillus mellis strain ESL0394, whole genome
JAAEEA000000000.1	Bombilactobacillus mellis strain ESL0294, whole genome
QGLM00000000.1	Frischella perrara strain ESL0167, whole genome
QGTI00000000.1	Frischella perrara strain DSM 104328, whole genome
QGLM00000000.1	Frischella perrara strain ESL0167, whole genome
MZNG00000000.1	Gilliamella apicola strain A8, whole genome
MZNH00000000.1	Gilliamella apicola strain AM6, whole genome
MZNI00000000.1	Gilliamella apicola strain Aw-17, whole genome
VMHM00000000.1	Gilliamella apicola strain W8127, whole genome
QICT00000000.1	Gilliamella apicola strain DSM 104097, whole genome
CM004509.1	Gilliamella apicola strain wkB7 chromosome, complete sequence, whole genome
CP007445.1	Gilliamella apicola strain wkB1, complete genome
LZGJ00000000.1	Gilliamella apicola strain P54G, whole genome
NARY00000000.1	Gilliamella apicola strain AM4, whole genome
QGLP00000000.1	Gilliamella apicola strain ESL0177, whole genome
QGLR00000000.1	Gilliamella apicola strain ESL0182, whole genome
QGLQ00000000.1	Gilliamella apicola strain ESL0178, whole genome
MZNF00000000.1	Gilliamella apicola strain A-2-24, whole genome
MZNE00000000.1	Gilliamella apicola strain A-1-24, whole genome
LZGM00000000.1	Gilliamella apicola strain wkB108, whole genome
NARU00000000.1	Gilliamella apicola strain AW13, whole genome
NASC00000000.1	Gilliamella apicola strain N-28, whole genome
NARO00000000.1	Gilliamella apicola strain A-12-12, whole genome
NARV00000000.1	Gilliamella apicola strain N10, whole genome
NASB00000000.1	Gilliamella apicola strain N-22, whole genome
NART00000000.1	Gilliamella apicola strain A-9-12, whole genome
NARQ00000000.1	Gilliamella apicola strain A-7-24, whole genome
NARR00000000.1	Gilliamella apicola strain A-8-12, whole genome
NARN00000000.1	Gilliamella apicola strain N4, whole genome
NARZ00000000.1	Gilliamella apicola strain N6, whole genome
NARX00000000.1	Gilliamella apicola strain AW11, whole genome
NARW00000000.1	Gilliamella apicola strain N2, whole genome
NARP00000000.1	Gilliamella apicola strain A-7-12, whole genome
NASA00000000.1	Gilliamella apicola strain N-G5, whole genome
NARS00000000.1	Gilliamella apicola strain A9, whole genome
NAHW00000000.1	Gilliamella apicola strain N-9-4, whole genome
NAHX00000000.1	Gilliamella apicola strain N-15-12, whole genome
NAHT00000000.1	Gilliamella apicola strain N-12-12, whole genome
NAHS00000000.1	Gilliamella apicola strain NO8, whole genome
NAHV00000000.1	Gilliamella apicola strain NO5, whole genome
NAHU00000000.1	Gilliamella apicola strain NO10, whole genome
NAHR00000000.1	Gilliamella apicola strain NO6, whole genome
NASQ00000000.1	Gilliamella apis strain A-TSA3, whole genome
NASK00000000.1	Gilliamella apis strain A-4-12, whole genome
NASJ00000000.1	Gilliamella apis strain NO15, whole genome
NASE00000000.1	Gilliamella apis strain NO16, whole genome
NASD00000000.1	Gilliamella apis strain NO3, whole genome
NASV00000000.1	Gilliamella apis strain N-G4, whole genome
NASP00000000.1	Gilliamella apis strain A-TSA2, whole genome
NASU00000000.1	Gilliamella apis strain N-G3, whole genome
NASG00000000.1	Gilliamella apis strain NO13, whole genome
NASH00000000.1	Gilliamella apis strain NO12, whole genome
NASM00000000.1	Gilliamella apis strain NO4, whole genome
NASI00000000.1	Gilliamella apis strain NO1, whole genome
NASF00000000.1	Gilliamella apis strain NO14, whole genome
NASS00000000.1	Gilliamella apis strain N-G1, whole genome
NASO00000000.1	Gilliamella apis strain A-TSA1, whole genome
NASL00000000.1	Gilliamella apis strain AM1, whole genome
NASR00000000.1	Gilliamella apis strain A-TSA4, whole genome
LZGH01000001.1	Gilliamella apis strain P83G Gilliamella_apicola_P83G_contig1, whole genome
LZGI01000001.1	Gilliamella apis strain P62G Gilliamella_apicola_P62G_contig1, whole genome
LZGQ01000001.1	Gilliamella apis strain M1-2G Gilliamella_apicola_M1-2G_contig1, whole genome
QGLN00000000.1	Gilliamella apis strain ESL0169, whole genome
QGLO00000000.1	Gilliamella apis strain ESL0172, whole genome
LZGQ00000000.1	Gilliamella apis strain M1-2G, whole genome
NAST00000000.1	Gilliamella sp. N-G2, whole genome
NASN00000000.1	Gilliamella sp. A7, whole genome
WKKW00000000	Bifidobacterium asteroides strain VRA_9sq_n, whole genome
VMHK00000000	Bifidobacterium asteroides strain W8102, whole genome
VMHJ00000000	Bifidobacterium asteroides strain W8111, whole genome
PCHJ00000000	Bifidobacterium asteroides strain 1460B, whole genome
JDTU01000000	Bifidobacterium asteroides DSM 20089, whole genome
QGLH00000000.1	Bifidobacterium asteroides strain ESL0170, whole genome
QGLJ00000000.1	Bifidobacterium asteroides strain ESL0198, whole genome
QGLK00000000.1	Bifidobacterium asteroides strain ESL0199, whole genome
QGLL00000000.1	Bifidobacterium asteroides strain ESL0200, whole genome
JWME00000000.1	Bifidobacterium asteroides strain Bin2, whole genome
JWMF00000000.1	Bifidobacterium asteroides strain Bin7, whole genome
JXJS00000000.1	Bifidobacterium asteroides strain Hma3, whole genome
CP003325.1	Bifidobacterium asteroides PRL2011, complete genome
JAFMNU000000000.1	Bifidobacterium asteroides strain wkB204, whole genome
CP006018.1	Bifidobacterium indicum LMG 11587 = DSM 20214, complete genome
QGLI00000000.1	Bifidobacterium indicum strain ESL0197, whole genome
CP007287.1	Bifidobacterium coryneforme strain LMG18911, complete genome
JXBX00000000.1	Bifidobacterium coryneforme strain Bma6, whole genome
JDUF00000000.1	Bifidobacterium coryneforme DSM 20216, whole genome
VCSE00000000.1	Apilactobacillus kunkeei strain O29, whole genome
JXCU00000000.1	Apilactobacillus kunkeei strain Fhon2, whole genome
JXDB00000000.1	Apilactobacillus kunkeei DSM 12361 = ATCC 700308 strain YH-15, whole genome
JXCW00000000.1	Apilactobacillus kunkeei strain LAce, whole genome
JXCV00000000.1	Apilactobacillus kunkeei strain LAan, whole genome
AZBY00000000.1	Apilactobacillus kunkeei EFB6, whole genome
BDDX00000000.1	Apilactobacillus kunkeei strain FF30-6, whole genome
JXDF00000000.1	Apilactobacillus kunkeei strain LMbo, whole genome
JXDD00000000.1	Apilactobacillus kunkeei strain LAnu, whole genome
JXCZ00000000.1	Apilactobacillus kunkeei strain LAla, whole genome
JXCT00000000.1	Apilactobacillus apinorum strain Fhon13, whole genome

## Sheet: IMG
IMG Genome ID	Genome Name / Sample Name
2515154047	Candidatus Gilliamella apicola wkB1
2617271151	Snodgrassella alvi SCGC AB-598-O02 (contamination screened)
2899194184	Bombella sp. ESL0378
2595698197	Melissococcus plutonius H6
2648501298	Apilactobacillus kunkeei LAnu
2846361553	Snodgrassella alvi PEB0171
2758568505	Lactobacillus bombicola ESL0225
2645727541	Apilactobacillus kunkeei LAko
2891675627	Commensalibacter sp. ESL0366
2857842411	Snodgrassella alvi Ruf1-X
2595698198	Melissococcus plutonius L9
2857845033	Snodgrassella alvi WF3-3
2758568512	Lactobacillus helsingborgensis ESL0262
2648501834	Apilactobacillus kunkeei LMbo
2901819457	Bombella sp. ESL0385
2857832487	Snodgrassella alvi HK9x
2758568507	Lactobacillus bombicola ESL0237
2619619148	Gilliamella apicola SCGC AB-598-P17 (contamination screened)
2884203697	Commensalibacter sp. ESL0284
2849409164	Snodgrassella alvi wkB298
2645727989	Apilactobacillus kunkeei LAfl
2758568560	Lactobacillus mellis ESL0294
2891614855	Commensalibacter sp. ESL0379
2857827427	Snodgrassella alvi App6-4
2758568508	Lactobacillus bombicola ESL0236
2639762958	Apilactobacillus kunkeei LAdo
2617271188	Snodgrassella alvi SCGC AB-598-O11 (contamination screened)
2651870343	Fructobacillus sp. EFB-N1
2854104879	Snodgrassella alvi Fer2-2
2758568515	Lactobacillus melliventris ESL0259
2857835046	Snodgrassella alvi wkB9
2619619147	Gilliamella apicola SCGC AB-598-I20 (contamination screened)
2846376288	Snodgrassella alvi Fer4-2
2758568506	Lactobacillus bombicola ESL0230
2758568511	Lactobacillus apis ESL0263
2758568502	Lactobacillus bombicola ESL0247
2846359427	Snodgrassella alvi wkB273
2837560943	Snodgrassella alvi HK3
2645727842	Apilactobacillus kunkeei LAce
2849406737	Snodgrassella alvi PEB0178
2758568504	Lactobacillus bombicola ESL0245
2854088767	Snodgrassella alvi MS1-3
2654587708	Apilactobacillus kunkeei LAni
2834165886	Saccharibacter sp. M18
2758568561	Lactobacillus mellis ESL0292
2617271189	Snodgrassella alvi SCGC AB-598-P14 (contamination screened)
2891690481	Commensalibacter sp. ESL0390
2846366200	Snodgrassella alvi Gris3-4
2758568510	Lactobacillus bombicola ESL0233
2758568501	Lactobacillus bombicola ESL0228
2834415282	Snodgrassella alvi Occ4-2
2639763029	Apilactobacillus kunkeei LAla
2758568557	Lactobacillus mellis ESL0394
2849399727	Snodgrassella alvi Fer1-2
2636416146	Gilliamella apicola SCGC AB-598-B02 (unscreened)
2854091108	Snodgrassella alvi wkB339
2515154048	Gilliamella apicola wkB11
2868464004	Snodgrassella alvi Pens2-2-5
2515154034	Frischella perrara PEB0191
2857825141	Snodgrassella alvi wkB332
2758568514	Lactobacillus kullabergensis ESL0261
2846373876	Snodgrassella alvi Gris1-3
2639763093	Apilactobacillus kunkeei Fhon2
2758568558	Lactobacillus melliventris ESL0393
2846370940	Snodgrassella alvi Nev3CBA3
2758568513	Lactobacillus melliventris ESL0260
2758568503	Lactobacillus bombicola ESL0246
2854084220	Snodgrassella alvi Snod2-1-5
2843301220	Snodgrassella alvi Nev4-2
2920413932	Bombella sp. ESL0380
2645728102	Apilactobacillus kunkeei LMbe
2891605396	Commensalibacter sp. ESL0392
2832749589	Saccharibacter sp. 3.A.1
2617271045	Saccharibacter sp. AM169
2758568509	Lactobacillus bombicola ESL0234
2868461634	Snodgrassella alvi Gris2-3-4
2585428037	Snodgrassella alvi SCGC AB-598-J21 (contamination screened)
2891591111	Commensalibacter sp. ESL0382
2515154049	Gilliamella apicola wkB30
2920412021	Bombella sp. ESL0387
2627853628	Melissococcus plutonius 82
2891610497	Commensalibacter sp. ESL0367
2758568559	Lactobacillus mellis ESL0295
2595698199	Melissococcus plutonius 60
2857837414	Snodgrassella alvi App4-8
2854102457	Snodgrassella alvi Gris1-6
2846379220	Snodgrassella alvi wkB237
2645727601	Apilactobacillus kunkeei LAan
2848751009	Snodgrassella alvi App2-2
2519899775	Bifidobacterium asteroides PRL2011
2630968953	Bifidobacterium asteroides Bin2
2645727966	Bifidobacterium asteroides Bin7
2651869778	Bifidobacterium asteroides Hma3
2671180601	Bifidobacterium asteroides DSM 20089
2684622916	Bifidobacterium asteroides Bi_170
2684622918	Bifidobacterium asteroides Bi_198
2684622919	Bifidobacterium asteroides Bi_199
2684622920	Bifidobacterium asteroides Bi_200
2568526170	Bifidobacterium sp. A11
2568526667	Bifidobacterium sp. 7101
2597490194	Bifidobacterium coryneforme LMG 18911
2645728051	Bifidobacterium coryneforme Bma6
2660238275	Bifidobacterium indicum DSM 20214
2684622917	Bifidobacterium coryneforme Bi_197
2693429521	Bifidobacterium coryneforme DSM 20216
2802429577	Bifidobacterium indicum DSM 20214
2808606957	Bifidobacterium sp. ESL0447
2879643867	Bifidobacterium sp. wkB344
